# Supplementary material for: Syntheses and crystal structures of the five- and sixfold coordinated complexes diiso­seleno­cyanato­tris­(2-methyl­pyridine N-oxide)cobalt(II) and diiso­seleno­cyanato­tetra­kis­(2-methyl­pyridine N-oxide)cobalt(II)
Source: Acta Crystallogr E Crystallogr Commun. 2024 Jun 7;80(Pt 7):704–8. doi: 10.1107/S2056989024005073 (PMC11223694; doi:10.1107/S2056989024005073)
Supplement: Supplementary file 1 [file e-80-00704-sup1.cif]

##############################################################################
#                                                                            #
# This CIF contains the data in a paper accepted for publication in          #
# Acta Crystallographica Section E. It conforms to the requirements of       #
# Notes for Authors for Acta Crystallographica Section E, and has been       #
# peer reviewed under the auspices of the IUCr Commission on Journals.       #
#                                                                            #
# Full details of the Crystallographic Information File format               #
# are given in the paper "The Crystallographic Information File (CIF):       #
# a New Standard Archive File for Crystallography" by S. R. Hall, F. H.      #
# Allen and I. D. Brown [Acta Cryst. (1991), A47, 655-685].                  #
#                                                                            #
# The current version of the core CIF dictionary is obtainable from          #
# ftp://ftp.iucr.org/pub/cif_core.dic.                                       #
#                                                                            #
# Software is freely available for graphical display of the structure(s)     #
# in this CIF. For information consult the CIF software page                 #
# http://www.iucr.org/resources/cif/software.                                #
#                                                                            #
# This file may be used for bona fide research purposes within the           #
# scientific community so long as proper attribution is given to the journal # 
# article from which it was obtained.                                        #
#                                                                            #
##############################################################################
data_global
_audit_creation_method
;
Olex2 1.3-ac4
(compiled 2020.11.27 svn.r5f609507 for Rigaku Oxford Diffraction, GUI svn.r6214)
;
_journal_date_recd_electronic     2024-05-28
_journal_date_accepted     2024-05-29
_journal_name_full     'Acta Crystallographica, Section E'
_journal_year     2024
_journal_volume     80
_journal_issue      1
_journal_page_first     0
_journal_page_last     0
_journal_paper_category     GM
_journal_paper_doi     10.1107/S2056989024005073
_journal_coeditor_code     HB8098
_publ_contact_author_name     'Christian N\"ather'
_publ_contact_author_address
;
Institut f\"ur Anorganische Chemie
Universit\"at Kiel
Germany
;
_publ_contact_author_email     'cnaether@ac.uni-kiel.de'
_publ_contact_author_fax     ?
_publ_contact_author_phone     ?
_publ_section_title
;
Syntheses and crystal structures of the five- and sixfold coordinated complexes
diisoselenocyanatotris(2-methylpyridine <i>N</i>-oxide)cobalt(II) and
diisoselenocyanatotetrakis(2-methylpyridine <i>N</i>-oxide)cobalt(II)
;
_publ_section_title_footnote     .
loop_
    _publ_author_name
    _publ_author_footnote
    _publ_author_address
    'N\"ather, Christian' .
;
Institut f\"ur Anorganische Chemie
Universit\"at Kiel
Germany
;
    'Jess, Inke' .
;
Institut f\"ur Anorganische Chemie
Universit\"at Kiel
Germany
;
_publ_section_synopsis
;
The crystal structures of the title compounds, which arose from the same
reaction, consist of discrete complexes in which the cobalt cations are either
in a CoN~2~O~3~ trigonal--bipyramidal or a CoN~2~O~4~ octahedral coordination.
;
data_2
_audit_creation_method
;
Olex2 1.3-ac4
(compiled 2020.03.28 svn.rd84adfe8 for Rigaku Oxford Diffraction, GUI svn.r6032)
;
_chemical_name_systematic
;
Diisoselenocyanatotetrakis(2-methylpyridine <i>N</i>-oxide)cobalt(II)
;
_chemical_name_common     ?
_chemical_formula_moiety     'C26 H28 Co N6 O4 Se2'
_chemical_formula_sum     'C26 H28 Co N6 O4 Se2'
_chemical_formula_iupac     '[Co (N C Se)2 (C6 H7 N1 O1)4]'
_chemical_formula_weight     705.39
_chemical_melting_point     ?
_space_group_crystal_system     monoclinic
_space_group_name_H-M_alt     'P 1 21/n 1'
_space_group_name_Hall     '-P 2yn'
loop_
    _space_group_symop_operation_xyz
    'x, y, z'
    '-x+1/2, y+1/2, -z+1/2'
    '-x, -y, -z'
    'x-1/2, -y-1/2, z-1/2'
_cell_length_a     9.38250(10)
_cell_length_b     39.9164(3)
_cell_length_c     15.99200(10)
_cell_angle_alpha     90
_cell_angle_beta     104.2170(10)
_cell_angle_gamma     90
_cell_volume     5805.82(9)
_cell_formula_units_Z     8
_cell_measurement_reflns_used     27892
_cell_measurement_theta_min     3.0480
_cell_measurement_theta_max     79.0820
_cell_measurement_temperature     100.15
_exptl_crystal_description     block
_exptl_crystal_colour     pink
_exptl_crystal_size_max     0.16
_exptl_crystal_size_mid     0.14
_exptl_crystal_size_min     0.12
_exptl_crystal_density_diffrn     1.614
_exptl_crystal_density_meas     ?
_exptl_crystal_density_method     ?
_exptl_crystal_F_000     2824
_exptl_absorpt_coefficient_mu     7.856
_exptl_absorpt_correction_type     multi-scan
_exptl_absorpt_process_details
;
(CrysAlisPro; Rigaku OD, 2023)
;
_exptl_absorpt_correction_T_min     0.48904
_exptl_absorpt_correction_T_max     0.59636
_diffrn_ambient_temperature     100.15
_diffrn_source     'micro-focus sealed X-ray tube'
_diffrn_radiation_type     'Cu K\a'
_diffrn_radiation_wavelength     1.54184
_diffrn_radiation_monochromator     mirror
_diffrn_measurement_device_type     'XtaLAB Synergy, Dualflex, HyPix'
_diffrn_measurement_device     'four-circle diffractometer'
_diffrn_measurement_method     '\w scans'
_diffrn_detector     'Hybrid Pixel Array Detector'
_diffrn_detector_area_resol_mean     10.0000
_diffrn_reflns_number     41815
_diffrn_reflns_av_R_equivalents     0.0203
_diffrn_reflns_av_unetI/netI     0.0138
_diffrn_reflns_theta_min     2.214
_diffrn_reflns_theta_max     80.412
_diffrn_reflns_theta_full     67.684
_diffrn_measured_fraction_theta_max     0.939
_diffrn_measured_fraction_theta_full     0.983
_diffrn_reflns_limit_h_min     -7
_diffrn_reflns_limit_h_max     11
_diffrn_reflns_limit_k_min     -49
_diffrn_reflns_limit_k_max     50
_diffrn_reflns_limit_l_min     -20
_diffrn_reflns_limit_l_max     20
_diffrn_radiation_probe     x-ray
_refine_special_details     ?
_reflns_number_total     11937
_reflns_number_gt     11197
_reflns_threshold_expression     'I > 2\s(I)'
_refine_ls_structure_factor_coef     Fsqd
_refine_ls_matrix_type     full
_refine_ls_R_factor_all     0.0402
_refine_ls_R_factor_gt     0.0379
_refine_ls_wR_factor_gt     0.1068
_refine_ls_wR_factor_ref     0.1085
_refine_ls_goodness_of_fit_ref     1.046
_refine_ls_restrained_S_all     1.046
_refine_ls_number_reflns     11937
_refine_ls_number_parameters     711
_refine_ls_number_restraints     0
_refine_ls_hydrogen_treatment     constr
_refine_ls_weighting_scheme     calc
_refine_ls_weighting_details
              'w=1/[\s^2^(Fo^2^)+(0.0611P)^2^+6.3002P] where P=(Fo^2^+2Fc^2^)/3'
_atom_sites_solution_hydrogens     geom
_atom_sites_solution_primary     dual
_atom_sites_solution_secondary     ?
_refine_ls_shift/su_max     0.003
_refine_ls_shift/su_mean     0.000
_refine_diff_density_max     1.760
_refine_diff_density_min     -0.671
_refine_ls_extinction_method     none
_refine_ls_extinction_coef     .
loop_
    _atom_type_symbol
    _atom_type_description
    _atom_type_scat_dispersion_real
    _atom_type_scat_dispersion_imag
    _atom_type_scat_source
    'C' 'C' 0.0181 0.0091
                         'International Tables Vol C Tables 4.2.6.8 and 6.1.1.4'
    'H' 'H' 0.0000 0.0000
                         'International Tables Vol C Tables 4.2.6.8 and 6.1.1.4'
    'Co' 'Co' -2.3653 3.6143
                         'International Tables Vol C Tables 4.2.6.8 and 6.1.1.4'
    'N' 'N' 0.0311 0.0180
                         'International Tables Vol C Tables 4.2.6.8 and 6.1.1.4'
    'O' 'O' 0.0492 0.0322
                         'International Tables Vol C Tables 4.2.6.8 and 6.1.1.4'
    'Se' 'Se' -0.7943 1.1372
                         'International Tables Vol C Tables 4.2.6.8 and 6.1.1.4'
_computing_data_collection
;
CrysAlisPro 1.171.42.87a (Rigaku OD, 2023)
;
_computing_cell_refinement
;
CrysAlisPro 1.171.42.87a (Rigaku OD, 2023)
;
_computing_data_reduction
;
CrysAlisPro 1.171.42.87a (Rigaku OD, 2023)
;
_computing_structure_solution
;
<i>SHELXT</i> (Sheldrick, 2015a)
;
_computing_structure_refinement
;
<i>SHELXL2016/6</i> (Sheldrick, 2015b)
;
_computing_molecular_graphics
;
Olex2 1.3-ac4 (Dolomanov et al., 2009)
;
_computing_publication_material
;
Olex2 1.3-ac4 (Dolomanov et al., 2009)
;
loop_
    _atom_site_type_symbol
    _atom_site_label
    _atom_site_fract_x
    _atom_site_fract_y
    _atom_site_fract_z
    _atom_site_U_iso_or_equiv
    _atom_site_adp_type
    _atom_site_calc_flag
    _atom_site_occupancy
    _atom_site_disorder_assembly
    _atom_site_disorder_group
    Co Co1 0.85687(5) 0.30073(2) 0.25349(3) 0.03255(11) Uani d 1 . .
    N N1 0.7045(3) 0.30528(7) 0.32998(18) 0.0439(6) Uani d 1 . .
    C C1 0.6211(3) 0.30086(8) 0.37078(19) 0.0398(6) Uani d 1 . .
    Se Se1 0.48879(4) 0.29344(2) 0.43375(2) 0.04996(10) Uani d 1 . .
    N N2 0.8337(3) 0.35121(7) 0.21658(19) 0.0467(6) Uani d 1 . .
    C C2 0.7640(3) 0.37377(7) 0.18443(19) 0.0375(6) Uani d 1 . .
    Se Se2 0.65659(3) 0.40942(2) 0.13745(2) 0.04001(9) Uani d 1 . .
    O O11 0.6964(2) 0.29141(6) 0.13849(13) 0.0414(5) Uani d 1 . .
    N N11 0.5621(2) 0.27903(6) 0.12825(15) 0.0346(5) Uani d 1 . .
    C C11 0.4567(3) 0.28858(8) 0.05670(19) 0.0398(6) Uani d 1 . .
    C C12 0.3196(3) 0.27392(8) 0.0426(2) 0.0431(7) Uani d 1 . .
    H H12 0.246440 0.279411 -0.008091 0.052 Uiso calc 1 . .
    C C13 0.2868(3) 0.25143(8) 0.1007(2) 0.0465(7) Uani d 1 . .
    H H13 0.191510 0.241859 0.091308 0.056 Uiso calc 1 . .
    C C14 0.3960(3) 0.24317(8) 0.1730(2) 0.0447(7) Uani d 1 . .
    H H14 0.375413 0.227885 0.213985 0.054 Uiso calc 1 . .
    C C15 0.5335(3) 0.25683(7) 0.1859(2) 0.0390(6) Uani d 1 . .
    H H15 0.608527 0.250736 0.235095 0.047 Uiso calc 1 . .
    C C16 0.4994(4) 0.31461(11) 0.0004(2) 0.0534(9) Uani d 1 . .
    H H16A 0.535110 0.334590 0.034815 0.080 Uiso calc 1 . .
    H H16B 0.413754 0.320524 -0.046059 0.080 Uiso calc 1 . .
    H H16C 0.577394 0.305811 -0.024481 0.080 Uiso calc 1 . .
    O O21 0.8669(2) 0.25020(6) 0.28634(16) 0.0469(5) Uani d 1 . .
    N N21 0.9700(3) 0.23026(6) 0.27081(16) 0.0373(5) Uani d 1 . .
    C C21 0.9424(5) 0.20957(10) 0.2003(2) 0.0566(9) Uani d 1 . .
    C C22 1.0556(6) 0.18664(9) 0.1935(3) 0.0640(12) Uani d 1 . .
    H H22 1.038070 0.171341 0.146527 0.077 Uiso calc 1 . .
    C C23 1.1853(5) 0.18606(10) 0.2511(3) 0.0663(11) Uani d 1 . .
    H H23 1.259130 0.170516 0.245622 0.080 Uiso calc 1 . .
    C C24 1.2092(5) 0.20788(11) 0.3168(3) 0.0611(10) Uani d 1 . .
    H H24 1.302134 0.208032 0.357349 0.073 Uiso calc 1 . .
    C C25 1.1028(4) 0.22996(9) 0.3268(2) 0.0445(7) Uani d 1 . .
    H H25 1.123087 0.245224 0.373844 0.053 Uiso calc 1 . .
    C C26 0.8030(5) 0.21089(12) 0.1372(3) 0.0676(11) Uani d 1 . .
    H H26A 0.724731 0.203455 0.163751 0.101 Uiso calc 1 . .
    H H26B 0.806154 0.196186 0.088647 0.101 Uiso calc 1 . .
    H H26C 0.783446 0.233942 0.116457 0.101 Uiso calc 1 . .
    O O31 1.0078(2) 0.28863(5) 0.18030(12) 0.0339(4) Uani d 1 . .
    N N31 1.1007(2) 0.31146(6) 0.16405(14) 0.0305(4) Uani d 1 . .
    C C31 1.0651(3) 0.32881(7) 0.08905(17) 0.0332(5) Uani d 1 . .
    C C32 1.1666(3) 0.35134(7) 0.07174(19) 0.0370(6) Uani d 1 . .
    H H32 1.142666 0.363892 0.019694 0.044 Uiso calc 1 . .
    C C33 1.3017(3) 0.35587(7) 0.12868(19) 0.0373(6) Uani d 1 . .
    H H33 1.370726 0.371318 0.116247 0.045 Uiso calc 1 . .
    C C34 1.3349(3) 0.33734(7) 0.20473(19) 0.0360(6) Uani d 1 . .
    H H34 1.427367 0.339968 0.244894 0.043 Uiso calc 1 . .
    C C35 1.2331(3) 0.31525(7) 0.22133(18) 0.0337(5) Uani d 1 . .
    H H35 1.255339 0.302541 0.273140 0.040 Uiso calc 1 . .
    C C36 0.9211(3) 0.32107(9) 0.02853(19) 0.0432(7) Uani d 1 . .
    H H36A 0.916201 0.297105 0.014824 0.065 Uiso calc 1 . .
    H H36B 0.911002 0.334061 -0.024614 0.065 Uiso calc 1 . .
    H H36C 0.841353 0.326956 0.055521 0.065 Uiso calc 1 . .
    O O41 1.0443(3) 0.31159(7) 0.35059(15) 0.0514(6) Uani d 1 . .
    N N41 1.0439(3) 0.32764(7) 0.42399(16) 0.0446(6) Uani d 1 . .
    C C41 1.1138(4) 0.35725(9) 0.4411(2) 0.0446(7) Uani d 1 . .
    C C42 1.1179(4) 0.37286(9) 0.5191(2) 0.0526(8) Uani d 1 . .
    H H42 1.169421 0.393427 0.532417 0.063 Uiso calc 1 . .
    C C43 1.0484(5) 0.35906(10) 0.5778(2) 0.0624(10) Uani d 1 . .
    H H43 1.050575 0.370045 0.630794 0.075 Uiso calc 1 . .
    C C44 0.9753(5) 0.32870(10) 0.5574(2) 0.0605(10) Uani d 1 . .
    H H44 0.925918 0.318749 0.596364 0.073 Uiso calc 1 . .
    C C45 0.9748(4) 0.31314(10) 0.4806(2) 0.0512(8) Uani d 1 . .
    H H45 0.926239 0.292243 0.466866 0.061 Uiso calc 1 . .
    C C46 1.1844(4) 0.37162(10) 0.3753(2) 0.0529(8) Uani d 1 . .
    H H46A 1.268379 0.357690 0.371152 0.079 Uiso calc 1 . .
    H H46B 1.218275 0.394423 0.392139 0.079 Uiso calc 1 . .
    H H46C 1.112834 0.372203 0.319137 0.079 Uiso calc 1 . .
    Co Co2 0.05490(5) 0.55048(2) 0.26790(3) 0.03372(11) Uani d 1 . .
    N N3 -0.1122(3) 0.55122(7) 0.33403(17) 0.0399(5) Uani d 1 . .
    C C3 -0.1889(3) 0.54722(7) 0.37930(19) 0.0366(6) Uani d 1 . .
    Se Se3 -0.30340(4) 0.54154(2) 0.45399(2) 0.04069(9) Uani d 1 . .
    N N4 0.0266(3) 0.60176(7) 0.23483(17) 0.0417(6) Uani d 1 . .
    C C4 -0.0233(3) 0.62762(8) 0.21203(18) 0.0364(6) Uani d 1 . .
    Se Se4 -0.10390(4) 0.66802(2) 0.17864(2) 0.04073(9) Uani d 1 . .
    O O51 -0.0877(2) 0.53873(6) 0.14900(14) 0.0443(5) Uani d 1 . .
    N N51 -0.2280(3) 0.53048(6) 0.13995(16) 0.0372(5) Uani d 1 . .
    C C51 -0.3329(3) 0.54714(7) 0.08062(19) 0.0374(6) Uani d 1 . .
    C C52 -0.4772(3) 0.53760(8) 0.06833(19) 0.0385(6) Uani d 1 . .
    H H52 -0.550788 0.548674 0.025880 0.046 Uiso calc 1 . .
    C C53 -0.5174(3) 0.51215(8) 0.1167(2) 0.0413(6) Uani d 1 . .
    H H53 -0.617456 0.505829 0.108496 0.050 Uiso calc 1 . .
    C C54 -0.4072(4) 0.49608(8) 0.1776(2) 0.0425(7) Uani d 1 . .
    H H54 -0.431603 0.478620 0.211947 0.051 Uiso calc 1 . .
    C C55 -0.2633(4) 0.50544(8) 0.1879(2) 0.0424(7) Uani d 1 . .
    H H55 -0.188053 0.494262 0.229107 0.051 Uiso calc 1 . .
    C C56 -0.2814(4) 0.57487(9) 0.0324(2) 0.0527(8) Uani d 1 . .
    H H56A -0.224618 0.591042 0.073505 0.079 Uiso calc 1 . .
    H H56B -0.366620 0.586115 -0.004755 0.079 Uiso calc 1 . .
    H H56C -0.219314 0.565636 -0.003085 0.079 Uiso calc 1 . .
    O O61 0.0747(2) 0.49913(5) 0.29973(13) 0.0359(4) Uani d 1 . .
    N N61 0.1925(3) 0.48096(6) 0.29677(15) 0.0338(5) Uani d 1 . .
    C C61 0.1780(4) 0.45543(9) 0.2397(2) 0.0499(8) Uani d 1 . .
    C C62 0.2985(4) 0.43517(9) 0.2418(3) 0.0577(9) Uani d 1 . .
    H H62 0.289413 0.417190 0.201929 0.069 Uiso calc 1 . .
    C C63 0.4301(4) 0.44036(8) 0.2998(2) 0.0482(8) Uani d 1 . .
    H H63 0.510759 0.425707 0.302108 0.058 Uiso calc 1 . .
    C C64 0.4434(4) 0.46748(9) 0.3553(2) 0.0456(7) Uani d 1 . .
    H H64 0.534361 0.472043 0.395294 0.055 Uiso calc 1 . .
    C C65 0.3234(3) 0.48773(8) 0.35187(19) 0.0401(6) Uani d 1 . .
    H H65 0.332637 0.506706 0.388678 0.048 Uiso calc 1 . .
    C C66 0.0321(5) 0.45120(16) 0.1783(4) 0.098(2) Uani d 1 . .
    H H66A -0.041594 0.445915 0.210397 0.147 Uiso calc 1 . .
    H H66B 0.036981 0.432891 0.138290 0.147 Uiso calc 1 . .
    H H66C 0.004750 0.472002 0.145805 0.147 Uiso calc 1 . .
    O O71 0.2211(2) 0.54389(5) 0.20202(13) 0.0365(4) Uani d 1 . .
    N N71 0.3090(3) 0.56936(6) 0.19452(15) 0.0340(5) Uani d 1 . .
    C C71 0.2769(3) 0.58840(7) 0.12162(18) 0.0362(6) Uani d 1 . .
    C C72 0.3756(3) 0.61346(8) 0.1133(2) 0.0403(6) Uani d 1 . .
    H H72 0.355116 0.627086 0.063102 0.048 Uiso calc 1 . .
    C C73 0.5027(3) 0.61885(8) 0.1768(2) 0.0409(6) Uani d 1 . .
    H H73 0.569491 0.636000 0.170536 0.049 Uiso calc 1 . .
    C C74 0.5312(3) 0.59888(8) 0.2498(2) 0.0402(6) Uani d 1 . .
    H H74 0.618290 0.602127 0.294180 0.048 Uiso calc 1 . .
    C C75 0.4328(3) 0.57434(7) 0.25761(18) 0.0364(6) Uani d 1 . .
    H H75 0.451851 0.560697 0.307813 0.044 Uiso calc 1 . .
    C C76 0.1424(3) 0.57984(9) 0.0544(2) 0.0442(7) Uani d 1 . .
    H H76A 0.149950 0.556819 0.034623 0.066 Uiso calc 1 . .
    H H76B 0.131994 0.595263 0.005540 0.066 Uiso calc 1 . .
    H H76C 0.056233 0.581794 0.078453 0.066 Uiso calc 1 . .
    O O81 0.2256(2) 0.56159(5) 0.37630(13) 0.0377(4) Uani d 1 . .
    N N81 0.2060(3) 0.56779(6) 0.45506(15) 0.0344(5) Uani d 1 . .
    C C81 0.2607(4) 0.59684(8) 0.4944(2) 0.0445(7) Uani d 1 . .
    C C82 0.2398(4) 0.60311(9) 0.5759(2) 0.0532(8) Uani d 1 . .
    H H82 0.275400 0.623445 0.604265 0.064 Uiso calc 1 . .
    C C83 0.1686(4) 0.58051(9) 0.6165(2) 0.0493(8) Uani d 1 . .
    H H83 0.154145 0.585270 0.672016 0.059 Uiso calc 1 . .
    C C84 0.1182(3) 0.55068(8) 0.57515(19) 0.0414(7) Uani d 1 . .
    H H84 0.070081 0.534572 0.602321 0.050 Uiso calc 1 . .
    C C85 0.1390(3) 0.54478(7) 0.49424(19) 0.0361(6) Uani d 1 . .
    H H85 0.105963 0.524319 0.465635 0.043 Uiso calc 1 . .
    C C86 0.3388(5) 0.61941(10) 0.4461(3) 0.0604(10) Uani d 1 . .
    H H86A 0.425429 0.607893 0.436153 0.091 Uiso calc 1 . .
    H H86B 0.369744 0.639797 0.479800 0.091 Uiso calc 1 . .
    H H86C 0.272588 0.625365 0.390545 0.091 Uiso calc 1 . .
loop_
    _atom_site_aniso_label
    _atom_site_aniso_U_11
    _atom_site_aniso_U_22
    _atom_site_aniso_U_33
    _atom_site_aniso_U_12
    _atom_site_aniso_U_13
    _atom_site_aniso_U_23
    Co1 0.0293(2) 0.0352(2) 0.0326(2) -0.00107(18) 0.00656(18) -0.00012(18)
    N1 0.0374(14) 0.0524(15) 0.0443(14) -0.0012(11) 0.0144(11) -0.0022(12)
    C1 0.0345(15) 0.0467(16) 0.0352(14) 0.0014(12) 0.0029(12) -0.0006(12)
    Se1 0.03537(18) 0.0772(3) 0.03717(17) 0.00101(16) 0.00861(13) 0.00799(16)
    N2 0.0508(16) 0.0349(13) 0.0565(16) 0.0015(12) 0.0173(13) 0.0009(12)
    C2 0.0350(15) 0.0401(15) 0.0394(14) -0.0072(12) 0.0130(12) -0.0054(12)
    Se2 0.03332(16) 0.04557(17) 0.03953(16) 0.00037(12) 0.00586(12) 0.00369(13)
    O11 0.0252(10) 0.0594(13) 0.0384(10) -0.0092(9) 0.0053(8) 0.0014(9)
    N11 0.0258(11) 0.0396(12) 0.0383(12) -0.0030(9) 0.0080(9) -0.0060(10)
    C11 0.0323(15) 0.0492(16) 0.0377(14) -0.0002(12) 0.0081(11) -0.0080(13)
    C12 0.0297(15) 0.0510(17) 0.0459(16) 0.0020(12) 0.0039(12) -0.0121(14)
    C13 0.0300(15) 0.0416(16) 0.067(2) -0.0044(12) 0.0099(14) -0.0127(15)
    C14 0.0352(16) 0.0343(14) 0.065(2) -0.0014(12) 0.0143(14) -0.0021(14)
    C15 0.0295(14) 0.0368(14) 0.0508(17) 0.0009(11) 0.0098(12) -0.0024(12)
    C16 0.0357(16) 0.084(3) 0.0388(16) -0.0021(16) 0.0054(13) 0.0087(16)
    O21 0.0314(11) 0.0444(12) 0.0667(15) 0.0046(9) 0.0153(10) 0.0183(11)
    N21 0.0359(13) 0.0325(11) 0.0430(13) -0.0004(9) 0.0087(10) 0.0075(10)
    C21 0.064(2) 0.056(2) 0.0451(18) -0.0266(18) 0.0046(16) 0.0075(15)
    C22 0.094(3) 0.0383(17) 0.076(3) -0.0175(19) 0.053(3) -0.0129(17)
    C23 0.079(3) 0.049(2) 0.082(3) 0.013(2) 0.042(2) 0.018(2)
    C24 0.058(2) 0.075(3) 0.055(2) 0.0298(19) 0.0229(18) 0.0284(19)
    C25 0.0399(17) 0.0553(18) 0.0366(15) 0.0067(14) 0.0061(12) 0.0069(13)
    C26 0.050(2) 0.074(3) 0.078(3) -0.0026(19) 0.014(2) -0.016(2)
    O31 0.0311(10) 0.0344(9) 0.0371(10) -0.0043(8) 0.0099(8) -0.0001(8)
    N31 0.0272(11) 0.0329(11) 0.0316(11) -0.0007(9) 0.0078(9) -0.0018(9)
    C31 0.0292(13) 0.0383(14) 0.0315(13) 0.0015(11) 0.0066(10) -0.0002(11)
    C32 0.0371(15) 0.0378(14) 0.0376(14) 0.0008(11) 0.0120(11) 0.0037(11)
    C33 0.0342(14) 0.0367(14) 0.0434(15) -0.0029(11) 0.0143(12) -0.0024(12)
    C34 0.0285(14) 0.0414(14) 0.0372(14) -0.0016(11) 0.0062(11) -0.0062(11)
    C35 0.0289(13) 0.0385(14) 0.0321(13) 0.0028(11) 0.0042(10) 0.0004(11)
    C36 0.0333(15) 0.0616(19) 0.0323(14) -0.0040(13) 0.0036(11) 0.0033(13)
    O41 0.0393(12) 0.0758(16) 0.0382(11) -0.0101(11) 0.0080(9) -0.0183(11)
    N41 0.0452(15) 0.0552(16) 0.0322(12) -0.0049(12) 0.0074(11) -0.0044(11)
    C41 0.0459(17) 0.0533(18) 0.0338(14) -0.0029(14) 0.0082(12) 0.0004(13)
    C42 0.066(2) 0.0513(19) 0.0411(17) -0.0090(17) 0.0142(16) -0.0054(14)
    C43 0.093(3) 0.062(2) 0.0349(16) -0.011(2) 0.0193(18) -0.0065(15)
    C44 0.082(3) 0.062(2) 0.0416(18) -0.009(2) 0.0224(18) 0.0056(16)
    C45 0.056(2) 0.058(2) 0.0395(16) -0.0083(16) 0.0112(14) 0.0010(15)
    C46 0.052(2) 0.068(2) 0.0418(17) -0.0070(17) 0.0171(15) -0.0013(16)
    Co2 0.0298(2) 0.0371(2) 0.0348(2) 0.00232(18) 0.00881(18) 0.00530(18)
    N3 0.0324(13) 0.0460(14) 0.0431(13) 0.0058(10) 0.0126(11) 0.0073(11)
    C3 0.0332(14) 0.0352(14) 0.0396(14) 0.0032(11) 0.0057(12) 0.0050(11)
    Se3 0.03533(17) 0.04521(18) 0.04398(17) 0.00154(13) 0.01443(13) 0.00795(13)
    N4 0.0429(14) 0.0413(13) 0.0428(13) 0.0078(11) 0.0143(11) 0.0071(11)
    C4 0.0339(14) 0.0448(15) 0.0315(13) -0.0039(12) 0.0101(11) 0.0007(11)
    Se4 0.04327(18) 0.03789(16) 0.03780(16) -0.00041(13) 0.00378(13) 0.00388(12)
    O51 0.0297(10) 0.0599(13) 0.0411(11) -0.0058(9) 0.0044(8) 0.0130(10)
    N51 0.0299(12) 0.0425(13) 0.0391(12) -0.0036(10) 0.0080(9) 0.0048(10)
    C51 0.0354(15) 0.0400(14) 0.0363(14) -0.0005(12) 0.0079(11) 0.0040(12)
    C52 0.0336(15) 0.0420(15) 0.0391(15) 0.0017(12) 0.0075(12) -0.0036(12)
    C53 0.0349(15) 0.0416(15) 0.0512(17) -0.0037(12) 0.0176(13) -0.0086(13)
    C54 0.0442(17) 0.0371(14) 0.0504(17) -0.0033(12) 0.0196(14) 0.0013(13)
    C55 0.0426(17) 0.0418(15) 0.0440(16) 0.0023(13) 0.0131(13) 0.0090(13)
    C56 0.0430(18) 0.060(2) 0.0491(18) -0.0083(15) -0.0005(14) 0.0199(16)
    O61 0.0310(10) 0.0356(10) 0.0424(10) 0.0030(8) 0.0114(8) 0.0052(8)
    N61 0.0332(12) 0.0338(11) 0.0372(12) 0.0012(9) 0.0138(9) 0.0042(9)
    C61 0.0402(18) 0.0509(18) 0.062(2) -0.0072(14) 0.0186(15) -0.0162(16)
    C62 0.050(2) 0.0446(18) 0.085(3) -0.0064(15) 0.0305(19) -0.0185(18)
    C63 0.0441(18) 0.0400(16) 0.069(2) 0.0063(13) 0.0302(16) 0.0114(15)
    C64 0.0376(16) 0.0554(18) 0.0449(16) 0.0079(14) 0.0124(13) 0.0098(14)
    C65 0.0368(15) 0.0440(15) 0.0380(14) 0.0053(12) 0.0067(12) 0.0010(12)
    C66 0.043(2) 0.128(5) 0.116(4) -0.008(3) 0.007(2) -0.080(4)
    O71 0.0330(10) 0.0382(10) 0.0408(10) -0.0011(8) 0.0138(8) 0.0027(8)
    N71 0.0307(12) 0.0377(12) 0.0358(11) 0.0014(9) 0.0123(9) 0.0024(9)
    C71 0.0333(14) 0.0413(15) 0.0357(14) 0.0042(11) 0.0118(11) 0.0021(11)
    C72 0.0393(16) 0.0438(15) 0.0394(14) 0.0040(12) 0.0127(12) 0.0062(12)
    C73 0.0392(16) 0.0392(15) 0.0462(16) -0.0008(12) 0.0142(13) 0.0022(13)
    C74 0.0322(15) 0.0482(16) 0.0396(15) 0.0016(12) 0.0075(12) -0.0014(13)
    C75 0.0332(14) 0.0406(15) 0.0351(13) 0.0044(11) 0.0080(11) 0.0040(11)
    C76 0.0359(16) 0.0599(19) 0.0373(15) -0.0003(14) 0.0099(12) 0.0044(14)
    O81 0.0350(10) 0.0459(11) 0.0331(10) -0.0007(8) 0.0103(8) -0.0007(8)
    N81 0.0330(12) 0.0372(12) 0.0322(11) 0.0029(9) 0.0066(9) 0.0020(9)
    C81 0.0486(18) 0.0406(15) 0.0414(16) -0.0075(13) 0.0054(13) -0.0007(13)
    C82 0.066(2) 0.0497(18) 0.0386(16) -0.0079(16) 0.0022(15) -0.0091(14)
    C83 0.054(2) 0.061(2) 0.0305(14) 0.0028(16) 0.0052(13) -0.0016(14)
    C84 0.0346(15) 0.0523(17) 0.0355(14) 0.0044(13) 0.0049(12) 0.0092(13)
    C85 0.0314(14) 0.0367(14) 0.0382(14) 0.0017(11) 0.0046(11) 0.0043(11)
    C86 0.073(3) 0.0489(19) 0.060(2) -0.0216(18) 0.0177(19) -0.0026(17)
_geom_special_details
;
 All esds (except the esd in the dihedral angle between two l.s. planes)
 are estimated using the full covariance matrix.  The cell esds are taken
 into account individually in the estimation of esds in distances, angles
 and torsion angles; correlations between esds in cell parameters are only
 used when they are defined by crystal symmetry.  An approximate (isotropic)
 treatment of cell esds is used for estimating esds involving l.s. planes.
;
loop_
    _geom_bond_atom_site_label_1
    _geom_bond_atom_site_label_2
    _geom_bond_site_symmetry_2
    _geom_bond_distance
    _geom_bond_publ_flag
    Co1 N1 . 2.105(3) y
    Co1 N2 . 2.096(3) y
    Co1 O11 . 2.104(2) y
    Co1 O21 . 2.081(2) y
    Co1 O31 . 2.103(2) y
    Co1 O41 . 2.086(2) y
    N1 C1 . 1.149(4) ?
    C1 Se1 . 1.805(3) ?
    N2 C2 . 1.157(4) ?
    C2 Se2 . 1.798(3) ?
    O11 N11 . 1.325(3) ?
    N11 C11 . 1.370(4) ?
    N11 C15 . 1.352(4) ?
    C11 C12 . 1.380(4) ?
    C11 C16 . 1.493(5) ?
    C12 H12 . 0.9500 ?
    C12 C13 . 1.380(5) ?
    C13 H13 . 0.9500 ?
    C13 C14 . 1.383(5) ?
    C14 H14 . 0.9500 ?
    C14 C15 . 1.369(4) ?
    C15 H15 . 0.9500 ?
    C16 H16A . 0.9800 ?
    C16 H16B . 0.9800 ?
    C16 H16C . 0.9800 ?
    O21 N21 . 1.322(3) ?
    N21 C21 . 1.370(5) ?
    N21 C25 . 1.344(4) ?
    C21 C22 . 1.426(6) ?
    C21 C26 . 1.444(6) ?
    C22 H22 . 0.9500 ?
    C22 C23 . 1.334(7) ?
    C23 H23 . 0.9500 ?
    C23 C24 . 1.341(6) ?
    C24 H24 . 0.9500 ?
    C24 C25 . 1.371(5) ?
    C25 H25 . 0.9500 ?
    C26 H26A . 0.9800 ?
    C26 H26B . 0.9800 ?
    C26 H26C . 0.9800 ?
    O31 N31 . 1.330(3) ?
    N31 C31 . 1.354(4) ?
    N31 C35 . 1.359(3) ?
    C31 C32 . 1.386(4) ?
    C31 C36 . 1.488(4) ?
    C32 H32 . 0.9500 ?
    C32 C33 . 1.379(4) ?
    C33 H33 . 0.9500 ?
    C33 C34 . 1.392(4) ?
    C34 H34 . 0.9500 ?
    C34 C35 . 1.373(4) ?
    C35 H35 . 0.9500 ?
    C36 H36A . 0.9800 ?
    C36 H36B . 0.9800 ?
    C36 H36C . 0.9800 ?
    O41 N41 . 1.338(3) ?
    N41 C41 . 1.347(4) ?
    N41 C45 . 1.364(4) ?
    C41 C42 . 1.386(4) ?
    C41 C46 . 1.490(5) ?
    C42 H42 . 0.9500 ?
    C42 C43 . 1.382(5) ?
    C43 H43 . 0.9500 ?
    C43 C44 . 1.392(6) ?
    C44 H44 . 0.9500 ?
    C44 C45 . 1.376(5) ?
    C45 H45 . 0.9500 ?
    C46 H46A . 0.9800 ?
    C46 H46B . 0.9800 ?
    C46 H46C . 0.9800 ?
    Co2 N3 . 2.096(3) y
    Co2 N4 . 2.115(3) y
    Co2 O51 . 2.092(2) y
    Co2 O61 . 2.109(2) y
    Co2 O71 . 2.102(2) y
    Co2 O81 . 2.098(2) y
    N3 C3 . 1.150(4) ?
    C3 Se3 . 1.806(3) ?
    N4 C4 . 1.155(4) ?
    C4 Se4 . 1.805(3) ?
    O51 N51 . 1.330(3) ?
    N51 C51 . 1.361(4) ?
    N51 C55 . 1.350(4) ?
    C51 C52 . 1.374(4) ?
    C51 C56 . 1.495(4) ?
    C52 H52 . 0.9500 ?
    C52 C53 . 1.384(4) ?
    C53 H53 . 0.9500 ?
    C53 C54 . 1.391(5) ?
    C54 H54 . 0.9500 ?
    C54 C55 . 1.371(5) ?
    C55 H55 . 0.9500 ?
    C56 H56A . 0.9800 ?
    C56 H56B . 0.9800 ?
    C56 H56C . 0.9800 ?
    O61 N61 . 1.332(3) ?
    N61 C61 . 1.353(4) ?
    N61 C65 . 1.351(4) ?
    C61 C62 . 1.383(5) ?
    C61 C66 . 1.485(6) ?
    C62 H62 . 0.9500 ?
    C62 C63 . 1.366(6) ?
    C63 H63 . 0.9500 ?
    C63 C64 . 1.385(5) ?
    C64 H64 . 0.9500 ?
    C64 C65 . 1.376(4) ?
    C65 H65 . 0.9500 ?
    C66 H66A . 0.9800 ?
    C66 H66B . 0.9800 ?
    C66 H66C . 0.9800 ?
    O71 N71 . 1.333(3) ?
    N71 C71 . 1.362(4) ?
    N71 C75 . 1.353(4) ?
    C71 C72 . 1.391(4) ?
    C71 C76 . 1.483(4) ?
    C72 H72 . 0.9500 ?
    C72 C73 . 1.380(4) ?
    C73 H73 . 0.9500 ?
    C73 C74 . 1.384(4) ?
    C74 H74 . 0.9500 ?
    C74 C75 . 1.373(4) ?
    C75 H75 . 0.9500 ?
    C76 H76A . 0.9800 ?
    C76 H76B . 0.9800 ?
    C76 H76C . 0.9800 ?
    O81 N81 . 1.340(3) ?
    N81 C81 . 1.358(4) ?
    N81 C85 . 1.351(4) ?
    C81 C82 . 1.387(5) ?
    C81 C86 . 1.491(5) ?
    C82 H82 . 0.9500 ?
    C82 C83 . 1.377(5) ?
    C83 H83 . 0.9500 ?
    C83 C84 . 1.387(5) ?
    C84 H84 . 0.9500 ?
    C84 C85 . 1.375(4) ?
    C85 H85 . 0.9500 ?
    C86 H86A . 0.9800 ?
    C86 H86B . 0.9800 ?
    C86 H86C . 0.9800 ?
loop_
    _geom_angle_atom_site_label_1
    _geom_angle_atom_site_label_2
    _geom_angle_atom_site_label_3
    _geom_angle_site_symmetry_1
    _geom_angle_site_symmetry_3
    _geom_angle
    _geom_angle_publ_flag
    N2 Co1 N1 . . 92.43(11) y
    N2 Co1 O11 . . 85.49(11) y
    N2 Co1 O31 . . 95.84(10) y
    O11 Co1 N1 . . 94.63(10) y
    O21 Co1 N1 . . 86.10(10) y
    O21 Co1 N2 . . 176.62(11) y
    O21 Co1 O11 . . 91.58(10) y
    O21 Co1 O31 . . 85.57(8) y
    O21 Co1 O41 . . 92.05(10) y
    O31 Co1 N1 . . 171.62(10) y
    O31 Co1 O11 . . 84.73(8) y
    O41 Co1 N1 . . 96.79(10) y
    O41 Co1 N2 . . 91.15(12) y
    O41 Co1 O11 . . 168.23(9) y
    O41 Co1 O31 . . 84.39(8) y
    C1 N1 Co1 . . 166.2(3) y
    N1 C1 Se1 . . 179.1(3) ?
    C2 N2 Co1 . . 151.9(3) y
    N2 C2 Se2 . . 178.3(3) ?
    N11 O11 Co1 . . 128.93(17) y
    O11 N11 C11 . . 118.0(2) ?
    O11 N11 C15 . . 120.1(2) ?
    C15 N11 C11 . . 121.9(3) ?
    N11 C11 C12 . . 118.1(3) ?
    N11 C11 C16 . . 116.8(3) ?
    C12 C11 C16 . . 125.0(3) ?
    C11 C12 H12 . . 119.4 ?
    C13 C12 C11 . . 121.2(3) ?
    C13 C12 H12 . . 119.4 ?
    C12 C13 H13 . . 120.8 ?
    C12 C13 C14 . . 118.4(3) ?
    C14 C13 H13 . . 120.8 ?
    C13 C14 H14 . . 119.7 ?
    C15 C14 C13 . . 120.6(3) ?
    C15 C14 H14 . . 119.7 ?
    N11 C15 C14 . . 119.7(3) ?
    N11 C15 H15 . . 120.1 ?
    C14 C15 H15 . . 120.1 ?
    C11 C16 H16A . . 109.5 ?
    C11 C16 H16B . . 109.5 ?
    C11 C16 H16C . . 109.5 ?
    H16A C16 H16B . . 109.5 ?
    H16A C16 H16C . . 109.5 ?
    H16B C16 H16C . . 109.5 ?
    N21 O21 Co1 . . 121.76(17) y
    O21 N21 C21 . . 121.3(3) ?
    O21 N21 C25 . . 118.7(3) ?
    C25 N21 C21 . . 120.0(3) ?
    N21 C21 C22 . . 117.2(3) ?
    N21 C21 C26 . . 120.6(4) ?
    C22 C21 C26 . . 122.3(4) ?
    C21 C22 H22 . . 119.1 ?
    C23 C22 C21 . . 121.9(4) ?
    C23 C22 H22 . . 119.1 ?
    C22 C23 H23 . . 120.7 ?
    C22 C23 C24 . . 118.6(4) ?
    C24 C23 H23 . . 120.7 ?
    C23 C24 H24 . . 119.2 ?
    C23 C24 C25 . . 121.5(4) ?
    C25 C24 H24 . . 119.2 ?
    N21 C25 C24 . . 120.7(3) ?
    N21 C25 H25 . . 119.6 ?
    C24 C25 H25 . . 119.6 ?
    C21 C26 H26A . . 109.5 ?
    C21 C26 H26B . . 109.5 ?
    C21 C26 H26C . . 109.5 ?
    H26A C26 H26B . . 109.5 ?
    H26A C26 H26C . . 109.5 ?
    H26B C26 H26C . . 109.5 ?
    N31 O31 Co1 . . 120.96(15) y
    O31 N31 C31 . . 119.5(2) ?
    O31 N31 C35 . . 118.6(2) ?
    C31 N31 C35 . . 121.7(2) ?
    N31 C31 C32 . . 118.5(3) ?
    N31 C31 C36 . . 117.2(3) ?
    C32 C31 C36 . . 124.3(3) ?
    C31 C32 H32 . . 119.4 ?
    C33 C32 C31 . . 121.2(3) ?
    C33 C32 H32 . . 119.4 ?
    C32 C33 H33 . . 120.7 ?
    C32 C33 C34 . . 118.7(3) ?
    C34 C33 H33 . . 120.7 ?
    C33 C34 H34 . . 120.2 ?
    C35 C34 C33 . . 119.6(3) ?
    C35 C34 H34 . . 120.2 ?
    N31 C35 C34 . . 120.4(3) ?
    N31 C35 H35 . . 119.8 ?
    C34 C35 H35 . . 119.8 ?
    C31 C36 H36A . . 109.5 ?
    C31 C36 H36B . . 109.5 ?
    C31 C36 H36C . . 109.5 ?
    H36A C36 H36B . . 109.5 ?
    H36A C36 H36C . . 109.5 ?
    H36B C36 H36C . . 109.5 ?
    N41 O41 Co1 . . 124.68(19) y
    O41 N41 C41 . . 119.5(3) ?
    O41 N41 C45 . . 118.9(3) ?
    C41 N41 C45 . . 121.6(3) ?
    N41 C41 C42 . . 118.8(3) ?
    N41 C41 C46 . . 118.2(3) ?
    C42 C41 C46 . . 123.0(3) ?
    C41 C42 H42 . . 119.4 ?
    C43 C42 C41 . . 121.2(3) ?
    C43 C42 H42 . . 119.4 ?
    C42 C43 H43 . . 120.8 ?
    C42 C43 C44 . . 118.4(3) ?
    C44 C43 H43 . . 120.8 ?
    C43 C44 H44 . . 120.1 ?
    C45 C44 C43 . . 119.7(3) ?
    C45 C44 H44 . . 120.1 ?
    N41 C45 C44 . . 120.2(3) ?
    N41 C45 H45 . . 119.9 ?
    C44 C45 H45 . . 119.9 ?
    C41 C46 H46A . . 109.5 ?
    C41 C46 H46B . . 109.5 ?
    C41 C46 H46C . . 109.5 ?
    H46A C46 H46B . . 109.5 ?
    H46A C46 H46C . . 109.5 ?
    H46B C46 H46C . . 109.5 ?
    N3 Co2 N4 . . 92.80(10) y
    N3 Co2 O61 . . 85.67(9) y
    N3 Co2 O71 . . 173.62(9) y
    N3 Co2 O81 . . 95.39(9) y
    O51 Co2 N3 . . 94.08(10) y
    O51 Co2 N4 . . 88.66(10) y
    O51 Co2 O61 . . 90.02(9) y
    O51 Co2 O71 . . 84.49(9) y
    O51 Co2 O81 . . 170.51(9) y
    O61 Co2 N4 . . 177.90(9) y
    O71 Co2 N4 . . 93.37(9) y
    O71 Co2 O61 . . 88.12(8) y
    O81 Co2 N4 . . 91.46(10) y
    O81 Co2 O61 . . 90.12(8) y
    O81 Co2 O71 . . 86.03(8) y
    C3 N3 Co2 . . 167.6(2) y
    N3 C3 Se3 . . 177.7(3) ?
    C4 N4 Co2 . . 163.8(3) y
    N4 C4 Se4 . . 178.5(3) ?
    N51 O51 Co2 . . 123.32(18) y
    O51 N51 C51 . . 118.8(2) ?
    O51 N51 C55 . . 119.7(2) ?
    C55 N51 C51 . . 121.5(3) ?
    N51 C51 C52 . . 118.9(3) ?
    N51 C51 C56 . . 116.8(3) ?
    C52 C51 C56 . . 124.3(3) ?
    C51 C52 H52 . . 119.4 ?
    C51 C52 C53 . . 121.2(3) ?
    C53 C52 H52 . . 119.4 ?
    C52 C53 H53 . . 120.9 ?
    C52 C53 C54 . . 118.2(3) ?
    C54 C53 H53 . . 120.9 ?
    C53 C54 H54 . . 120.0 ?
    C55 C54 C53 . . 120.0(3) ?
    C55 C54 H54 . . 120.0 ?
    N51 C55 C54 . . 120.3(3) ?
    N51 C55 H55 . . 119.9 ?
    C54 C55 H55 . . 119.9 ?
    C51 C56 H56A . . 109.5 ?
    C51 C56 H56B . . 109.5 ?
    C51 C56 H56C . . 109.5 ?
    H56A C56 H56B . . 109.5 ?
    H56A C56 H56C . . 109.5 ?
    H56B C56 H56C . . 109.5 ?
    N61 O61 Co2 . . 123.03(16) y
    O61 N61 C61 . . 119.2(3) ?
    O61 N61 C65 . . 119.8(2) ?
    C65 N61 C61 . . 121.0(3) ?
    N61 C61 C62 . . 118.5(3) ?
    N61 C61 C66 . . 117.1(3) ?
    C62 C61 C66 . . 124.4(3) ?
    C61 C62 H62 . . 119.2 ?
    C63 C62 C61 . . 121.7(3) ?
    C63 C62 H62 . . 119.2 ?
    C62 C63 H63 . . 120.7 ?
    C62 C63 C64 . . 118.5(3) ?
    C64 C63 H63 . . 120.7 ?
    C63 C64 H64 . . 120.4 ?
    C65 C64 C63 . . 119.3(3) ?
    C65 C64 H64 . . 120.4 ?
    N61 C65 C64 . . 120.8(3) ?
    N61 C65 H65 . . 119.6 ?
    C64 C65 H65 . . 119.6 ?
    C61 C66 H66A . . 109.5 ?
    C61 C66 H66B . . 109.5 ?
    C61 C66 H66C . . 109.5 ?
    H66A C66 H66B . . 109.5 ?
    H66A C66 H66C . . 109.5 ?
    H66B C66 H66C . . 109.5 ?
    N71 O71 Co2 . . 120.08(16) y
    O71 N71 C71 . . 119.4(2) ?
    O71 N71 C75 . . 118.8(2) ?
    C75 N71 C71 . . 121.7(3) ?
    N71 C71 C72 . . 118.0(3) ?
    N71 C71 C76 . . 117.5(3) ?
    C72 C71 C76 . . 124.4(3) ?
    C71 C72 H72 . . 119.4 ?
    C73 C72 C71 . . 121.2(3) ?
    C73 C72 H72 . . 119.4 ?
    C72 C73 H73 . . 120.5 ?
    C72 C73 C74 . . 118.9(3) ?
    C74 C73 H73 . . 120.5 ?
    C73 C74 H74 . . 120.3 ?
    C75 C74 C73 . . 119.5(3) ?
    C75 C74 H74 . . 120.3 ?
    N71 C75 C74 . . 120.7(3) ?
    N71 C75 H75 . . 119.6 ?
    C74 C75 H75 . . 119.6 ?
    C71 C76 H76A . . 109.5 ?
    C71 C76 H76B . . 109.5 ?
    C71 C76 H76C . . 109.5 ?
    H76A C76 H76B . . 109.5 ?
    H76A C76 H76C . . 109.5 ?
    H76B C76 H76C . . 109.5 ?
    N81 O81 Co2 . . 124.24(16) y
    O81 N81 C81 . . 118.0(2) ?
    O81 N81 C85 . . 119.8(2) ?
    C85 N81 C81 . . 122.1(3) ?
    N81 C81 C82 . . 117.7(3) ?
    N81 C81 C86 . . 117.0(3) ?
    C82 C81 C86 . . 125.4(3) ?
    C81 C82 H82 . . 119.3 ?
    C83 C82 C81 . . 121.5(3) ?
    C83 C82 H82 . . 119.3 ?
    C82 C83 H83 . . 120.5 ?
    C82 C83 C84 . . 119.1(3) ?
    C84 C83 H83 . . 120.5 ?
    C83 C84 H84 . . 120.5 ?
    C85 C84 C83 . . 119.0(3) ?
    C85 C84 H84 . . 120.5 ?
    N81 C85 C84 . . 120.6(3) ?
    N81 C85 H85 . . 119.7 ?
    C84 C85 H85 . . 119.7 ?
    C81 C86 H86A . . 109.5 ?
    C81 C86 H86B . . 109.5 ?
    C81 C86 H86C . . 109.5 ?
    H86A C86 H86B . . 109.5 ?
    H86A C86 H86C . . 109.5 ?
    H86B C86 H86C . . 109.5 ?
loop_
    _geom_torsion_atom_site_label_1
    _geom_torsion_atom_site_label_2
    _geom_torsion_atom_site_label_3
    _geom_torsion_atom_site_label_4
    _geom_torsion_site_symmetry_1
    _geom_torsion_site_symmetry_2
    _geom_torsion_site_symmetry_3
    _geom_torsion_site_symmetry_4
    _geom_torsion
    _geom_torsion_publ_flag
    Co1 O11 N11 C11 . . . . 151.0(2) ?
    Co1 O11 N11 C15 . . . . -31.1(4) ?
    Co1 O21 N21 C21 . . . . -99.2(3) ?
    Co1 O21 N21 C25 . . . . 82.3(3) ?
    Co1 O31 N31 C31 . . . . -95.3(2) ?
    Co1 O31 N31 C35 . . . . 88.6(3) ?
    Co1 O41 N41 C41 . . . . -117.7(3) ?
    Co1 O41 N41 C45 . . . . 63.6(4) ?
    O11 N11 C11 C12 . . . . 175.4(3) ?
    O11 N11 C11 C16 . . . . -5.4(4) ?
    O11 N11 C15 C14 . . . . -177.4(3) ?
    N11 C11 C12 C13 . . . . 3.0(5) ?
    C11 N11 C15 C14 . . . . 0.3(4) ?
    C11 C12 C13 C14 . . . . -1.6(5) ?
    C12 C13 C14 C15 . . . . -0.5(5) ?
    C13 C14 C15 N11 . . . . 1.1(5) ?
    C15 N11 C11 C12 . . . . -2.4(4) ?
    C15 N11 C11 C16 . . . . 176.8(3) ?
    C16 C11 C12 C13 . . . . -176.1(3) ?
    O21 N21 C21 C22 . . . . -174.0(3) ?
    O21 N21 C21 C26 . . . . 4.8(5) ?
    O21 N21 C25 C24 . . . . 175.0(3) ?
    N21 C21 C22 C23 . . . . -2.6(5) ?
    C21 N21 C25 C24 . . . . -3.5(5) ?
    C21 C22 C23 C24 . . . . -0.4(6) ?
    C22 C23 C24 C25 . . . . 1.5(6) ?
    C23 C24 C25 N21 . . . . 0.4(6) ?
    C25 N21 C21 C22 . . . . 4.5(4) ?
    C25 N21 C21 C26 . . . . -176.7(3) ?
    C26 C21 C22 C23 . . . . 178.6(4) ?
    O31 N31 C31 C32 . . . . -177.0(2) ?
    O31 N31 C31 C36 . . . . 0.1(4) ?
    O31 N31 C35 C34 . . . . 176.7(2) ?
    N31 C31 C32 C33 . . . . 0.8(4) ?
    C31 N31 C35 C34 . . . . 0.7(4) ?
    C31 C32 C33 C34 . . . . -0.2(4) ?
    C32 C33 C34 C35 . . . . -0.2(4) ?
    C33 C34 C35 N31 . . . . -0.1(4) ?
    C35 N31 C31 C32 . . . . -1.1(4) ?
    C35 N31 C31 C36 . . . . 176.1(3) ?
    C36 C31 C32 C33 . . . . -176.2(3) ?
    O41 N41 C41 C42 . . . . -177.2(3) ?
    O41 N41 C41 C46 . . . . 2.4(5) ?
    O41 N41 C45 C44 . . . . 178.6(3) ?
    N41 C41 C42 C43 . . . . -1.8(6) ?
    C41 N41 C45 C44 . . . . 0.0(6) ?
    C41 C42 C43 C44 . . . . 0.8(7) ?
    C42 C43 C44 C45 . . . . 0.5(7) ?
    C43 C44 C45 N41 . . . . -1.0(6) ?
    C45 N41 C41 C42 . . . . 1.4(5) ?
    C45 N41 C41 C46 . . . . -179.0(3) ?
    C46 C41 C42 C43 . . . . 178.6(4) ?
    Co2 O51 N51 C51 . . . . 128.0(2) ?
    Co2 O51 N51 C55 . . . . -53.5(4) ?
    Co2 O61 N61 C61 . . . . -115.5(3) ?
    Co2 O61 N61 C65 . . . . 66.0(3) ?
    Co2 O71 N71 C71 . . . . -95.9(3) ?
    Co2 O71 N71 C75 . . . . 88.0(3) ?
    Co2 O81 N81 C81 . . . . -125.5(2) ?
    Co2 O81 N81 C85 . . . . 57.2(3) ?
    O51 N51 C51 C52 . . . . 177.0(3) ?
    O51 N51 C51 C56 . . . . -2.7(4) ?
    O51 N51 C55 C54 . . . . -178.2(3) ?
    N51 C51 C52 C53 . . . . 1.8(5) ?
    C51 N51 C55 C54 . . . . 0.2(5) ?
    C51 C52 C53 C54 . . . . -0.8(5) ?
    C52 C53 C54 C55 . . . . -0.4(5) ?
    C53 C54 C55 N51 . . . . 0.7(5) ?
    C55 N51 C51 C52 . . . . -1.5(5) ?
    C55 N51 C51 C56 . . . . 178.8(3) ?
    C56 C51 C52 C53 . . . . -178.5(3) ?
    O61 N61 C61 C62 . . . . -175.1(3) ?
    O61 N61 C61 C66 . . . . 5.1(5) ?
    O61 N61 C65 C64 . . . . 174.1(3) ?
    N61 C61 C62 C63 . . . . 0.1(6) ?
    C61 N61 C65 C64 . . . . -4.3(5) ?
    C61 C62 C63 C64 . . . . -2.5(6) ?
    C62 C63 C64 C65 . . . . 1.7(5) ?
    C63 C64 C65 N61 . . . . 1.7(5) ?
    C65 N61 C61 C62 . . . . 3.4(5) ?
    C65 N61 C61 C66 . . . . -176.5(4) ?
    C66 C61 C62 C63 . . . . 179.9(5) ?
    O71 N71 C71 C72 . . . . -176.0(2) ?
    O71 N71 C71 C76 . . . . 1.0(4) ?
    O71 N71 C75 C74 . . . . 175.7(3) ?
    N71 C71 C72 C73 . . . . 0.2(4) ?
    C71 N71 C75 C74 . . . . -0.3(4) ?
    C71 C72 C73 C74 . . . . -0.1(5) ?
    C72 C73 C74 C75 . . . . -0.2(5) ?
    C73 C74 C75 N71 . . . . 0.4(5) ?
    C75 N71 C71 C72 . . . . 0.0(4) ?
    C75 N71 C71 C76 . . . . 176.9(3) ?
    C76 C71 C72 C73 . . . . -176.5(3) ?
    O81 N81 C81 C82 . . . . 179.9(3) ?
    O81 N81 C81 C86 . . . . -0.2(4) ?
    O81 N81 C85 C84 . . . . 179.9(3) ?
    N81 C81 C82 C83 . . . . 1.2(5) ?
    C81 N81 C85 C84 . . . . 2.7(4) ?
    C81 C82 C83 C84 . . . . 0.7(6) ?
    C82 C83 C84 C85 . . . . -0.9(5) ?
    C83 C84 C85 N81 . . . . -0.7(4) ?
    C85 N81 C81 C82 . . . . -2.9(5) ?
    C85 N81 C81 C86 . . . . 177.0(3) ?
    C86 C81 C82 C83 . . . . -178.7(4) ?
loop_
    _geom_hbond_atom_site_label_D
    _geom_hbond_atom_site_label_H
    _geom_hbond_atom_site_label_A
    _geom_hbond_site_symmetry_A
    _geom_hbond_distance_DH
    _geom_hbond_distance_HA
    _geom_hbond_distance_DA
    _geom_hbond_angle_DHA
    C15 H15 O21 . 0.95 2.36 3.158(4) 141
    C26 H26C O11 . 0.98 2.49 3.367(5) 149
    C35 H35 Se1 1_655 0.95 2.96 3.748(3) 141
    C36 H36C O11 . 0.98 2.55 3.281(4) 131
    C42 H42 Se3 3_666 0.95 2.87 3.811(4) 171
    C52 H52 Se2 3_565 0.95 3.05 3.926(3) 153
    C55 H55 O61 . 0.95 2.45 3.245(4) 141
    C56 H56B Se2 3_565 0.98 3.02 3.933(3) 156
    C65 H65 O81 . 0.95 2.40 3.140(4) 135
    C66 H66A Se2 1_455 0.98 3.14 3.807(5) 126
    C75 H75 Se3 1_655 0.95 2.95 3.726(3) 140
    C75 H75 O81 . 0.95 2.62 3.075(3) 110
    C76 H76C O51 . 0.98 2.61 3.354(4) 133
    C86 H86B Se1 3_666 0.98 3.14 4.109(4) 169
_shelx_space_group_comment
;
The symmetry employed for this shelxl refinement is uniquely defined
by the following loop, which should always be used as a source of
symmetry information in preference to the above space-group names.
They are only intended as comments.
;
_shelx_estimated_absorpt_T_min     ?
_shelx_estimated_absorpt_T_max     ?
_shelx_hkl_file
;
   0   0  -1 32.4030 16.9955   9
   0   0  -2 345906. 3377.45   9
   0   0  -3 189.377 52.2682   9
   0   0  -3 44.2618 53.8906  12
   0   0  -4 3598.34 108.232   9
   0   0  -4 3631.81 107.862  12
   0   0  -5 93.6632 75.9932  12
   0   0  -6 1942.95 109.840  12
   0   0  -7 66.5673 103.176  12
   0   0   7 35.1645 110.861   8
   0   0   8 34192.8 489.776   8
   0   0  -8 34480.7 485.369  12
   0   0  -9 33.8735 124.314  12
   0   0   9 50.3324 124.796   8
   0   0  10 120851. 1397.71   8
   0   0 -10 124260. 1389.33  12
   0   0 -11-43.8776 144.824  12
   0   0  11 45.5733 154.284   8
   0   0  12 1027.57 176.795   8
   0   0  13-86.1313 177.381   8
   0   0  13-12.1046 130.979  21
   0   0  14 277.030 134.418  21
   0   0  15 79.6079 126.271  21
   0   0  16 43092.3 497.262  21
   0   0  17 96.2956 93.4299  21
   0   0 -18 893.168 59.9885   4
   0   0 -19 3.14693 45.4431  24
   0   0  19-44.4987 36.9259   5
   0   1   1 18887.5 202.528   8
   0   1  -1 18825.9 208.782   9
   0   1  -2 6.20859 36.7314   9
   0  -1  -3 303360. 2949.59  13
   0   1  -3 312521. 3006.69   9
   0   1  -4 153.460 71.1496   9
   0   1  -4 177.326 74.1101  12
   0  -1  -5 7413.21 156.454  12
   0   1  -5 7411.30 157.999  12
   0   1   5 7291.59 157.359   8
   0   1  -5 6880.42 165.709   9
   0  -1  -6 17731.1 283.689  12
   0   1   6 17387.1 287.145   8
   0   1  -7 62255.9 739.497  12
   0  -1  -7 63212.1 735.912  12
   0   1   7 61248.7 741.998   8
   0   1  -8 6806.29 198.305  12
   0  -1  -8 6886.72 192.597  12
   0   1   8 6551.11 195.170   8
   0  -1   8 6714.30 210.265   8
   0   1  -9 274.158 125.492  12
   0  -1   9 277.594 140.078   8
   0   1   9 268.394 132.442   8
   0  -1  -9 329.447 124.172  12
   0   1 -10 66740.1 835.965  12
   0  -1 -10 66160.8 834.231  12
   0   1  10 65447.1 844.460   8
   0  -1  10 65984.5 849.498   8
   0  -1 -11 18983.5 371.175  12
   0  -1  11 19411.4 396.194   8
   0   1  11 19148.9 387.758   8
   0  -1  12 177.607 169.735   8
   0   1  12 114.531 166.882   8
   0   1  13 679.855 179.826   8
   0  -1  13 809.763 187.884   8
   0   1  13 818.439 132.601  21
   0  -1  13 781.963 137.734  21
   0  -1 -13 938.785 121.730  30
   0   1  14 338.282 135.139  21
   0  -1  14 354.568 132.150  21
   0  -1 -14 207.032 114.483  30
   0  -1  15 3796.09 152.036  21
   0   1  15 3747.14 152.447  21
   0  -1 -15 3680.83 135.812  30
   0  -1  16 1637.31 126.983  21
   0   1  16 1520.86 124.755  21
   0   1  17 2277.58 107.677  21
   0  -1  17 2326.11 105.881  21
   0   1 -18 7276.26 122.169  24
   0   1 -18 7129.63 113.352   4
   0  -1 -18 7382.81 114.914   4
   0   1 -19 2239.77 57.2908  24
   0  -1  19 2401.04 52.5206   5
   0   2   0 49.1476 12.1063   7
   0   2   1 86.8080 22.1633   8
   0   2  -1 66.9707 27.6323   9
   0   2   2 6816.46 106.457   8
   0   2  -2 6910.60 116.058   9
   0   2   3 59590.4 628.581   8
   0   2  -3 58032.6 641.780   9
   0  -2  -4 267.706 24.7951  13
   0   2   4 274.622 68.8679   8
   0   2  -4 216.907 77.9275   9
   0   2  -4 279.956 83.4124  12
   0   2  -5 43775.4 522.324  12
   0   2  -5 43066.0 528.514   9
   0   2   5 43213.1 518.192   8
   0  -2  -6 670.921 90.3397  12
   0   2   6 601.290 94.1351   8
   0   2  -6 631.369 96.8132  12
   0   2  -6 566.626 92.3136   9
   0  -2  -7 67268.8 772.390  12
   0   2  -7 66255.1 778.300  12
   0   2  -8 30555.4 445.211  12
   0  -2  -8 29911.8 433.491  12
   0   2  -9 8116.56 224.804  12
   0  -2  -9 8574.37 226.514  12
   0  -2   9 8297.19 232.817   8
   0   2   9 7756.79 233.324   8
   0  -2 -10 1179.53 149.902  12
   0   2 -10 1143.05 151.479  12
   0   2  10 1202.52 157.000   8
   0  -2  10 1118.47 167.214   8
   0  -2 -11 8829.00 257.263  12
   0   2  11 8955.39 270.243   8
   0  -2  11 9080.55 279.027   8
   0  -2 -12 46888.1 673.817  12
   0  -2  12 48676.3 710.436   8
   0   2  12 47297.1 699.579   8
   0   2  13 20067.9 418.874   8
   0  -2  13 20337.7 427.077   8
   0  -2  13 19851.3 305.487  21
   0   2  13 20066.3 304.478  21
   0  -2 -13 21031.7 289.680  30
   0   2  14 767.400 134.521  21
   0  -2  14 731.266 135.144  21
   0  -2 -14 905.700 124.052  30
   0  -2  15 12910.2 231.762  21
   0   2  15 12642.2 228.286  21
   0  -2 -15 12936.8 211.025  30
   0   2  16 5798.79 153.857  21
   0  -2  16 5910.17 156.295  21
   0   2  17 8289.04 154.596  21
   0  -2  17 8353.68 155.275  21
   0   2 -18 471.479 71.1524  24
   0  -2 -18 376.537 55.0769   4
   0  -2 -19 521.307 45.7989  24
   0   2 -19 451.045 47.8707  24
   0  -2  19 483.600 38.6223   5
   0   3   0 88.3272 21.7796   7
   0   3   1 15677.8 181.275   8
   0   3   2 3844.43 79.4218   8
   0   3  -2 3931.62 91.2028   9
   0   3  -3 112197. 1148.88   9
   0   3   3 109486. 1128.39   8
   0   3  -4 16022.1 240.721  12
   0   3  -4 16240.1 250.156   9
   0   3   4 15496.7 233.348   8
   0   3   5 185851. 1865.45   8
   0   3  -5 189170. 1883.89   9
   0   3  -6 17564.2 286.579  12
   0  -3  -6 17547.1 271.769  12
   0   3   6 17159.5 276.804   8
   0   3  -7 938.985 112.729  12
   0  -3  -7 930.784 103.671  12
   0   3  -7 896.457 113.394   9
   0   3   7 931.176 115.621   8
   0  -3  -8 10408.2 236.446  12
   0   3  -8 10862.6 249.442  12
   0   3   8 11130.4 245.483   8
   0  -3  -9 838.213 131.303  12
   0   3  -9 722.839 135.627  12
   0  -3   9 765.985 151.995   8
   0   3   9 823.807 144.149   8
   0  -3 -10 22087.1 392.646  12
   0   3  10 22290.5 404.720   8
   0  -3  10 22284.1 414.136   8
   0  -3  11 128.933 158.239   8
   0   3  11 126.093 151.820   8
   0  -3 -11 78.6423 143.600  12
   0  -3  12 49649.2 716.227   8
   0   3  12 48363.8 701.944   8
   0   3  13 14357.6 357.552   8
   0  -3  13 14640.0 363.234   8
   0  -3  13 14614.7 252.924  21
   0   3  13 14596.2 252.303  21
   0  -3 -13 14953.5 237.877  30
   0   3  14 363.519 130.056  21
   0  -3  14 527.747 138.302  21
   0  -3 -14 407.214 118.708  30
   0   3  15 11260.4 215.358  21
   0  -3 -15 10902.2 197.116  30
   0   3  16 1102.12 117.294  21
   0  -3  16 1263.13 118.503  21
   0  -3 -16 1266.38 101.601  30
   0   3  17 1053.37 96.9795  21
   0  -3  17 1157.28 97.8899  21
   0   3 -18 2598.47 83.3605  24
   0  -3 -18 2644.97 72.8736   4
   0   3  18 2476.79 80.3085  21
   0   3 -19 20.1283 43.0951  24
   0  -3 -19 45.1392 42.2716  24
   0  -3  19-27.0370 36.3141   5
   0   4   0 84237.8 849.729   7
   0   4  -1 358459. 3516.79   7
   0   4   1 359988. 3503.44   8
   0   4   1 360323. 3506.23  14
   0   4   2 42298.8 455.970   8
   0   4  -2 42021.6 478.222   9
   0   4   3 166241. 1669.22   8
   0   4  -3 166533. 1695.32   9
   0   4   4 6776.33 140.357   8
   0   4  -4 6376.84 159.437   9
   0   4  -5 593227. 5862.04  12
   0   4   5 600229. 5849.13   8
   0   4  -5 593951. 5878.00   9
   0   4  -6 1012.97 112.124  12
   0   4  -6 992.348 110.052   9
   0   4   6 1014.99 108.416   8
   0  -4  -7 3235.89 137.251  12
   0   4  -7 3131.89 144.285  12
   0   4  -7 2916.63 147.704   9
   0   4   7 2891.21 147.985   8
   0   4  -8 17446.0 316.732  12
   0  -4  -8 18066.0 315.024  12
   0   4   8 17152.5 319.228   8
   0   4   9 52347.6 698.671   8
   0  -4  -9 54456.8 689.839  12
   0  -4 -10 3586.75 176.657  12
   0   4  10 3573.17 189.011   8
   0  -4  10 3737.36 200.987   8
   0  -4 -11 23502.8 415.334  12
   0   4  11 22711.4 428.927   8
   0  -4  11 23519.3 440.547   8
   0  -4 -12 334.271 143.142  12
   0   4  12 300.233 156.227   8
   0  -4  12 363.700 170.227   8
   0  -4  13 5413.21 174.625  21
   0   4  13 5375.11 171.492  21
   0   4  13 5532.40 246.973   8
   0  -4  13 5727.77 254.413   8
   0  -4 -13 5330.43 150.647  30
   0  -4 -14 56.5719 117.372  30
   0   4  14 56.6581 131.020  21
   0  -4  14 135.363 132.680  21
   0  -4 -15 1918.86 125.988  30
   0   4  15 2128.96 141.049  21
   0  -4  15 2291.95 142.519  21
   0  -4 -16 392.853 100.055  30
   0   4  16 347.408 111.860  21
   0  -4  16 302.848 115.649  21
   0   4  17 457.562 91.2954  21
   0   4  18 353.370 65.5466  21
   0   4 -18 321.230 70.1763  24
   0   4 -18 256.690 52.2997   4
   0  -4 -18 303.342 53.7860   4
   0   4  18 166.388 55.1314   5
   0  -4  18 211.220 55.3280   5
   0   4 -19 142.553 42.1071  24
   0  -4 -19 131.496 43.5952  24
   0   4  19 110.379 35.4158   5
   0  -4  19 109.640 35.1582   5
   0   5   0 30.8946 35.4519   7
   0   5   1 23374.7 269.500  14
   0   5  -1 23592.2 283.427   7
   0   5   1 23551.3 268.353   8
   0   5   2 28165.5 323.532   8
   0   5  -2 27419.9 349.672   9
   0   5   3 12048.1 181.692   8
   0   5  -3 11675.9 214.014   9
   0   5   4 13324.3 212.211   8
   0   5  -4 13742.8 236.374   9
   0   5  -5 38249.6 483.084  12
   0   5   5 38305.7 475.248   8
   0   5  -5 37615.2 502.310   9
   0   5  -6 3405.15 142.851  12
   0  -5  -6 3159.83 64.1446  13
   0   5   6 3265.73 132.741   8
   0   5  -6 3387.91 143.418   9
   0   5  -7 7386.54 197.219  12
   0   5   7 7386.58 190.965   8
   0   5  -7 7073.38 201.436   9
   0  -5  -8 48519.8 616.638  12
   0   5   8 48068.7 626.933   8
   0   5  -8 47437.4 644.884   9
   0   5  -9 1571.64 94.5817  16
   0   5   9 1367.64 149.590   8
   0  -5  -9 1700.77 134.606  12
   0   5  10 3870.51 191.620   8
   0  -5  10 3993.25 202.445   8
   0  -5 -10 4181.71 179.219  12
   0   5  11 48781.7 694.931   8
   0  -5  11 49077.6 710.719   8
   0  -5 -11 49472.5 678.635  12
   0  -5 -12 261.864 139.895  12
   0   5  12 345.671 159.582   8
   0  -5  12 320.013 165.170   8
   0  -5  13 6094.85 174.796  21
   0   5  13 5859.71 176.067  21
   0  -5 -13 5876.86 223.026  12
   0  -5 -13 6198.52 163.444  30
   0  -5  13 6206.91 266.395   8
   0   5  13 6044.49 245.403   8
   0  -5 -14 458.886 116.780  30
   0   5  14 408.659 130.480  21
   0  -5  14 500.391 134.004  21
   0  -5 -15 17553.5 253.697  30
   0  -5  15 17846.0 274.616  21
   0   5  15 17517.4 270.284  21
   0   5  16 31494.3 381.767  21
   0  -5  16 31648.9 383.548  21
   0   5 -17 1037.49 95.4684  24
   0   5  17 1051.59 94.7573  21
   0   5 -18 1647.10 76.6770  24
   0   5  18 1589.99 70.5834  21
   0  -5  18 1407.70 62.7346   5
   0   5  18 1398.89 62.6770   5
   0   5 -18 1441.39 59.7519   4
   0  -5 -18 1441.29 61.2160   4
   0   5 -19 47.0475 40.2865  24
   0  -5 -19 61.2343 42.2572  24
   0   5  19 12.9378 32.4723   5
   0  -5  19 39.0658 32.6056   5
   0   6   0 481.065 48.0538   7
   0   6   1 51.1667 38.2889  14
   0   6  -1 41.0209 54.3851   7
   0   6   2 2443.38 83.4374   8
   0   6   3 1789.22 83.5402   8
   0   6  -3 1822.52 104.795   9
   0   6   4 3533.02 111.163   8
   0   6  -4 3791.97 132.474   9
   0   6   5 9720.80 191.457   8
   0   6  -5 9782.57 215.640   9
   0   6   6 26382.9 373.936   8
   0   6  -6 26629.8 404.887   9
   0   6   7 9912.31 223.515   8
   0   6  -7 9431.56 236.657   9
   0  -6  -8 110536. 1216.31  12
   0   6   8 110471. 1229.68   8
   0   6  -8 108816. 1259.61   9
   0   6  -9 2087.81 102.876  16
   0   6   9 1981.69 155.260   8
   0  -6  -9 2244.26 145.698  12
   0   6  10 8853.83 258.096   8
   0  -6 -10 9105.51 248.406  12
   0   6  11 28895.5 486.444   8
   0  -6 -11 28950.3 472.008  12
   0   6  12 19345.9 398.183   8
   0  -6 -12 19706.1 382.671  12
   0  -6  12 19329.7 409.122   8
   0   6  13 5609.92 167.971  21
   0  -6  13 5589.63 176.104  21
   0  -6 -13 5659.28 159.944  30
   0  -6  13 5740.68 250.997   8
   0   6  13 5494.15 244.845   8
   0  -6 -14 4787.09 148.065  30
   0  -6  14 4916.95 167.379  21
   0   6  14 4747.23 165.790  21
   0  -6 -15 868.998 116.424  30
   0  -6  15 1021.75 134.244  21
   0   6  15 834.894 128.378  21
   0  -6 -16 286.377 101.460  30
   0  -6  16 531.427 118.436  21
   0   6  16 226.381 107.932  21
   0   6  17 6964.46 136.552  21
   0  -6 -17 6561.34 124.396  30
   0   6 -18 238.087 68.1485  24
   0   6  18 333.907 61.9050  21
   0   6 -18 347.338 50.3842   4
   0  -6 -18 329.222 49.9996   4
   0  -6  18 224.200 53.9013   5
   0   6  18 235.964 55.0633   5
   0   6 -19 1087.14 46.5504  24
   0  -6 -19 1194.24 46.5461  24
   0   6  19 1166.59 38.7292   5
   0  -6  19 1194.38 38.2884   5
   0   7   0 136.337 53.4217   7
   0   7   1 13584.5 179.045  14
   0   7  -1 12810.6 202.142   7
   0   7   2 75552.2 795.768   8
   0   7  -3 2526.72 126.853   9
   0   7   3 2597.95 100.848   8
   0   7  -4 55420.8 663.452   9
   0   7   4 54613.6 622.181   8
   0   7  -5 1792.65 129.715   9
   0   7   5 1868.99 102.278   8
   0   7  -6 81732.4 951.576   9
   0   7   6 80811.4 910.638   8
   0   7  -7 65723.0 812.811   9
   0   7   7 64812.2 776.457   8
   0  -7  -8 34536.2 475.853  12
   0   7  -8 33829.6 517.621   9
   0   7   8 33735.1 489.413   8
   0   7  -9 949.313 92.6178  16
   0  -7  -9 1026.68 131.640  12
   0   7  -9 902.081 138.292   9
   0   7   9 980.818 135.939   8
   0   7 -10 45924.7 532.102  16
   0   7  10 44023.8 633.606   8
   0  -7 -10 45473.3 622.562  12
   0   7  11 2151.00 182.964   8
   0  -7 -11 1884.02 163.123  12
   0   7  12 2219.25 185.081   8
   0  -7 -12 2058.47 171.312  12
   0  -7  13 1318.99 141.105  21
   0   7  13 1323.37 183.976   8
   0  -7 -13 1444.36 158.625  12
   0  -7 -13 1154.83 125.610  30
   0  -7 -14 1006.27 118.673  30
   0   7  14 870.919 132.269  21
   0  -7  14 873.980 137.876  21
   0  -7 -15 2073.53 126.215  30
   0  -7  15 2006.89 136.644  21
   0   7  15 1964.47 135.593  21
   0  -7 -16 20244.8 261.209  30
   0   7  16 19563.5 272.781  21
   0   7  17 9497.70 162.354  21
   0  -7 -17 10206.7 152.616   4
   0   7 -17 10290.8 151.253   4
   0  -7 -17 9543.34 149.121  30
   0   7 -17 10457.6 165.744  24
   0  -7  18 3405.54 74.3016   5
   0  -7 -18 3434.39 74.1745   4
   0   7 -18 3322.32 71.7108   4
   0   7  18 3458.61 75.9635   5
   0   7 -18 3326.92 86.9371  24
   0   7  18 3128.79 80.1292  21
   0  -7 -19 180.422 39.0495  24
   0   7 -19 116.534 42.1677  24
   0  -7  19 181.468 29.2058   5
   0   7  19 146.843 29.3950   5
   0   8   0 999999. 9687.29   7
   0  -8   0 995163. 9682.40  11
   0  -8   1 192086. 1947.16  11
   0   8  -1 193751. 1964.63   7
   0   8   1 195532. 1954.05   7
   0   8   1 197470. 1938.32  14
   0  -8  -2 8789.66 156.222  10
   0   8   2 8929.98 157.926   8
   0   8   2 9033.81 160.050  14
   0   8  -3 217816. 2250.67   9
   0   8   3 221616. 2208.44   8
   0   8  -4 75416.0 882.604   9
   0   8   4 76888.6 834.850   8
   0   8  -5 3088.81 147.432   9
   0   8   5 3165.68 125.462   8
   0   8  -6 12749.4 273.784   9
   0   8   6 12240.2 235.421   8
   0   8  -7 25943.3 429.059   9
   0   8   7 25727.9 386.358   8
   0   8  -8 770.506 131.171   9
   0   8   8 675.308 131.602   8
   0   8  -9 21833.7 416.485   9
   0  -8  -9 22739.5 370.234  12
   0   8  -9 21462.2 302.655  16
   0   8   9 22747.9 388.074   8
   0  -8 -10 73858.7 894.178  12
   0   8 -10 72553.6 797.279  16
   0   8  10 71487.8 904.701   8
   0  -8 -11 30960.4 490.746  12
   0   8  11 30160.2 504.430   8
   0  -8 -12 7564.04 241.095  12
   0  -8  12 7559.02 186.975  21
   0   8  12 7668.97 263.872   8
   0  -8  13 7820.97 192.108  21
   0   8  13 7922.55 275.036   8
   0  -8 -13 7786.88 180.253  30
   0  -8  14 2032.32 142.351  21
   0   8  14 1891.46 139.773  21
   0  -8 -14 1940.21 129.693  30
   0  -8  15 8842.86 190.247  21
   0   8  15 8646.90 186.481  21
   0  -8 -16 4378.92 128.192  30
   0   8  16 4461.83 138.718  21
   0   8 -17 3760.03 111.390  24
   0   8  17 3509.71 105.756  21
   0  -8 -17 3587.19 93.8021   4
   0   8 -17 3625.22 92.0523   4
   0   8  18 108.846 56.6645  21
   0  -8  18-47.9356 49.7077   5
   0   8  18-82.2270 51.2249   5
   0   8 -18 42.7427 64.2152  24
   0  -8 -18 58.3391 44.9306   4
   0   8 -18 35.5388 42.9981   4
   0   8  19 56.6836 26.3645   5
   0  -8  19 54.5723 25.8269   5
   0   8 -19 9.20012 37.1319  24
   0   9   0 25.3789 62.4280   7
   0  -9   0 11.7919 64.1069  11
   0   9   1 16765.0 222.597  14
   0   9  -1 16866.5 249.853   7
   0  -9   1 16628.7 235.537  11
   0   9   2 85.3079 61.5128  14
   0   9   2 45.0127 66.4271   8
   0   9  -2-21.4612 80.4073   7
   0  -9  -2 37.2832 68.8074  10
   0   9   3 602.628 79.0129   8
   0   9  -3 616.561 108.808   9
   0  -9  -3 633.259 83.5886  10
   0   9   4 184464. 1858.45   8
   0   9  -4 177643. 1907.20   9
   0   9   5 14182.4 249.187   8
   0   9  -5 14560.3 285.628   9
   0   9   6 118740. 1286.15   8
   0   9  -6 120872. 1347.95   9
   0   9   7 13831.7 269.389   8
   0   9  -7 14298.0 303.606   9
   0   9   8 1470.78 133.910   8
   0   9  -8 1536.31 155.040   9
   0   9  -9 11279.4 197.720  16
   0  -9  -9 11238.6 256.961  12
   0   9   9 11374.6 273.028   8
   0   9  -9 10917.2 291.902   9
   0   9 -10 14533.8 240.545  16
   0  -9 -10 15112.2 306.295  12
   0   9  10 14431.5 320.000   8
   0  -9 -11 71233.8 891.842  12
   0   9  11 70999.9 912.996   8
   0  -9  12 896.527 132.110  21
   0  -9 -12 848.494 121.519  30
   0  -9 -12 605.679 139.422  12
   0   9  12 664.811 170.404   8
   0   9  13 700.201 169.936   8
   0  -9  13 644.301 136.382  21
   0  -9 -13 408.193 125.597  30
   0   9  14 47.2824 124.591  21
   0  -9  14 125.036 131.736  21
   0  -9 -14 144.141 122.019  30
   0   9  15 5150.52 154.915  21
   0  -9  15 5494.53 162.688  21
   0  -9 -15 5208.68 146.522  30
   0   9  16 10936.9 192.664  21
   0  -9 -16 10934.0 181.468  30
   0   9  17 1258.65 88.3771  21
   0   9 -17 1334.65 92.4697  24
   0  -9 -17 1350.02 80.7560  30
   0  -9 -17 1191.84 71.7348   4
   0   9 -17 1313.29 67.6944   4
   0   9 -18 2801.13 62.5879   4
   0  -9 -18 2915.24 64.7438   4
   0  -9  18 2798.77 65.6191   5
   0   9  18 2970.49 67.8038   5
   0   9 -18 2895.48 81.0156  24
   0  -9  19 23.3624 23.5516   5
   0   9 -19 3.13530 37.5959  24
   0  10   0 4934.82 133.956   7
   0 -10   0 5222.31 125.418  11
   0  10   1 78.5271 53.1632  14
   0  10  -1 82.3633 79.2601   7
   0  10   1 142.831 74.4216   7
   0 -10   1 72.2630 66.3914  11
   0  10   2 1759.61 90.7385  14
   0  10  -2 1929.97 111.039   7
   0 -10  -2 1961.27 91.8652  10
   0  10   3 3796.06 120.152   8
   0 -10  -3 3605.53 120.799  10
   0  10   4 32823.9 409.520   8
   0  10  -4 31448.7 454.866   9
   0  10   5 458.919 100.743   8
   0  10  -5 451.789 122.854   9
   0  10   6 2475.66 136.138   8
   0  10  -6 2650.60 156.858   9
   0  10   7 13277.6 268.733   8
   0  10  -7 13302.5 304.194   9
   0  10  -8 43106.2 496.187  16
   0  10   8 42631.9 585.228   8
   0  10  -8 42794.9 626.506   9
   0  10  -9 23111.8 311.427  16
   0 -10  -9 23089.3 375.066  12
   0  10   9 22491.0 399.367   8
   0  10  -9 22336.5 427.622   9
   0  10 -10 11547.0 213.000  16
   0  10  10 11575.5 294.236   8
   0  10 -10 11409.3 301.925   9
   0 -10 -10 12065.5 274.607  12
   0  10  11 1572.08 178.580   8
   0 -10 -11 1426.52 149.492  12
   0 -10 -12 4436.65 197.722  12
   0  10  12 4452.75 228.095   8
   0 -10  12 4830.43 163.058  21
   0 -10 -12 5049.44 157.442  30
   0 -10  13 3344.81 154.382  21
   0 -10 -13 3397.96 142.192  30
   0 -10  14 6164.60 174.966  21
   0  10  14 5708.89 169.272  21
   0 -10 -14 5937.05 160.352  30
   0  10  15 12795.2 223.021  21
   0 -10 -15 12967.2 211.670  30
   0  10  16 12767.4 207.220  21
   0 -10 -16 12755.2 197.314  30
   0  10  17 1122.45 85.6196  21
   0  10 -17 1181.92 91.2642  24
   0 -10 -17 1207.63 78.0314  30
   0 -10 -17 1223.26 69.4454   4
   0  10 -17 1247.28 65.7682   4
   0  10 -18 4606.91 75.4329   4
   0  10  18 4825.71 79.4899   5
   0 -10  18 4931.73 77.8727   5
   0  10 -18 4763.29 93.0591  24
   0 -10  19 727.512 23.7853   5
   0 -10  19 682.268 24.8004   6
   0  10 -19 753.628 39.5533  24
   0  11   0 34.2188 76.0542   7
   0 -11   0 57.4228 74.9627  11
   0  11   1 145992. 1499.29  14
   0  11   1 148047. 1528.15   7
   0  11  -1 151187. 1540.56   7
   0 -11   1 146428. 1517.68  11
   0  11   2 66894.0 731.574  14
   0  11  -2 67316.1 762.820   7
   0  11   2 64288.9 749.577   7
   0 -11  -2 66319.8 727.624  10
   0 -11   2 65819.9 728.179  11
   0  11   3 3562.33 122.921   8
   0 -11  -3 3230.84 125.710  10
   0  11   4 28409.8 389.866   8
   0 -11  -4 28371.7 392.235  10
   0  11   5 722.974 107.203   8
   0  11  -5 632.865 124.381   9
   0  11   6 6609.06 185.430   8
   0  11  -6 6598.79 217.368   9
   0  11   7 5339.62 185.380   8
   0  11  -7 5306.81 209.642   9
   0  11  -8 26109.2 335.730  16
   0  11   8 26525.4 423.786   8
   0  11  -8 25769.8 461.672   9
   0  11  -9 2198.79 113.996  16
   0  11   9 2425.62 167.802   8
   0  11  -9 2354.94 178.175   9
   0  11 -10 5281.09 153.765  16
   0 -11 -10 5104.17 192.970  12
   0  11  10 5137.13 220.419   8
   0  11 -10 5309.96 231.554   9
   0  11  11 25636.4 458.041   8
   0 -11 -11 25541.6 433.876  12
   0  11 -11 26056.4 356.647  16
   0 -11 -12 32270.9 518.781  12
   0  11  12 32749.4 548.913   8
   0 -11  12 33578.8 431.083  21
   0 -11  13 1113.86 132.725  21
   0 -11 -13 1037.98 128.740  30
   0  11  14 585.832 126.495  21
   0 -11  14 725.910 134.906  21
   0 -11 -14 638.969 118.741  30
   0  11  15 1000.96 121.370  21
   0  11 -15 1226.37 120.129  24
   0 -11 -15 1089.21 115.173  30
   0  11  16 1974.16 110.258  21
   0 -11 -16 2138.20 109.383  30
   0  11 -16 2290.75 112.797  24
   0  11  17 2535.70 92.7485  21
   0  11 -17 2702.74 99.1819  24
   0 -11 -17 2440.16 87.7434  30
   0 -11 -17 2881.34 78.0860   4
   0  11 -17 2938.74 76.4038   4
   0  11  18 715.388 44.1529   5
   0 -11  18 718.851 42.7851   5
   0  11 -19 724.059 37.3796  24
   0  12   0 188091. 1960.28   7
   0 -12   0 194074. 1951.69  11
   0  12   1 77201.0 834.039  14
   0  12   1 79077.0 866.749   7
   0  12  -1 78816.0 877.689   7
   0 -12   1 77627.0 854.496  11
   0  12   2 43553.5 522.849  14
   0  12   2 44550.4 543.334   7
   0 -12   2 44653.5 523.481  11
   0 -12  -2 43417.1 522.161  10
   0 -12  -3 1621.66 100.157  10
   0  12   4 49455.3 598.190   8
   0 -12  -4 49023.5 598.623  10
   0  12  -4 50376.0 651.931   9
   0  12   5 1825.76 127.325   8
   0  12  -5 1817.31 148.161   9
   0  12   6 103395. 1150.98   8
   0  12  -6 104307. 1211.65   9
   0  12   7 808.727 129.263   8
   0  12  -7 1046.46 151.406   9
   0  12  -8 1427.19 98.0396  16
   0  12   8 1064.38 136.837   8
   0  12  -8 1084.89 149.136   9
   0  12  -9 22433.8 313.012  16
   0  12   9 23287.6 401.023   8
   0  12  -9 22508.1 436.186   9
   0  12 -10 63272.4 714.019  16
   0 -12 -10 64709.6 805.444  12
   0  12  10 63284.2 828.761   8
   0  12 -10 63564.7 873.701   9
   0  12 -11 4727.26 162.541  16
   0  12  11 4995.23 224.756   8
   0 -12 -11 4595.32 192.515  12
   0 -12 -12 394.813 122.257  30
   0 -12  12 449.451 129.659  21
   0  12  12 579.521 157.438   8
   0 -12 -12 355.524 139.069  12
   0 -12  13 238.173 127.665  21
   0 -12 -13 212.075 126.196  30
   0  12 -14 1829.73 129.885  24
   0 -12 -14 1610.76 128.682  30
   0  12 -15 2789.31 131.803  24
   0 -12 -15 2580.25 125.787  30
   0  12  15 2655.36 131.865  21
   0  12 -16 1747.61 112.083  24
   0  12  16 1501.35 105.534  21
   0 -12 -16 1462.04 103.988  30
   0  12  17-26.7665 58.2592   5
   0 -12  17-57.4004 55.6136   5
   0  12  17 76.5609 71.7967  21
   0 -12 -17 37.1755 53.1822   4
   0  12 -17 69.4005 50.6523   4
   0  12 -17 28.8997 79.5833  24
   0 -12 -17 64.9577 74.4565  30
   0 -12  18 951.198 42.8892   5
   0  12 -18 1153.96 63.0473  24
   0  12 -19 52.8604 28.8167  24
   0  13   0-5.29507 88.3776   7
   0 -13   0 34.7749 84.1509  11
   0  13   1 272877. 2737.81   7
   0  13  -1 274505. 2749.57   7
   0  13   1 266502. 2699.60  14
   0 -13   1 272172. 2724.62  11
   0  13   2 25964.3 365.377   7
   0  13  -2 25434.8 376.591   7
   0  13   2 25508.6 346.333  14
   0 -13   2 25019.5 344.597  11
   0 -13  -2 25239.8 343.102  10
   0 -13  -3 155.972 83.1829  10
   0 -13   3 190.173 69.2274  11
   0  13   4 80265.3 888.301   8
   0  13  -4 80759.5 949.861   9
   0  13   5 5371.90 165.764   8
   0  13  -5 5607.76 197.450   9
   0  13   6 6547.53 187.700   8
   0  13  -6 6853.27 222.200   9
   0  13   7 3759.86 164.393   8
   0  13  -7 3783.52 200.073   9
   0  13   8 481.822 137.627   8
   0  13  -8 333.396 92.6662  16
   0  13  -8 362.443 138.634   9
   0  13   9 17427.1 341.716   8
   0  13  -9 16898.7 257.784  16
   0  13 -10 2535.63 128.510  16
   0  13  10 2444.56 177.611   8
   0 -13 -10 2560.45 159.201  12
   0  13 -10 2536.56 197.526   9
   0 -13 -11 21273.8 387.273  12
   0  13 -11 21965.1 322.180  16
   0  13  11 21658.0 417.521   8
   0 -13  12 10778.7 305.875   8
   0  13  12 9912.35 295.464   8
   0 -13 -12 10641.8 206.710  30
   0  13 -13 787.350 121.705  24
   0 -13 -13 682.304 130.897  30
   0  13 -14 1749.76 128.840  24
   0 -13 -14 1773.24 128.190  30
   0  13  15 258.192 110.809  21
   0 -13 -15 237.882 111.710  30
   0  13 -15 386.531 114.081  24
   0  13  16 14126.5 211.050  21
   0  13 -16 14935.6 194.236   4
   0 -13 -16 14852.9 196.978   4
   0 -13 -16 14347.5 208.170  30
   0  13  17 3978.18 97.4986  21
   0  13 -17 4283.90 106.005  24
   0 -13 -17 4059.46 96.9938  30
   0  13 -17 4006.60 79.1803   4
   0 -13 -17 3984.93 81.8419   4
   0 -13  17 4051.75 80.6791   5
   0  13  17 4190.74 84.0845   5
   0 -13  18 392.010 32.0546   5
   0  13 -18 446.805 55.7366  24
   0  13 -19 678.250 30.4315  24
   0  14   0 45265.9 572.280   7
   0 -14   0 46390.4 563.342  11
   0  14   1 310.774 89.8959   7
   0  14  -1 310.427 102.878   7
   0  14   1 250.598 66.6342  14
   0 -14   1 294.390 83.8239  11
   0  14   2 207.885 96.4210   7
   0  14  -2 160.767 98.4697   7
   0  14   2 222.087 75.2592  14
   0 -14  -2 219.638 82.3406  10
   0  14   3 30040.6 423.834   7
   0 -14  -3 29688.3 405.601  10
   0 -14   3 30082.1 397.823  11
   0 -14  -4 5412.38 163.703  10
   0  14  -4 5167.26 195.453   9
   0  14   5 3335.34 144.527   8
   0  14  -5 3716.01 182.336   9
   0  14   6 11572.2 246.974   8
   0  14  -6 11271.0 291.449   9
   0  14   7 787.201 125.567   8
   0  14  -7 864.709 89.8015  16
   0  14  -7 710.322 151.185   9
   0  14   8 234.717 132.935   8
   0  14  -8 214.665 94.0978  16
   0  14  -8 223.480 145.214   9
   0  14   9 10570.8 274.021   8
   0  14  -9 10518.8 199.621  16
   0  14  -9 10597.7 308.449   9
   0  14 -10 889.391 120.798  16
   0  14  10 987.325 153.487   8
   0 -14 -10 1006.05 136.086  12
   0  14 -10 901.776 167.624   9
   0  14 -11 29098.1 390.372  16
   0  14  11 28969.3 489.631   8
   0  14 -11 28579.4 520.166   9
   0 -14 -11 28141.4 461.015  12
   0 -14 -12 1905.71 134.281  30
   0  14  12 1715.67 175.333   8
   0  14 -12 1882.81 121.669  24
   0  14 -13 31284.7 390.148  24
   0 -14 -13 30691.4 388.835  30
   0  14 -14 3441.70 140.797  24
   0 -14 -14 3263.42 143.372  30
   0  14 -15 13711.0 215.398  24
   0 -14 -15 13760.7 213.431  30
   0  14 -16 4880.14 128.869  24
   0 -14 -16 4219.60 121.718  30
   0  14 -16 4675.86 97.0367   4
   0 -14 -16 4630.43 100.019   4
   0  14  16 4444.45 121.655  21
   0  14 -17 1920.44 87.1941  24
   0 -14 -17 1752.34 81.2347  30
   0  14  17 1840.82 75.4326  21
   0 -14 -17 1499.90 55.1963   4
   0 -14  17 1469.91 57.9275   5
   0 -14  18 474.808 28.9308   5
   0  14 -18 397.000 52.2672  24
   0  14 -19 1829.29 35.3444  24
   0 -15   0 26.6131 90.0648  11
   0  15   0 45.7674 99.0226   7
   0 -15   1 72430.2 827.495  11
   0  15   1 71352.5 837.952   7
   0  15  -1 71649.8 847.267   7
   0  15   1 72975.1 796.911  14
   0  15  -2 29.0972 99.8813   7
   0  15   2 224.085 97.1153   7
   0  15  -2 131.706 22.1500   1
   0  15   2 55.9526 15.9210   2
   0 -15   2 255.376 22.6574   2
   0 -15   2 106.826 83.5838  11
   0 -15  -2 113.590 85.0733  10
   0  15   2 44.2094 73.6330  14
   0 -15   3 176387. 1813.84  11
   0 -15  -3 177149. 1825.42  10
   0  15   3 172318. 1847.60   7
   0 -15   4 30152.0 398.751  11
   0  15  -4 30023.8 472.425   9
   0 -15  -4 29058.2 422.536  10
   0  15  -5 278.003 127.888   9
   0  15  -6 67465.7 888.332   9
   0  15   6 69117.7 824.109   8
   0  15  -7 132.382 144.719   9
   0  15   7 54.4180 122.325   8
   0  15  -7 10.3481 82.8308  16
   0  15  -8 1347.38 164.959   9
   0  15   8 1363.64 144.362   8
   0  15  -8 1494.20 107.081  16
   0  15  -9 381.076 150.511   9
   0  15   9 230.894 142.996   8
   0  15  -9 336.811 105.071  16
   0  15 -10 220.675 156.166   9
   0 -15 -10 328.487 127.521  12
   0  15  10 322.195 150.177   8
   0  15 -10 298.510 114.909  16
   0  15 -11 1005.68 133.131  16
   0 -15 -11 981.279 129.055  30
   0  15 -11 888.230 171.708   9
   0 -15 -11 776.374 135.930  12
   0  15 -11 953.345 116.679  24
   0  15  11 873.526 167.772   8
   0  15 -12 505.144 117.366  24
   0  15  12 431.603 157.989   8
   0 -15 -12 413.381 124.611  30
   0  15 -13 3308.06 138.091  24
   0 -15 -13 3289.18 148.140  30
   0  15 -14 561.352 121.037  24
   0 -15 -14 614.668 125.268  30
   0  15  15 1458.85 113.459  21
   0 -15 -15 1462.04 117.191  30
   0  15 -15 1579.85 113.240  24
   0  15  16 16669.5 231.920  21
   0  15 -16 17304.6 211.435   4
   0 -15 -16 17068.9 213.459   4
   0  15 -17 1996.56 85.6687  24
   0 -15 -17 1763.20 80.0309  30
   0 -15  17 1972.42 55.3757   5
   0  15 -18 53.5605 47.6031  24
   0 -16   0 448.167 101.606  11
   0  16   0 425.773 104.658   7
   0  16   1 551514. 5440.59  14
   0 -16  -1 548426. 5446.23  10
   0 -16   1 565101. 5473.31  11
   0  16   1 554002. 5490.14   7
   0  16  -1 547643. 5494.69   7
   0  16   2 62020.0 713.567  14
   0 -16   2 62248.9 724.591  11
   0 -16  -2 60911.7 713.021  10
   0  16   2 60235.0 746.192   7
   0  16  -2 62299.6 761.104   7
   0 -16   3 1534.94 96.5104  11
   0 -16  -3 1431.71 110.538  10
   0  16   3 1430.21 130.607   7
   0 -16   4 76852.5 868.663  11
   0 -16  -4 78015.1 894.778  10
   0  16  -4 77549.8 959.891   9
   0  16   4 78739.9 919.617   7
   0  16  -5 22011.0 414.818   9
   0 -16   5 21387.8 318.616  11
   0  16  -6 322.766 142.769   9
   0  16   6 350.307 124.772   8
   0  16   7 9015.15 233.226   8
   0  16  -7 8723.53 278.379   9
   0  16  -7 8538.38 172.580  16
   0  16   8 177.100 136.649   8
   0  16  -8 163.569 144.460   9
   0  16  -8 182.674 99.9491  16
   0  16   9 17011.3 352.572   8
   0  16  -9 17449.4 390.587   9
   0  16  -9 17700.7 269.072  16
   0  16  10 23915.0 435.422   8
   0  16 -10 24116.3 470.819   9
   0  16 -10 24308.1 340.012  16
   0 -16 -11 31602.5 401.790  30
   0 -16 -11 31406.2 493.863  12
   0  16 -11 31994.1 394.092  24
   0  16 -11 32374.5 564.322   9
   0  16 -11 32657.7 422.827  16
   0  16  11 32313.8 526.478   8
   0  16 -12 3728.23 160.889  16
   0 -16 -12 3378.43 154.452  30
   0  16  12 3601.35 206.889   8
   0  16 -12 3579.08 142.007  24
   0  16 -13 694.253 114.941  24
   0 -16 -13 525.579 131.184  30
   0  16 -14 10236.2 194.457  24
   0 -16 -14 9973.46 196.180  30
   0  16  15 14931.6 227.153  21
   0 -16 -15 14921.8 201.297   4
   0  16 -15 15459.1 200.205   4
   0 -16 -15 15177.6 227.297  30
   0  16  16 2186.89 94.9395  21
   0 -16 -16 2360.35 101.514  30
   0 -16  16 2107.04 69.0127   5
   0  16 -16 2433.01 107.593  24
   0 -16 -17 434.259 69.2390  30
   0  16 -17 467.005 73.0641  24
   0 -16  17 453.806 38.0314   5
   0  16 -18 434.108 48.2854  24
   0  17   0 54.9751 107.310   7
   0  17  -1 361.861 112.632   7
   0  17   1 244.124 109.819   7
   0 -17   1 216.692 102.540  11
   0 -17  -1 205.258 88.5412  10
   0  17   1 269.819 74.6794  14
   0  17   2 16123.2 308.717   7
   0  17  -2 16467.8 316.073   7
   0 -17  -2 16990.0 278.706  10
   0 -17   2 16863.3 285.104  11
   0  17   2 17282.0 278.398  14
   0  17   3 25061.6 397.795   7
   0 -17  -3 24956.9 373.970  10
   0 -17   3 25422.1 365.763  11
   0  17   4 10710.7 245.555   7
   0 -17   4 10097.8 205.323  11
   0  17  -4 9788.95 273.172   9
   0 -17  -4 10524.6 229.080  10
   0  17   5 14480.5 297.197   7
   0  17  -5 14105.6 336.916   9
   0 -17   5 14570.7 252.290  11
   0  17  -6 7773.99 257.907   9
   0 -17   6 7538.06 174.483  11
   0  17  -6 7513.41 152.678  16
   0 -17   7 51963.2 624.958  11
   0  17  -7 51861.5 755.923   9
   0  17  -7 52820.5 593.627  16
   0  17  -8 1430.30 169.730   9
   0  17   8 1492.24 159.839   8
   0  17  -8 1466.25 108.981  16
   0  17  -9 21616.2 438.810   9
   0  17   9 20866.2 396.678   8
   0  17  -9 20824.7 307.097  16
   0  17 -10 65560.1 909.082   9
   0  17 -10 65913.8 741.462  16
   0  17  10 64278.5 854.185   8
   0  17  11 32228.2 538.344   8
   0  17 -11 33744.6 442.737  16
   0  17 -11 34310.9 417.803  24
   0 -17 -11 31175.2 501.462  12
   0  17 -11 32840.3 581.503   9
   0 -17 -11 36268.1 427.573  30
   0 -17 -12 13121.6 231.318  30
   0  17 -12 12744.3 219.137  24
   0 -17 -13 989.898 135.670  30
   0  17 -13 1013.67 120.783  24
   0 -17 -14 6089.17 160.804  30
   0  17 -14 6094.57 158.774  24
   0 -17 -15 1980.59 119.149  30
   0  17  15 1999.99 111.399  21
   0  17 -15 1996.69 114.919  24
   0 -17 -16 565.633 88.0013  30
   0  17  16 507.247 79.9452  21
   0  17 -16 495.926 93.2606  24
   0 -17 -17 4465.25 91.1651  30
   0  17 -17 4462.25 98.4140  24
   0  17 -18 1747.01 51.6410  24
   0  18   0 418.853 74.8644  14
   0  18   0 453.314 113.662   7
   0  18   1 14561.8 244.991  14
   0 -18  -1 14595.4 255.361  10
   0 -18   1 14794.9 271.936  11
   0  18   1 14218.5 296.062   7
   0  18  -1 15380.1 294.960   7
   0  18   2 11629.8 226.509  14
   0 -18   2 12469.9 239.521  11
   0 -18  -2 12150.2 235.227  10
   0  18  -2 12117.0 268.944   7
   0  18   2 11786.5 260.555   7
   0 -18  -3 11331.3 240.798  10
   0 -18   3 11677.9 229.568  11
   0  18   3 11640.2 263.904   7
   0 -18   4 10289.3 214.182  11
   0 -18  -4 10297.5 231.104  10
   0  18  -4 10417.1 279.739   9
   0  18   4 9810.15 256.701   7
   0 -18   5 2849.68 123.473  11
   0  18  -5 2960.76 192.542   9
   0  18   5 2800.05 159.743   7
   0  18  -6 4158.25 209.527   9
   0 -18   6 4248.03 138.314  11
   0  18  -7 8186.07 172.548  16
   0  18  -7 8012.53 276.659   9
   0 -18   7 8247.14 182.813  11
   0  18  -8 51611.4 597.077  16
   0  18  -8 52364.6 769.792   9
   0  18  -9 591.224 111.186  16
   0  18  -9 496.911 170.841   9
   0  18 -10 23979.3 340.494  16
   0  18 -10 23371.1 478.148   9
   0  18 -11 8608.68 198.046  16
   0  18 -11 8102.52 289.256   9
   0 -18 -11 8201.85 190.864  30
   0  18 -11 8376.11 176.472  24
   0  18 -12 2711.72 141.926  16
   0 -18 -12 2513.82 146.013  30
   0  18 -12 2359.73 131.128  24
   0 -18 -13 3213.72 150.432  30
   0  18 -13 2848.18 139.424  24
   0 -18 -14 10972.7 195.358  30
   0  18 -14 10986.4 196.896  24
   0 -18 -15 384.176 105.137  30
   0  18  15 204.835 94.5429  21
   0  18 -15 274.924 102.093  24
   0 -18 -16 231.745 84.9466  30
   0  18  16 232.412 74.9035  21
   0  18 -16 235.546 87.2604  24
   0 -18 -17 8028.48 122.416  30
   0  18 -17 9021.64 130.245  24
   0  18 -18 1274.65 44.3534  24
   0  19   0-11.2057 115.109   7
   0  19   0 94.3481 71.7674  14
   0  19   1 21401.2 370.644   7
   0  19  -1 21241.3 373.497   7
   0 -19   1 21299.4 347.577  11
   0 -19  -1 21086.1 329.329  10
   0  19   1 21117.2 316.592  14
   0  19   2 55161.5 701.950   7
   0  19  -2 54075.3 712.256   7
   0 -19  -2 53146.3 662.874  10
   0 -19   2 54574.6 669.692  11
   0  19   2 53624.2 654.475  14
   0 -19   3 13560.9 252.173  11
   0 -19  -3 13321.8 267.795  10
   0  19   4 52596.5 694.668   7
   0 -19  -4 51334.2 666.095  10
   0 -19   4 52496.1 641.343  11
   0  19  -4 52864.1 733.871   9
   0  19   5 545.849 135.791   7
   0  19  -5 516.062 147.044   9
   0 -19   5 422.160 92.5021  11
   0  19  -6 464.518 157.166   9
   0 -19   6 382.803 87.3461  11
   0  19  -7 19189.1 414.799   9
   0  19  -7 19277.5 279.868  16
   0  19  -8 14721.8 367.003   9
   0  19  -8 14368.5 242.871  16
   0  19  -9 960.813 171.689   9
   0  19  -9 958.648 116.991  16
   0  19   9 850.489 161.534   7
   0  19  10 415.272 157.201   7
   0  19 -10 386.352 117.489  16
   0 -19 -10 120.889 128.328  30
   0  19  10 152.857 134.987  27
   0  19 -10 300.886 116.098  24
   0  19 -10 425.594 156.737   9
   0  19 -11 15222.5 260.878  16
   0  19  11 14034.4 356.209   7
   0  19 -11 14843.6 372.053   9
   0  19 -11 15777.5 250.378  24
   0 -19 -11 16817.6 262.060  30
   0  19 -12 4334.84 152.488  24
   0  19 -12 4342.37 156.413  16
   0 -19 -12 4612.61 162.436  30
   0 -19 -13 8497.81 190.281  30
   0  19 -13 8270.28 183.120  24
   0 -19 -14 866.702 123.820  30
   0  19 -14 856.489 116.973  24
   0 -19 -15 721.567 105.706  30
   0  19  15 653.577 94.7290  21
   0  19 -15 624.839 105.106  24
   0 -19 -16 766.502 83.6480  30
   0  19 -16 720.809 86.4978  24
   0 -19 -17 209.574 58.4731  30
   0  19 -17 217.621 60.0204  24
   0  20   0 217827. 2235.72  14
   0  20   0 221528. 2319.23   7
   0  20   1 10138.7 205.472  14
   0 -20  -1 9864.58 217.062  10
   0  20   1 10175.1 253.688   7
   0  20  -1 9782.67 254.845   7
   0  20   2 29697.2 426.842  14
   0  20  -2 31059.1 488.294   7
   0  20   2 30392.9 477.925   7
   0 -20   2 32631.4 451.572  11
   0 -20  -2 31463.9 441.852  10
   0  20   3 10068.8 262.950   7
   0 -20  -3 10193.0 238.079  10
   0 -20   3 10414.9 229.278  11
   0  20   4 25761.5 432.645   7
   0 -20  -4 25693.7 403.239  10
   0  20  -4 25707.0 466.556   9
   0 -20   4 26245.5 386.521  11
   0  20  -5 158637. 1801.63   9
   0 -20   5 162278. 1678.20  11
   0  20   6 58748.3 785.780   7
   0  20  -6 59548.1 835.923   9
   0 -20   6 59457.6 706.974  11
   0  20  -7 667.043 172.140   9
   0  20  -7 579.243 101.412  16
   0  20  -8 11660.0 333.482   9
   0  20  -8 11691.3 219.031  16
   0  20  -9 9170.52 300.239   9
   0  20  -9 8895.23 194.023  16
   0  20   9 9028.58 279.308   7
   0  20 -10 18559.0 294.423  16
   0  20 -10 19795.0 278.470  24
   0  20  10 19880.1 317.042  27
   0  20 -10 18147.1 421.877   9
   0  20  10 18124.2 402.105   7
   0  20 -11 3880.34 153.267  16
   0  20  11 3648.16 213.961   7
   0  20 -11 3934.22 218.257   9
   0  20 -11 3573.14 141.236  24
   0 -20 -11 3540.74 160.659  30
   0  20 -12 1964.49 132.203  24
   0  20 -12 1987.18 137.224  16
   0 -20 -12 2082.44 147.399  30
   0 -20 -13 4117.38 156.869  30
   0  20 -13 4418.66 147.554  24
   0 -20 -14 2488.72 133.719  30
   0  20 -14 2686.13 125.112  24
   0 -20 -15 339.219 102.848  30
   0  20  15 205.363 86.4983  21
   0  20 -15 90.6321 99.1163  24
   0 -20 -16 1973.29 90.4740  30
   0  20 -16 2016.11 90.8694  24
   0 -20 -17 349.611 52.7466  30
   0  20 -17 297.113 56.6729  24
   0  21   0 50.9274 77.0129  14
   0  21   0 172.628 133.803   7
   0  21   1 10502.9 214.309  14
   0  21   1 10408.2 264.260   7
   0  21  -1 9969.97 261.685   7
   0 -21  -1 10752.6 228.609  10
   0  21  -2 7061.58 227.823   7
   0  21   2 7187.61 232.075   7
   0 -21   2 7238.93 197.588  11
   0 -21  -2 7306.32 199.630  10
   0  21   3 3093.70 178.600   7
   0 -21   3 3390.00 141.969  11
   0 -21  -3 3378.65 159.575  10
   0  21  -4 36826.2 590.984   9
   0 -21   4 38066.3 500.385  11
   0 -21  -4 36788.4 518.601  10
   0  21   4 36975.9 556.056   7
   0  21   5 57520.1 762.527   7
   0 -21   5 56042.3 686.461  11
   0  21  -5 56313.8 801.596   9
   0  21   6 10362.7 286.658   7
   0 -21   6 10850.4 223.384  11
   0  21  -6 10893.3 320.780   9
   0  21  -7 2491.81 203.887   9
   0  21  -7 2230.18 120.322  16
   0  21  -8 2160.48 204.849   9
   0  21  -8 2427.07 126.822  16
   0  21  -9 6608.91 265.313   9
   0  21  -9 6536.96 176.931  16
   0  21   9 6588.00 252.470   7
   0  21 -10 157.565 124.053  16
   0  21 -10 151.423 118.603  24
   0  21  10 98.4341 143.497  27
   0  21 -10 232.611 162.663   9
   0  21  10 357.605 162.075   7
   0  21 -11 8593.88 186.595  24
   0 -21 -11 8322.72 193.422  30
   0  21 -11 8364.48 201.630  16
   0  21 -12 5252.36 154.945  24
   0 -21 -12 5263.20 168.498  30
   0  21 -12 5369.72 171.470  16
   0 -21 -13 5785.14 164.216  30
   0  21 -13 5428.24 150.238  24
   0 -21 -14 1934.83 124.123  30
   0  21 -14 1890.55 118.992  24
   0 -21 -15 11647.5 184.165  30
   0  21  15 11225.0 175.379  21
   0 -21 -16 256.945 77.1249  30
   0  21 -16 229.191 74.4585  24
   0 -21 -17 3395.97 71.2303  30
   0  21 -17 3447.32 76.5009  24
   0  22   0 48042.1 592.822  14
   0 -22   0 48093.9 610.252  10
   0  22   0 49651.5 678.990   7
   0  22   1 31467.5 438.348  14
   0  22  -1 32546.6 510.666   7
   0  22   1 33189.1 512.063   7
   0 -22  -1 32170.0 459.374  10
   0  22  -2 6510.90 221.806   7
   0  22   2 6642.26 224.979   7
   0 -22   2 6764.75 200.622  11
   0 -22  -2 6643.83 195.631  10
   0  22   3 186.151 136.896   7
   0 -22   3 160.768 105.958  11
   0 -22  -3 209.800 113.702  10
   0 -22   4 149.644 96.4546  11
   0 -22  -4 113.914 119.036  10
   0  22  -4 202.383 148.309   9
   0  22   4 137.582 138.418   7
   0  22  -4 192.973 83.8979  16
   0  22   5 548.795 144.498   7
   0  22  -5 280.911 156.557   9
   0 -22   5 246.733 96.6893  11
   0  22   6 9786.37 283.623   7
   0  22  -6 9973.09 305.928   9
   0 -22   6 9885.70 213.596  11
   0  22  -7 49083.6 751.279   9
   0  22  -8 17617.8 418.050   9
   0  22  -8 17804.8 281.292  16
   0  22  -9 127.619 123.770  16
   0  22  -9 102.363 115.483  24
   0  22   9 95.0683 132.363  27
   0  22  -9 73.2695 163.421   9
   0  22   9 237.006 154.116   7
   0  22 -10 4261.27 161.743  16
   0  22 -10 4590.76 149.661  24
   0  22  10 4500.48 184.219  27
   0  22 -10 4485.37 236.717   9
   0  22  10 4285.06 225.957   7
   0  22 -11 2796.94 141.626  24
   0  22 -11 2612.87 147.724  16
   0  22 -12 7733.28 181.760  24
   0 -22 -12 7739.01 190.127  30
   0  22 -12 7658.89 186.958  16
   0 -22 -13 366.084 126.562  30
   0  22 -13 265.436 117.671  24
   0 -22 -14 1827.00 122.323  30
   0  22 -14 1743.56 116.355  24
   0 -22 -15 4365.70 121.871  30
   0  22  15 4104.46 106.600  21
   0  22 -15 4450.01 120.452  24
   0  22 -16 3070.97 90.8099  24
   0 -22 -16 3057.17 90.3455  30
   0 -22 -17 155.198 44.1891  30
   0 -23   0 122.098 102.821  10
   0  23   0 159.204 138.283   7
   0  23   0 98.2375 77.8308  14
   0 -23  -1 4823.66 176.311  10
   0  23   1 5201.57 211.662   7
   0  23  -1 5156.09 207.813   7
   0  23  -1 4444.32 139.764  14
   0  23   1 4563.41 149.367  14
   0 -23  -2 62819.0 767.926  10
   0  23   2 61791.1 821.425   7
   0 -23  -3 105486. 1208.08  10
   0 -23   3 106607. 1197.78  11
   0  23   3 107490. 1264.01   7
   0  23  -4 8588.25 292.391   9
   0 -23  -4 8972.72 233.570  10
   0 -23   4 8247.70 210.209  11
   0  23   4 8057.36 260.718   7
   0  23  -4 8738.31 170.491  16
   0  23  -5 603.597 172.872   9
   0 -23   5 470.672 105.375  11
   0  23   5 407.067 148.889   7
   0  23  -6 343.565 164.301   9
   0  23   6 430.539 150.117   7
   0  23  -7 18205.4 420.265   9
   0  23  -8 370.853 175.097   9
   0  23  -8 292.955 113.234  16
   0  23  -9 2676.24 144.412  16
   0  23   9 2577.40 160.780  27
   0  23  -9 2626.64 131.749  24
   0  23  -9 2464.63 207.777   9
   0  23   9 2693.07 197.193   7
   0  23 -10 134.457 124.710  16
   0  23  10 102.089 144.034  27
   0  23 -10-7.02037 124.375  24
   0  23  10 139.058 151.735   7
   0  23 -10 61.5996 159.968   9
   0  23 -11 2052.32 133.361  24
   0 -23 -11 2053.45 147.075  30
   0  23 -11 2214.11 144.401  16
   0  23 -12 3970.34 147.338  24
   0 -23 -12 3962.05 157.556  30
   0  23 -12 4375.29 159.338  16
   0  23 -13-95.6661 116.234  24
   0 -23 -13 73.8880 124.704  30
   0  23 -14-65.9027 105.322  24
   0 -23 -14 160.274 111.123  30
   0  23 -15 2178.23 99.7358  24
   0 -23 -15 2464.97 104.434  30
   0  23 -16 195.352 65.4769  24
   0 -23 -16 363.264 66.5492  30
   0 -23 -17 70.7304 37.4410  30
   0  24   0 287211. 2937.37   7
   0 -24   0 281897. 2848.93  10
   0  24  -1 11585.2 297.232   7
   0  24   1 11832.8 303.905   7
   0 -24  -1 12206.8 256.704  10
   0  24  -1 11455.5 222.688  14
   0  24   1 11306.4 230.737  14
   0 -24  -2 1378.88 134.734  10
   0  24  -2 1243.84 156.749   7
   0  24   2 1259.75 162.223   7
   0 -24  -3 73830.6 901.981  10
   0  24   3 74764.5 957.232   7
   0  24   4 8050.01 263.558   7
   0 -24  -4 7711.25 234.279  10
   0  24  -4 7971.21 283.809   9
   0 -24   4 7755.98 208.862  11
   0  24  -4 7834.84 164.991  16
   0  24  -5 35525.2 602.566   9
   0 -24   5 35119.0 485.846  11
   0  24  -6 2978.13 221.011   9
   0  24   6 2896.12 191.831   7
   0  24  -7 12046.0 347.130   9
   0  24   7 11459.9 315.268   7
   0  24  -8 52455.8 598.461  24
   0  24  -8 52078.0 797.047   9
   0  24  -9 569.751 122.134  16
   0  24   9 492.708 165.560   7
   0  24  -9 336.946 122.681  24
   0  24  -9 476.621 176.442   9
   0  24   9 483.800 145.958  27
   0  24 -10 6305.27 172.815  16
   0  24  10 5685.03 189.265  27
   0  24 -10 5881.72 161.848  24
   0  24 -11 2155.01 139.672  24
   0  24 -11 2428.04 138.619  16
   0 -24 -11 2303.52 147.213  30
   0  24 -12 220.777 118.474  24
   0  24 -12 388.195 120.957  16
   0 -24 -12 354.507 129.206  30
   0 -24 -13 8275.48 180.615  30
   0  24 -13 8219.73 170.387  24
   0 -24 -14 1473.94 114.199  30
   0  24 -14 1305.72 105.815  24
   0 -24 -15 2590.26 100.265  30
   0  24 -15 2329.26 96.1268  24
   0 -24 -16 5322.98 98.2420  30
   0 -24 -17 27.9734 30.1245  30
   0 -25   0 144.547 112.115  10
   0  25   0 325.982 142.024   7
   0 -25  -1 6966.19 199.895  10
   0  25  -1 6605.92 247.058   7
   0  25   1 6643.88 249.838   7
   0 -25  -2 3955.01 179.664  10
   0  25   2 4019.64 210.231   7
   0  25  -2 3562.32 194.646   7
   0 -25  -3 25651.0 419.352  10
   0  25   3 24484.5 467.183   7
   0 -25  -4 4479.15 188.495  10
   0  25  -4 4485.28 236.912   9
   0  25   4 4321.24 222.346   7
   0  25  -4 4480.25 133.665  16
   0 -25   5 4061.37 156.749  11
   0  25  -5 3866.96 240.874   9
   0  25   5 3660.99 210.449   7
   0  25  -5 4047.32 132.639  16
   0  25   6 16521.9 373.335   7
   0  25  -6 16995.4 407.340   9
   0  25   7 92.2304 150.415   7
   0  25  -7 96.9860 170.427   9
   0  25  -8 6927.02 169.854  24
   0  25  -8 6399.18 276.174   9
   0  25   8 6898.30 197.949  27
   0  25  -9-85.0972 121.540  24
   0  25  -9 98.0042 166.064   9
   0  25  -9 156.671 116.803  16
   0  25   9 32.5754 142.865  27
   0  25 -10 46881.3 555.579  16
   0  25  10 45587.2 574.370  27
   0  25 -10 46789.3 544.969  24
   0  25 -11 18137.0 272.791  24
   0  25 -11 18479.4 284.779  16
   0 -25 -11 18819.1 284.794  30
   0  25 -12 4435.08 148.597  24
   0  25 -12 4618.02 152.747  16
   0 -25 -12 4873.53 160.334  30
   0 -25 -13 590.090 124.096  30
   0  25 -13 505.075 111.904  24
   0 -25 -14 1163.37 107.692  30
   0  25 -14 1103.34 101.124  24
   0 -25 -15 174.278 81.2612  30
   0  25 -15-36.2426 76.7584  24
   0 -25 -16 210.995 55.6465  30
   0 -26   0 10714.0 241.769  10
   0  26   0 11086.1 309.035   7
   0 -26   1 112.978 101.367  10
   0 -26  -1 318.575 111.902  10
   0  26  -1 75.4281 145.708   7
   0  26   1 106.121 152.274   7
   0 -26  -2 4682.84 187.406  10
   0  26   2 4783.66 226.182   7
   0 -26  -3 308.578 131.575  10
   0  26   3 240.161 161.389   7
   0  26   4 20508.5 422.470   7
   0 -26  -4 20083.1 373.575  10
   0  26  -4 20352.5 448.011   9
   0  26  -4 19939.2 286.107  16
   0  26   5 227.730 159.417   7
   0  26  -5 219.320 174.111   9
   0  26  -5 264.839 107.138  16
   0  26   6 440.234 159.206   7
   0  26  -6 452.154 180.968   9
   0  26   7 20144.3 425.466   7
   0  26  -7 20612.7 456.582   9
   0  26  -7 21178.8 300.416  24
   0  26  -8 51.5694 122.467  24
   0  26  -8 242.986 177.313   9
   0  26   8 132.657 135.112  27
   0  26  -9 4640.79 160.212  24
   0  26  -9 4605.05 248.114   9
   0  26  -9 4661.48 160.438  16
   0  26   9 4486.38 185.359  27
   0  26 -10 8209.80 191.878  16
   0  26  10 8395.10 213.288  27
   0  26 -10 8178.95 184.952  24
   0  26 -11 5849.44 165.189  24
   0 -26 -11 6100.15 180.381  30
   0  26 -11 5779.90 167.180  16
   0  26 -12 899.544 114.264  24
   0 -26 -12 967.865 133.360  30
   0  26 -12 1171.63 121.549  16
   0  26 -13 2597.91 121.275  24
   0 -26 -13 2784.14 130.473  30
   0  26 -14 3742.27 114.914  24
   0 -26 -14 3751.61 121.725  30
   0 -26 -15 119.157 75.0961  30
   0 -26 -16 1157.50 58.1885  30
   0  26 -17 3373.14 50.7942  28
   0 -27   0 40.4657 113.049  10
   0  27   0 64.6263 154.760   7
   0 -27   1 471.307 111.791  10
   0 -27  -1 593.401 123.402  10
   0  27   1 437.897 160.964   7
   0  27  -1 289.132 149.979   7
   0 -27  -2 294.458 131.421  10
   0  27   2 314.045 152.867   7
   0 -27  -3 10523.6 266.745  10
   0  27   3 10613.2 309.705   7
   0  27  -3 10803.0 197.134  16
   0  27  -4 1005.20 185.141   9
   0  27   4 882.952 170.600   7
   0  27  -4 1085.46 113.361  16
   0  27  -5 1397.91 198.008   9
   0  27   5 1133.57 179.124   7
   0  27  -5 1393.05 120.487  16
   0  27   6 12609.1 339.814   7
   0  27  -6 13068.4 364.860   9
   0  27   7 10667.0 313.443   7
   0  27  -7 9861.52 206.535  24
   0  27   7 10274.1 227.113  27
   0  27  -7 10518.8 339.112   9
   0  27  -8 490.237 126.508  24
   0  27   8 663.829 139.018  27
   0  27  -8 564.273 176.460   9
   0  27   9 7411.91 209.725  27
   0  27  -9 7283.54 177.017  24
   0  27 -10 151.061 124.153  16
   0  27  10 56.9258 140.852  27
   0  27 -10-5.52706 127.938  24
   0  27 -11 533.708 120.685  24
   0  27 -11 708.392 123.435  16
   0 -27 -11 733.222 135.104  30
   0  27 -12 2878.98 133.021  24
   0  27 -12 3092.99 131.144  16
   0 -27 -12 3044.70 141.985  30
   0 -27 -13 9982.32 183.353  30
   0  27 -13 9819.35 175.325  24
   0 -27 -14 78.0757 90.8156  30
   0 -27 -15 77.6154 69.9363  30
   0 -27 -16 158.083 46.0901  30
   0 -28   0 5633.01 191.082  10
   0  28   0 5414.26 234.813   7
   0 -28  -1 3585.53 172.968  10
   0 -28   1 3419.01 157.420  10
   0  28   1 3389.15 207.456   7
   0  28  -1 3183.40 213.000   7
   0 -28  -2 50920.1 664.046  10
   0  28   2 49862.0 744.053   7
   0  28  -3 14090.2 384.609   9
   0 -28  -3 13725.0 300.251  10
   0  28   3 13792.7 357.184   7
   0  28  -3 13574.4 226.363  16
   0  28  -4 984.094 189.975   9
   0  28   4 606.481 169.794   7
   0  28  -4 929.088 110.464  16
   0  28  -5 60596.1 896.542   9
   0  28   5 60044.3 864.814   7
   0  28  -5 61795.5 692.340  16
   0  28  -6 1782.76 131.495  16
   0  28  -6 2063.37 206.909   9
   0  28   6 1829.48 191.735   7
   0 -28  -6 1883.59 109.711  18
   0  28   6 1809.02 147.442  27
   0  28   7 5300.24 243.971   7
   0  28   7 5466.49 176.570  27
   0  28  -7 5789.01 265.482   9
   0  28   8 30927.7 556.691   7
   0  28  -8 31912.2 402.045  24
   0  28   8 31209.8 432.507  27
   0  28  -8 31986.3 585.609   9
   0  28   9 1822.96 153.324  27
   0  28  -9 1632.58 137.928  24
   0  28 -10 1597.40 131.933  16
   0  28  10 1606.23 156.785  27
   0  28 -10 1500.41 132.803  24
   0  28 -11 1584.87 129.603  24
   0  28 -11 1887.30 126.488  16
   0 -28 -11 1835.86 144.180  30
   0  28 -12 1105.68 112.717  24
   0  28 -12 1392.73 111.304  16
   0 -28 -12 1302.35 130.128  30
   0 -28 -13 4997.84 139.804  30
   0 -28 -14 135.357 87.1816  30
   0 -28 -15 614.150 69.4320  30
   0 -28 -16 149.910 36.7030  30
   0  29   0-7.67958 145.269   7
   0 -29   0 136.699 112.393  10
   0  29  -1 9979.26 302.600   7
   0  29   1 10259.0 308.178   7
   0 -29   1 9580.89 227.167  10
   0 -29  -1 9770.91 248.261  10
   0  29   1 9823.69 166.598  15
   0  29   2 6931.37 272.009   7
   0 -29  -2 6715.03 216.099  10
   0  29   3 12086.9 335.281   7
   0 -29  -3 11286.6 278.928  10
   0  29  -3 12477.9 362.352   9
   0  29  -3 11752.5 214.396  16
   0  29   4 873.668 180.793   7
   0  29  -4 781.264 188.746   9
   0  29  -4 932.690 115.908  16
   0  29   5 25064.3 496.059   7
   0  29  -5 25107.2 514.250   9
   0  29  -5 25250.4 345.932  16
   0  29  -6 26358.3 361.729  16
   0 -29  -6 25636.8 332.144  18
   0  29   6 25754.1 503.517   7
   0  29  -6 25960.5 524.856   9
   0  29   6 26931.4 375.732  27
   0  29   7 607.655 172.251   7
   0  29   7 474.777 139.808  27
   0  29  -7 571.739 178.029   9
   0  29   8 882.851 148.534  27
   0  29   9 2728.68 165.676  27
   0  29 -10 735.335 125.491  16
   0 -29 -10 757.081 145.713  30
   0  29  10 636.459 139.547  27
   0 -29 -11 6985.93 178.397  30
   0  29 -11 7011.15 168.598  16
   0 -29 -12 90.7264 119.529  30
   0  29 -12 71.7863 92.3834  16
   0 -29 -13 419.754 102.569  30
   0 -29 -14 77.4902 80.8053  30
   0 -29 -15 7140.18 110.242  30
   0 -29 -16 5702.96 74.2798  30
   0  30   0 3079.15 210.946   7
   0  30   1 18807.9 250.373  15
   0 -30  -1 18260.5 342.495  10
   0  30   1 19162.0 423.618   7
   0  30  -1 17734.2 409.028   7
   0 -30  -2 3075.43 168.934  10
   0  30   2 3100.13 217.712   7
   0  30  -3 470.256 113.976  16
   0 -30  -3 469.439 135.665  10
   0  30  -3 560.347 187.086   9
   0  30   3 491.512 170.295   7
   0  30   4 1075.26 183.039   7
   0  30  -4 1226.07 202.201   9
   0 -30  -4 1243.41 108.488  18
   0  30  -4 1280.56 121.993  16
   0  30  -5 3524.88 143.019  16
   0 -30  -5 3449.98 127.252  18
   0  30   5 3758.82 227.565   7
   0  30  -5 3502.60 235.064   9
   0  30   6 1079.04 187.229   7
   0  30  -6 973.023 192.093   9
   0  30  -6 1004.90 130.991  16
   0  30   6 864.148 144.019  27
   0  30   7 6008.06 192.248  27
   0  30   8 5474.28 184.676  27
   0  30   9 10210.4 232.797  27
   0 -30 -10 1200.17 146.382  30
   0  30  10 1114.56 138.176  27
   0  30 -11 1747.32 117.839  16
   0 -30 -11 1625.38 135.214  30
   0  30 -12 3789.46 120.340  16
   0 -30 -12 3992.48 139.349  30
   0 -30 -13 872.376 100.099  30
   0 -30 -14 3416.48 96.9780  30
   0 -30 -15 1158.07 59.6615  30
   0  30 -16 2501.80 42.6651  28
   0  31   0-73.1346 162.507   7
   0  31   1 4888.82 119.989  15
   0  31   1 4841.43 247.809   7
   0 -31  -2 43487.8 611.320  10
   0  31   2 46382.9 715.421   7
   0  31   3 2385.04 218.423   7
   0  31  -3 2403.26 133.189  16
   0 -31  -3 2315.91 118.436  18
   0  31  -3 2269.16 217.473   9
   0  31   4 43340.3 696.087   7
   0  31  -4 43890.6 723.293   9
   0 -31  -4 43244.5 499.330  18
   0  31  -4 43498.8 521.948  16
   0  31  -5 966.437 128.635  16
   0 -31  -5 1043.27 113.497  18
   0  31   5 920.985 175.377   7
   0  31   5 1441.93 149.564  27
   0  31  -5 1005.70 195.001   9
   0  31   6 974.469 183.438   7
   0  31  -6 1138.22 193.752   9
   0  31  -6 1103.13 124.175  16
   0  31   6 1055.57 148.605  27
   0  31  -7 3229.15 150.134  16
   0  31   7 3139.95 166.704  27
   0  31   8 156.421 138.645  27
   0  31   9 838.884 147.063  27
   0 -31 -10 1554.87 142.341  30
   0  31  10 1585.29 142.460  27
   0  31 -11 2158.81 115.734  16
   0 -31 -11 2066.10 133.878  30
   0  31 -12 799.410 87.4927  16
   0 -31 -12 691.805 111.511  30
   0 -31 -13 2124.65 101.430  30
   0 -31 -14 169.394 68.4077  30
   0 -31 -15 65.6508 44.9262  30
   0 -32   0 16466.6 243.585  18
   0  32   0 16310.5 398.798   7
   0 -32  -1 10615.6 189.069  18
   0  32   1 9746.39 322.302   7
   0  32  -2 856.712 112.730  16
   0  32   2 849.371 93.5997  15
   0 -32  -2 931.245 111.218  18
   0  32   2 771.444 109.225  17
   0  32   2 730.696 185.422   7
   0  32   3 21420.5 456.737   7
   0  32  -3 20797.5 304.608  16
   0 -32  -3 20165.1 282.369  18
   0  32   3 20394.6 283.238  17
   0  32  -3 21217.9 474.773   9
   0  32   4 14619.9 382.015   7
   0  32  -4 14383.6 396.990   9
   0 -32  -4 15190.6 233.154  18
   0  32  -4 14721.0 252.276  16
   0  32  -5 771.618 124.937  16
   0 -32  -5 888.871 107.966  18
   0  32   5 1082.71 187.495   7
   0  32  -5 984.401 193.882   9
   0  32   5 619.674 135.807  27
   0  32  -6 19443.3 300.468  16
   0  32   6 20215.7 316.079  27
   0  32  -7 28317.7 384.090  16
   0  32   7 28999.9 401.524  27
   0  32   8 10331.5 228.109  27
   0  32   9 1646.98 150.640  27
   0 -32 -10 3057.65 143.188  30
   0  32  10 2891.91 150.662  27
   0 -32 -11 110.652 118.704  30
   0  32 -12 4672.25 116.470  16
   0 -32 -12 4428.62 130.207  30
   0 -32 -13 2183.12 94.3524  30
   0 -32 -14 4615.89 94.3288  30
   0 -32 -15 276.203 35.9519  30
   0 -33   0 67.7243 106.491  18
   0  33   0 115.447 156.819   7
   0  33   1 6206.28 161.021  17
   0 -33  -1 6141.18 155.475  18
   0 -33   1 6267.73 153.705  18
   0  33   1 5828.83 265.093   7
   0  33   2 3697.12 112.212  15
   0  33  -2 3801.57 146.207  16
   0 -33  -2 3456.66 128.073  18
   0  33   2 3583.49 130.460  17
   0  33   2 3745.17 233.199   7
   0  33   3 167.132 167.400   7
   0  33  -3 300.631 115.910  16
   0  33   3 245.934 98.4859  17
   0 -33  -3 335.761 106.602  18
   0  33  -3 171.855 180.655   9
   0  33   4 13140.9 361.399   7
   0  33  -4 13955.2 389.020   9
   0  33   4 13149.6 211.396  17
   0 -33  -4 14334.5 221.198  18
   0  33  -4 13620.9 240.141  16
   0  33   5 3558.04 172.738  27
   0 -33  -5 3483.92 133.533  18
   0  33  -5 3534.10 144.700  16
   0  33   6 4752.37 185.056  27
   0  33  -6 5326.09 158.077  16
   0  33   7 4990.70 186.018  27
   0  33  -7 5467.83 160.912  16
   0  33   8 2120.73 155.885  27
   0  33   9 1121.36 137.084  27
   0  33  10 4059.66 157.657  27
   0 -33 -11 19552.5 267.521  30
   0 -33 -12 648.863 97.8031  30
   0  33 -12 688.792 73.5633  16
   0 -33 -13 871.198 79.5159  30
   0 -33 -14 3860.70 78.2420  30
   0  33 -15 97.8030 25.8754  28
   0 -33 -15 143.293 26.3649  30
   0  34   0 257.595 163.428   7
   0 -34   0 384.958 111.282  18
   0  34   1 6558.44 270.441   7
   0 -34  -1 6795.57 158.727  18
   0 -34   1 6349.44 158.720  18
   0  34   1 6714.69 163.616  17
   0 -34  -2 51.3819 109.377  18
   0  34   2-63.2736 170.778   7
   0  34   2 123.762 88.4106  15
   0  34   2 45.9334 105.409  17
   0  34  -2 99.7327 105.603  16
   0 -34  -3 1624.68 117.916  18
   0  34   3 1603.53 113.867  17
   0  34   3 1460.27 195.256   7
   0  34   3 1572.88 103.865  15
   0  34  -3 1652.88 125.672  16
   0  34   4 18648.7 264.746  17
   0  34  -4 18649.8 291.090  16
   0  34   5 16074.7 284.913  27
   0 -34  -5 15891.4 241.846  18
   0  34  -5 15466.2 254.522  16
   0  34   6 123.718 142.072  27
   0  34  -6 113.145 117.099  16
   0  34   7 3341.87 161.730  27
   0  34  -7 3094.83 142.670  16
   0  34   8 208.239 136.487  27
   0  34  -8 168.536 104.927  16
   0  34   9 2398.43 149.193  27
   0 -34 -11 121.954 106.337  30
   0 -34 -12 165.534 87.6794  30
   0 -34 -13 770.328 72.7051  30
   0 -34 -14 5473.37 86.9441  30
   0 -35   0 22.7108 111.605  18
   0  35   0-82.0342 112.107  17
   0 -35   1 11987.1 205.804  18
   0 -35  -1 12258.2 206.856  18
   0  35   1 12220.8 212.934  17
   0  35  -1 12329.4 223.077  16
   0  35   2 7634.61 171.206  17
   0 -35  -2 7556.76 166.356  18
   0  35  -2 7400.54 180.001  16
   0  35   2 7407.73 147.426  15
   0  35   3 47.6878 88.9389  15
   0 -35  -3-17.3546 111.718  18
   0  35  -3 100.066 117.636  16
   0  35   3 72.0070 97.3378  17
   0  35   4 1020.62 148.434  27
   0  35   4 1051.63 100.696  17
   0 -35  -4 1060.91 113.137  18
   0  35  -4 1009.28 125.428  16
   0  35   5 234.133 142.251  27
   0 -35  -5 229.580 110.139  18
   0  35  -5 240.428 112.515  16
   0  35   6 364.093 136.152  27
   0  35  -6 445.710 121.351  16
   0  35   7 6029.19 181.876  27
   0  35  -7 5841.88 162.641  16
   0  35   8 6166.95 179.370  27
   0  35  -8 6138.17 158.493  16
   0  35   9 3280.98 149.483  27
   0 -35 -11 263.034 98.4399  30
   0 -35 -12 526.306 82.2662  30
   0 -35 -13 1771.50 70.2707  30
   0 -35 -14 1082.47 42.5921  30
   0  35 -14 1100.27 40.9400  28
   0 -36   0 2804.80 132.207  18
   0  36   0 2734.58 131.090  17
   0 -36  -1 12639.0 215.222  18
   0 -36   1 13223.6 211.899  18
   0  36   1 12946.8 220.219  17
   0  36  -1 12827.9 227.742  16
   0 -36  -2 22605.8 307.125  18
   0 -36   2 22771.7 301.834  18
   0  36   2 22997.7 309.522  17
   0  36  -2 22491.7 320.828  16
   0 -36  -3 2732.48 131.275  18
   0  36   3 2913.08 118.115  17
   0  36  -3 2899.58 134.357  16
   0  36   3 2843.00 103.353  15
   0 -36  -4 4846.11 146.555  18
   0  36   4 4796.03 135.064  17
   0  36   4 4487.40 122.305  15
   0  36  -4 4620.39 148.699  16
   0  36   5 5855.99 188.734  27
   0 -36  -5 5808.90 151.530  18
   0  36  -5 5920.56 164.295  16
   0  36   6 2157.63 153.419  27
   0  36  -6 2231.22 130.268  16
   0  36   7 10414.8 219.262  27
   0  36  -7 11188.4 204.073  16
   0  36   8 737.315 128.478  27
   0  36  -8 917.416 106.505  16
   0  36   9 15994.1 255.130  27
   0  36  -9 15760.7 229.688  16
   0 -36 -12 2915.87 89.8046  30
   0 -36 -13 164.122 52.2821  30
   0 -36 -14 1160.82 32.4154  30
   0  36 -14 1070.53 31.5365  28
   0 -37   0 81.4723 111.049  18
   0  37   0 26.7015 112.215  17
   0 -37  -1 2694.87 130.513  18
   0  37   1 2765.41 130.979  17
   0 -37   1 2771.84 129.495  18
   0  37  -1 2668.31 133.140  16
   0  37   2 678.087 110.180  17
   0 -37  -2 610.306 113.840  18
   0 -37   2 668.461 110.027  18
   0  37  -2 697.422 117.940  16
   0  37   3 14733.7 222.693  17
   0 -37  -3 15196.3 231.156  18
   0  37  -3 14588.0 242.783  16
   0  37   3 14280.8 210.327  15
   0  37   4 18223.9 295.442  27
   0 -37  -4 18134.5 258.925  18
   0  37   4 18542.3 252.819  17
   0  37   4 17548.0 244.394  15
   0  37  -4 18599.1 277.570  16
   0  37  -5 115.765 113.846  16
   0  37   5 80.7228 133.907  27
   0  37   5 172.449 82.6676  15
   0  37   6 6870.45 190.343  27
   0  37  -6 6120.86 156.624  16
   0  37   7 609.537 131.056  27
   0  37  -7 857.224 107.588  16
   0  37   8 693.397 124.366  27
   0  37  -8 905.386 99.5871  16
   0  37   9 8212.87 178.142  27
   0  37  -9 7950.12 153.230  16
   0 -37 -12 2872.61 81.9738  30
   0 -37 -13 805.252 44.6377  30
   0  37 -13 680.293 43.9675  28
   0  38   0 24250.8 320.600  17
   0 -38   0 24241.3 312.880  18
   0  38   0 24065.1 327.712  16
   0 -38   1 232.186 106.214  18
   0 -38  -1 222.458 111.989  18
   0  38  -1 301.462 107.959  16
   0  38   1 162.568 102.395  17
   0  38  -1 216.468 105.340  17
   0 -38   2 488.879 107.902  18
   0 -38  -2 481.124 105.460  18
   0  38  -2 501.151 112.878  16
   0  38   2 454.563 100.383  17
   0  38   3 979.600 102.621  17
   0 -38  -3 1018.73 110.264  18
   0  38  -3 970.907 117.433  16
   0  38   4 3710.14 168.509  27
   0  38   4 4072.76 119.906  17
   0 -38  -4 4163.19 134.512  18
   0  38  -4 4083.91 141.562  16
   0  38   4 3913.91 109.181  15
   0  38   5 551.810 138.511  27
   0  38  -5 384.958 107.180  16
   0  38   5 452.475 81.2559  15
   0  38   6 468.041 127.998  27
   0  38  -6 633.386 107.337  16
   0  38   6 858.394 81.3845  15
   0  38  -7 90.1810 92.9177  16
   0  38   7 3.01906 124.471  27
   0  38   7 72.2831 72.1335  15
   0  38   8 220.462 115.745  27
   0  38  -8 234.295 86.8881  16
   0 -38  -9 3983.39 125.541  30
   0  38   9 3864.37 131.499  27
   0  38 -10 4478.13 99.6707  16
   0  38  10 4261.02 90.4175  15
   0  38  11 1253.32 53.8109  15
   0 -38 -12 760.111 56.9987  30
   0 -38  12 798.482 39.1813  18
   0 -38 -13 130.447 31.5384  30
   0 -39   0 58.5929 103.308  18
   0  39   0 8.67156 105.084  17
   0  39   0 4.77538 94.1718  16
   0 -39   1 3341.95 127.007  18
   0  39   1 3462.27 127.663  17
   0 -39  -1 3371.68 130.126  18
   0  39  -1 3461.75 128.248  16
   0  39  -1 3184.14 131.863  17
   0 -39  -2 458.524 103.960  18
   0 -39   2 557.981 97.1522  18
   0  39  -2 532.703 107.063  16
   0  39  -2 444.185 104.689  17
   0  39   2 522.070 103.583  17
   0  39   3 22508.5 323.863  27
   0 -39  -3 21834.2 288.386  18
   0  39   3 22179.4 284.003  17
   0  39  -3 21621.1 299.410  16
   0  39   4 16453.8 277.081  27
   0  39   4 17224.0 233.281  17
   0 -39  -4 17573.5 241.894  18
   0  39  -4 17516.2 256.541  16
   0  39   4 16803.3 226.541  15
   0  39  -5 92.4112 96.7450  16
   0  39   5 160.091 127.093  27
   0  39   5 184.639 72.3905  15
   0  39   6 530.167 127.595  27
   0  39  -6 574.054 95.9982  16
   0  39   6 663.797 75.2306  15
   0  39   7 1063.01 124.152  27
   0  39  -7 989.589 97.1821  16
   0  39   7 1016.08 74.6112  15
   0  39   8 1803.80 119.206  27
   0  39   8 1587.80 73.9371  15
   0  39  -8 1546.53 90.6095  16
   0 -39  -9 1041.27 96.6158  30
   0  39  -9 1101.37 75.3688  16
   0  39   9 986.147 62.5577  15
   0  39 -10 1830.90 69.7230  16
   0  39  10 1667.96 59.9042  15
   0 -39  11 281.744 41.4232  18
   0  39 -11 248.677 43.1993  17
   0 -39  12 564.948 28.9196  18
   0 -40   0 684.746 106.723  18
   0  40   0 752.472 105.877  17
   0  40   0 820.170 102.104  16
   0  40   1 757.325 95.8411  17
   0 -40  -1 724.897 102.193  18
   0  40  -1 756.476 108.777  17
   0 -40   1 635.715 98.4504  18
   0  40   1 777.310 100.159  16
   0  40  -1 694.852 103.850  16
   0  40   2 6490.25 143.208  17
   0 -40  -2 6735.97 149.186  18
   0 -40   2 6267.07 143.537  18
   0  40  -2 6517.23 149.487  17
   0  40  -2 6734.20 152.713  16
   0  40   3 3256.62 152.590  27
   0  40   3 3633.92 115.670  17
   0 -40   3 3243.15 119.324  18
   0 -40  -3 3398.17 124.617  18
   0  40  -3 3481.81 125.147  16
   0  40  -3 3299.11 126.774  17
   0  40   4 19409.8 290.320  27
   0 -40  -4 18570.9 252.887  18
   0  40   4 18586.3 243.401  17
   0  40  -4 18988.1 266.323  16
   0  40   5 3319.89 147.180  27
   0  40   5 3154.84 91.8025  15
   0  40  -5 3314.05 118.952  16
   0  40  -6 11031.5 183.019  16
   0  40   6 10254.2 157.179  15
   0  40   7 16586.9 247.009  27
   0 -40   7 16666.7 208.072  18
   0  40  -7 16390.9 225.676  16
   0  40   8 2080.85 111.499  27
   0  40  -8 1973.14 86.8694  16
   0  40   8 1913.20 70.7399  15
   0 -40  -9 2738.66 98.7979  30
   0 -40   9 2842.41 74.5803  18
   0  40   9 2805.97 70.1101  15
   0  40  -9 2997.61 84.4968  16
   0 -40 -10 494.773 70.7936  30
   0 -40  10 483.823 48.4528  18
   0  40 -10 429.636 51.3412  16
   0  40 -10 419.041 50.8372  17
   0 -40  11 133.321 33.1296  18
   0  40 -11 128.265 32.3507  17
   0 -41   0 0.48827 97.9565  18
   0  41   0 48.6976 92.4449  17
   0  41   0 76.1136 90.6188  16
   0 -41   1 472.731 100.198  18
   0 -41  -1 460.077 103.672  18
   0  41  -1 654.254 97.0603  16
   0  41   1 549.028 93.9151  17
   0  41  -1 520.685 100.145  17
   0  41   1 621.617 93.2714  16
   0  41   2 4559.64 122.707  17
   0 -41  -2 4694.41 133.398  18
   0 -41   2 4440.00 124.900  18
   0  41  -2 4484.09 125.129  17
   0  41   2 4588.33 123.475  16
   0  41  -2 4469.46 130.296  16
   0  41   3 166.912 121.125  27
   0 -41  -3 277.524 96.6005  18
   0 -41   3 282.262 91.5262  18
   0  41   3 408.829 83.5714  17
   0  41  -3 303.972 95.0366  16
   0  41  -3 346.587 99.1092  17
   0  41   4 4000.58 145.904  27
   0  41   4 3889.34 103.021  17
   0  41  -4 3825.98 121.984  16
   0  41  -4 3746.56 122.017  17
   0  41   5 23.2638 114.596  27
   0  41  -5-10.1535 83.5490  16
   0  41   6 178.719 58.0927  15
   0  41  -6 91.4813 78.0039  16
   0  41   6 80.0212 106.396  27
   0  41   7 811.527 60.0263  15
   0  41  -7 895.105 78.4401  16
   0  41   7 781.695 104.058  27
   0 -41   7 845.244 72.8347  18
   0  41  -8 1235.53 70.6272  16
   0  41   8 1067.43 56.0669  15
   0  41   8 1188.09 97.0462  27
   0 -41   8 1294.15 65.3159  18
   0 -41  -8 1214.78 91.2410  30
   0  41  -9 4018.07 86.6429  16
   0  41  -9 4055.31 83.5732  17
   0 -41   9 4238.55 79.1384  18
   0 -41  10 3642.21 64.7724  18
   0 -41 -10 3810.74 81.5831  30
   0 -41  11 2557.16 43.6682  18
   0  42   0 10465.9 173.696  17
   0 -42   0 10416.9 170.881  18
   0  42   0 9988.18 172.581  16
   0 -42   1 424.908 93.7176  18
   0 -42  -1 384.181 92.2501  18
   0  42  -1 450.432 93.4265  17
   0  42   1 531.978 85.8039  17
   0  42   1 509.180 82.9315  16
   0  42  -1 543.047 89.6631  16
   0  42   2 2435.58 96.8567  16
   0  42  -2 2481.12 105.074  16
   0  42   2 2428.62 98.0375  17
   0  42  -2 2485.12 105.430  17
   0 -42   2 2384.36 103.452  18
   0 -42  -2 2510.15 109.333  18
   0  42   2 2637.15 133.778  27
   0  42  -3 1297.90 92.2886  16
   0  42   3 1347.77 83.5339  16
   0 -42   3 1296.84 89.7793  18
   0  42   3 1410.22 84.2662  17
   0 -42  -3 1397.01 95.8234  18
   0  42  -3 1258.46 96.2626  17
   0  42   3 1367.73 118.161  27
   0  42   4-9.75389 108.603  27
   0  42  -4-14.5974 79.1670  16
   0  42  -4 41.1190 88.0693  17
   0  42   5 3238.60 128.959  27
   0  42  -5 3198.40 104.353  16
   0  42  -5 3245.66 108.799  17
   0  42   6 6019.26 144.431  27
   0  42  -6 6201.27 125.091  17
   0  42  -6 6155.09 124.530  16
   0  42  -7 58.9133 63.7857  16
   0  42   7 10.1407 87.5926  27
   0 -42   7 82.3059 61.7797  18
   0 -42  -7 151.028 83.9981  30
   0  42  -8 2178.50 72.9282  17
   0  42  -8 2173.03 72.7790  16
   0 -42   8 2215.28 66.3281  18
   0 -42  -8 2088.54 87.0080  30
   0  42  -9 118.670 46.9899  17
   0  42  -9 140.030 45.3663  16
   0 -42   9 149.879 44.2255  18
   0 -42  -9 201.718 62.0464  30
   0  42 -10 419.070 36.6067  17
   0 -42  10 561.607 34.8650  18
   0 -42 -10 490.303 48.0707  30
   0 -42 -11 108.441 29.3471  30
   0 -43   0 12.0279 87.9426  18
   0  43   0 129.681 76.6607  16
   0  43   0 75.7135 82.9538  17
   0 -43  -1-40.3829 88.1112  18
   0 -43   1-7.25417 87.1270  18
   0  43   1 20.0258 72.8654  16
   0  43   1-4.34606 78.2579  17
   0  43  -1 64.6540 77.5866  16
   0  43  -1 82.0763 78.7630  17
   0  43   2 2243.35 87.1439  16
   0  43  -2 2474.70 97.5994  16
   0  43   2 2483.24 92.5589  17
   0 -43  -2 2485.79 102.820  18
   0 -43   2 2438.68 94.5282  18
   0  43  -2 2403.39 100.674  17
   0  43   2 2564.76 123.256  27
   0  43  -3 6690.59 134.555  16
   0 -43   3 7106.32 129.217  18
   0  43  -3 7109.88 136.284  17
   0  43   3 6635.55 121.204  17
   0  43   3 7131.67 157.364  27
   0  43   4 53.6384 98.0453  27
   0  43  -4 148.080 77.5315  17
   0  43   4 159.017 61.0132  16
   0  43  -4 104.382 74.6570  16
   0  43   5-47.9879 95.2624  27
   0  43  -5 3.89577 72.7979  17
   0  43  -5 39.0381 69.7867  16
   0  43   6 4.45604 85.5939  27
   0  43  -6 52.5463 62.9365  16
   0  43  -6 58.6736 69.7579  17
   0  43  -7 4119.60 90.3442  16
   0  43   7 3869.84 106.015  27
   0 -43   7 4108.72 82.7582  18
   0 -43  -7 4011.27 97.7974  30
   0  43  -8 7226.37 111.606  16
   0 -43   8 7511.38 103.384  18
   0 -43  -8 7118.85 115.666  30
   0  43  -9 64.3982 38.3535  17
   0 -43   9 33.4367 36.0329  18
   0 -43  -9 59.1220 48.3772  30
   0  43 -10 184.062 25.1132  17
   0 -43  10 214.445 24.9482  18
   0 -44   0 2251.65 92.0146  18
   0  44   0 2310.64 88.7738  17
   0  44   0 2035.26 83.2879  16
   0  44   1 9313.22 151.592  16
   0  44  -1 9206.97 153.556  16
   0  44  -1 10345.2 157.561  17
   0  44   1 9721.80 151.305  17
   0 -44   1 10368.8 155.868  18
   0 -44  -1 10247.0 157.303  18
   0  44   1 10222.8 178.344  27
   0  44  -2 614.453 75.0244  16
   0  44   2 577.357 67.4337  16
   0 -44  -2 536.254 81.9502  18
   0 -44   2 545.129 79.5876  18
   0  44  -2 579.318 78.0615  17
   0  44   2 606.807 68.8204  17
   0  44   2 550.443 96.4461  27
   0  44  -3 14286.9 197.338  16
   0  44   3 14829.5 183.228  17
   0  44  -3 14630.8 194.020  17
   0 -44   3 14502.8 188.343  18
   0  44   3 14514.9 214.459  27
   0  44  -4 447.884 67.9708  16
   0  44  -4 451.010 71.1172  17
   0  44   4 423.126 89.7104  27
   0  44   5 190.626 83.2788  27
   0  44  -5 296.673 66.0333  17
   0  44  -5 308.842 62.7340  16
   0  44  -6 851.928 60.8293  16
   0  44  -6 922.721 66.2308  17
   0 -44  -6 744.927 71.2749  30
   0  44  -7 2103.89 64.4801  16
   0 -44   7 2232.33 61.3263  18
   0 -44  -7 2170.32 72.2413  30
   0 -44   8 1985.85 51.6728  18
   0 -44  -8 1861.84 61.5447  30
   0  44  -9 343.584 32.1904  17
   0 -44   9 426.140 30.1168  18
   0 -44  -9 352.060 39.8239  30
   0  45   0 48.2105 60.4227  16
   0  45   0 7.30650 64.2151  17
   0 -45   0-29.1273 72.7844  18
   0  45   0 40.3086 82.1234  27
   0  45   1 401.835 60.9040  16
   0  45   1 398.975 65.7142  17
   0  45  -1 409.294 64.3042  16
   0  45  -1 452.965 70.1332  17
   0 -45  -1 399.142 71.4572  18
   0 -45   1 358.595 73.1083  18
   0  45   1 470.422 85.5628  27
   0  45  -2 204.705 61.5658  16
   0  45  -2 208.896 66.7711  17
   0  45   2 211.143 57.4540  17
   0  45   2 203.432 54.6740  16
   0 -45   2 157.072 68.0585  18
   0  45   2 208.228 83.3150  27
   0  45  -3 101.075 64.0281  17
   0  45   3 144.572 50.5803  17
   0  45  -3 64.5217 60.1896  16
   0 -45   3 79.1755 64.7517  18
   0  45   3 118.544 83.0058  27
   0  45  -4 4966.99 96.4071  16
   0  45  -4 4988.45 98.0954  17
   0  45  -5 3733.79 83.5178  16
   0  45   5 3691.70 100.482  27
   0  45  -6 577.819 49.3239  16
   0  45   6 475.635 66.1003  27
   0  45  -6 659.099 54.7019  17
   0 -45  -6 650.209 61.3305  30
   0 -45   7 661.362 43.0074  18
   0 -45  -7 639.838 51.8933  30
   0 -45   8 201.803 31.5317  18
   0 -45  -8 197.421 39.5592  30
   0 -45   9 1185.85 26.9643  18
   0  45  -9 1191.06 28.4214  17
   0  46   0 70.4022 56.7624  17
   0  46   0 29.5220 50.5622  16
   0 -46   0 19.4896 61.4786  18
   0  46   0 32.2160 70.8851  27
   0  46  -1 1741.94 66.2851  16
   0 -46   1 1962.68 73.0916  18
   0  46   1 1813.15 65.2084  17
   0  46  -1 1826.96 71.2238  17
   0 -46  -1 1882.07 74.0802  18
   0  46   1 1710.30 86.4752  27
   0  46  -2 305.374 53.7762  16
   0  46   2 301.444 50.8590  17
   0 -46   2 343.241 60.5669  18
   0  46  -2 374.316 60.4749  17
   0  46   2 359.474 73.5449  27
   0  46  -3 47.2139 50.5473  16
   0  46  -3 25.5344 56.8052  17
   0 -46   3 25.4597 55.2304  18
   0  46   3 30.6437 70.9958  27
   0  46   4-37.6506 63.8293  27
   0  46  -4 31.4397 46.9504  16
   0  46  -4 45.3947 54.4627  17
   0  46  -5 208.595 50.9574  17
   0  46  -6 78.0351 42.9945  17
   0 -46   7 690.244 36.3144  18
   0  46  -7 742.603 39.2328  17
   0 -46   8 15.1189 22.3210  18
   0 -46  -8 29.2272 24.6844  30
   0 -47   0-39.0250 52.6424  18
   0  47   0 35.9213 47.2990  17
   0  47   0 0.67225 60.6212  27
   0  47   1 344.906 44.2344  17
   0 -47   1 246.934 53.5964  18
   0  47  -1 259.763 51.4479  17
   0  47  -1 344.806 61.0090  27
   0  47   1 262.025 62.7485  27
   0  47  -2 2409.69 65.5869  17
   0  47   2 1951.07 51.2943  17
   0 -47   2 2307.67 65.5087  18
   0  47  -2 1933.85 58.4866  16
   0  47  -2 2142.16 71.3818  27
   0  47   2 2087.22 74.2723  27
   0  47  -3 5072.69 86.6721  17
   0 -47   3 4990.09 84.8836  18
   0  47  -4 542.518 48.5614  17
   0  47  -5 1344.98 49.8687  17
   0  47  -6 17.8176 34.3795  17
   0 -47   7 414.762 25.6343  18
   0  47  -7 375.368 27.4483  17
   0  48   0 6360.53 90.4428  17
   0  48  -1 231.582 40.4680  17
   0 -48   1 166.750 44.2988  18
   0  48   1 196.726 33.5097  17
   0  48  -2 531.574 44.3126  17
   0 -48   2 593.188 45.6999  18
   0  48  -3 814.478 44.9757  17
   0 -48   3 804.142 44.3572  18
   0  48  -4 234.813 38.6787  17
   0  48  -5 345.200 33.4939  17
   0  48  -6 998.284 31.1326  17
   0 -48   6 1133.20 29.5865  18
   0  49   0 55.3929 27.8357  17
   0  49  -1 1751.66 43.2846  17
   0 -49   2-11.5251 33.7185  18
   0  49  -2 67.2160 30.1005  17
   0 -49   3 66.2464 30.6576  18
   0  49  -3 88.2499 29.0647  17
   0  49  -4 557.550 29.1083  17
   0  49  -5 294.566 22.3702  17
  -1   0  20 0.49282 20.8188   5
   1   0 -20-20.2838 24.7235  24
   1   0 -19 4755.39 78.5964   4
   1   0 -19 4755.22 78.8420   3
   1   0 -18 28.3915 59.9484   4
  -1   0  18 90.8811 83.2009  21
   1   0 -18-95.6594 71.9884  30
  -1   0  17 1126.64 113.991  21
   1   0 -17 1020.59 99.8058  30
   1   0 -17 985.193 83.2724   4
  -1   0  16 94.6944 125.713  21
   1   0 -16 217.667 115.366  30
  -1   0  15 6300.56 184.675  21
   1   0 -15 6594.67 171.385  30
  -1   0  14-7.63398 139.254  21
   1   0 -14-7.55333 125.082  30
   1   0 -13 8173.66 182.610  30
  -1   0  13 6532.63 261.487   8
  -1   0  12 54.4179 166.525   8
  -1   0  11 65432.4 852.740   8
  -1   0  10 73.2035 132.264   8
  -1   0   9 293820. 3009.49   8
   1   0  -9 292541. 2991.70  12
  -1   0   8 5.26570 104.816   8
   1   0  -8 73.2967 94.8373  12
   1   0  -7 110520. 1187.01  12
   1   0  -6 11.3367 42.7098  13
   1   0  -6 49.7677 71.8079  12
   1   0  -5 73310.1 768.042  13
   1   0  -5 75657.3 798.016  12
   1   0  -4 4.66864 46.0667  13
   1   0  -4 160.610 58.3136  12
   1   0  -3 22483.4 257.532  12
   1   0  -3 22802.0 295.276   9
  -1   0   2 19.3196 41.3003  14
   1   0  -2 95.2230 38.4922  13
   1   0  -1 81601.7 827.220   1
   1   0   0 16.9801 30.8003   1
   1   0   0 34.0979 16.8235   8
   1   0   1 1314.69 43.8508  13
  -1   0  -1 1360.21 42.0498  10
  -1   0  -1 1312.10 31.8325  11
   1   0   1 1250.58 43.9592   8
   1   0   2 35.3986 47.1374   8
   1   0   2 24.9543 29.8468  13
  -1   0  -2 9.79784 24.9731   9
  -1   0  -2 47.5883 43.7334  10
   1   0   3 48354.7 527.271   8
  -1   0  -3 46341.2 498.003   9
   1   0   4 23.7680 77.2448   8
   1   0   5 7798.17 174.491   8
  -1   0  -6 28.1726 100.859  12
  -1   0  -7 58.3447 118.900  12
  -1   0  -8 371.146 124.015  12
  -1   0  -9 13450.1 308.707  12
  -1   0 -10 35.2190 148.032  12
  -1   0 -11 1260.35 176.411  12
   1   0  12-59.5855 117.164  21
  -1   0 -12 50.8617 157.092  12
   1   0  13 2046.85 136.777  21
   1   0  14 56.7329 120.669  21
   1   0  15 1763.11 120.839  21
   1   0  16 68.1467 91.6165  21
   1   0  17 3104.84 88.6348   5
  -1   0 -18 37.7699 55.3693  24
   1   0  18 59.9783 49.0585   5
  -1   0 -18 18.9451 43.2939   4
   1   0  19 319.001 26.5836   5
   1   0  19 283.312 27.3874   6
  -1   0 -19 301.633 32.4988  24
  -1  -1  20 19.7545 20.4275   5
   1   1 -20-8.05435 24.0940  24
   1  -1 -20-1.46349 24.3332  24
   1  -1 -19 2925.67 72.6284  24
   1   1 -19 2814.89 72.1881  24
   1  -1 -19 3081.64 62.7376   4
   1  -1 -19 3174.97 63.8339   3
   1  -1 -18 119.588 69.2884  30
  -1  -1  18 305.584 83.1095  21
  -1   1  18 307.098 82.2275  21
   1  -1 -18 300.461 63.1288   4
   1   1 -18 289.178 62.0700   4
   1   1 -17 8080.96 142.724   4
   1  -1 -17 8203.64 144.828   4
  -1  -1  17 7714.55 167.139  21
  -1   1  17 7957.96 167.510  21
   1  -1 -17 7479.80 150.391  30
   1   1 -17 7505.11 151.483  30
  -1   1  16 15323.7 250.546  21
  -1  -1  16 15494.6 251.524  21
   1   1 -16 14809.7 231.738  30
   1  -1 -16 15123.6 231.789  30
  -1   1  15 9934.04 217.343  21
  -1  -1  15 10281.3 216.776  21
   1  -1 -15 9803.32 202.022  30
   1   1 -15 9827.36 199.281  30
  -1   1  14 5196.72 178.280  21
   1   1 -14 5032.26 164.265  30
   1  -1 -14 5480.56 170.886  30
  -1  -1  13 8543.92 291.025   8
  -1   1  13 9293.98 214.825  21
   1  -1 -13 10126.4 194.799  30
   1   1 -13 9881.27 198.919  30
  -1   1  13 8870.87 289.375   8
  -1   1  12 21094.1 423.120   8
  -1  -1  12 21955.2 425.800   8
  -1   1  11 1677.46 178.750   8
  -1  -1  11 1830.25 178.422   8
  -1   1  10 310.541 137.795   8
  -1  -1  10 521.188 148.675   8
   1  -1 -10 420.510 120.345  12
   1  -1  -9 7021.25 197.459  12
  -1  -1   9 7015.86 209.953   8
  -1   1   9 6671.44 209.319   8
   1   1  -8 5694.42 173.467  12
   1  -1  -8 6115.58 169.460  12
  -1   1   8 5803.42 179.901   8
   1   1  -7 1079.33 103.935  12
   1  -1  -7 1231.33 99.1852  12
  -1   1   7 1137.95 114.536   8
   1  -1  -6 37774.8 455.799  12
   1   1  -6 38400.7 465.566  12
   1  -1  -5 3265.79 80.8117  13
   1   1  -5 3494.71 107.717  12
   1   1  -5 3416.86 83.4730  13
   1   1  -5 3321.79 134.456   9
   1  -1  -4 370580. 3637.99  13
   1   1  -4 373593. 3653.95  12
   1  -1  -4 374108. 3644.77  12
   1   1  -4 371556. 3638.74  13
   1   1  -4 370528. 3694.25   9
   1   1  -3 125448. 1251.02  13
   1  -1  -3 125017. 1250.16  13
   1  -1  -3 124452. 1238.61  12
   1   1  -3 122829. 1285.73   9
   1  -1  -2 153981. 1534.53  13
   1   1  -2 153295. 1535.80  13
   1  -1  -2 154538. 1506.91  12
  -1   1   2 156993. 1548.35  14
  -1  -1   1 551.587 29.7683  14
   1  -1  -1 785.208 41.3300   1
   1   1   0 41030.1 413.124   9
   1  -1   0 40910.8 433.443   1
   1   1   0 40128.8 422.465   7
   1  -1   0 41188.6 405.204   8
   1   1   0 40772.9 416.081   8
   1   1   1 633.535 38.4746   8
   1  -1   1 692.143 37.7002  13
   1   1   1 614.957 39.2538  13
  -1   1  -1 660.470 29.2357  10
  -1  -1  -1 676.321 38.9256  10
  -1  -1  -1 658.213 31.7167  11
   1   1   2 6145.02 90.9463  13
   1  -1   2 5876.57 86.4579  13
  -1  -1  -2 6162.41 105.656  10
   1   1   2 5786.01 107.381   8
  -1   1  -2 5866.41 89.0445   9
   1  -1   3 75162.6 740.068  13
   1   1   3 74750.1 790.952   8
  -1   1  -3 73132.3 767.759   9
  -1   1  -4 9183.71 151.583   9
   1  -1   5 37922.9 474.090   8
  -1  -1  -6 41699.1 529.890  12
   1  -1   6 39687.2 519.226   8
  -1  -1  -7 67806.4 787.515  12
  -1   1  -7 66463.4 785.965  12
  -1   1  -8 2407.29 156.020  12
  -1  -1  -8 2301.92 153.576  12
  -1  -1  -9 7796.27 240.226  12
  -1   1  -9 8270.16 242.803  12
  -1  -1 -10 8182.17 261.400  12
  -1   1 -10 8098.24 261.198  12
  -1   1 -11 26761.9 474.613  12
  -1  -1 -11 27481.3 482.435  12
  -1  -1 -12 2182.59 194.283  12
   1  -1  12 2156.12 130.056  21
   1   1  12 2145.04 133.270  21
   1  -1  12 2216.87 197.617   8
   1  -1  13 19837.0 294.959  21
   1   1  13 20166.8 295.759  21
   1   1  14 158.776 119.552  21
   1  -1  14 269.318 118.811  21
   1  -1  15 2591.29 129.614  21
   1   1  15 2704.55 127.989  21
   1   1  16 1955.70 105.290  21
   1  -1  16 1899.79 107.595  21
   1  -1  17 215.403 69.8084   5
   1  -1  18 2789.01 67.5063   5
  -1  -1 -18 2618.79 63.7644   4
  -1  -1 -18 2596.73 73.7279  24
  -1   1 -18 2608.66 73.0388  24
   1  -1  19 2501.28 43.9346   5
   1  -1  19 2535.22 45.1105   6
  -1  -1 -19 2563.50 48.0954  24
  -1   1 -19 2670.58 46.7942  24
   1  -2 -20 1558.47 35.3274  24
   1   2 -20 1604.13 35.6248  24
   1  -2 -19 2225.72 66.5139  24
   1  -2 -19 2144.94 55.5485   4
   1  -2 -19 2226.84 55.9434   3
   1  -2 -18 552.323 73.4948  30
   1  -2 -18 744.107 65.3747   4
  -1  -2  18 799.311 85.5318  21
  -1   2  18 806.612 84.3594  21
  -1  -2  17 97.1047 107.964  21
  -1   2  17 90.9797 104.968  21
   1  -2 -17 67.3995 80.4264   4
   1   2 -17 32.3080 91.8496  30
   1  -2 -17 106.077 95.3290  30
  -1  -2  16 1994.44 138.777  21
  -1   2  16 1859.56 136.465  21
   1   2 -16 1872.15 124.521  30
   1  -2 -16 1985.88 123.251  30
  -1   2  15 2528.61 152.004  21
  -1  -2  15 2527.98 154.232  21
   1  -2 -15 2591.90 145.300  30
   1   2 -15 2911.21 144.394  30
  -1   2  14 11674.5 236.438  21
   1   2 -14 12370.5 225.434  30
   1  -2 -14 12330.1 220.062  30
  -1  -2  13 1599.05 195.726   8
  -1   2  13 1616.15 148.821  21
   1  -2 -13 1476.73 134.322  30
   1   2 -13 1515.25 132.008  30
  -1   2  13 1564.33 193.490   8
  -1   2  12 2868.31 204.128   8
  -1  -2  12 2689.71 205.180   8
  -1  -2  11 2250.91 186.781   8
  -1   2  11 2000.09 172.485   8
  -1  -2  10 4798.92 206.215   8
  -1   2  10 4729.11 204.783   8
   1  -2 -10 4693.40 176.262  12
  -1   2   9 2537.28 161.885   8
   1  -2  -9 2817.04 148.552  12
  -1   2   8 18708.2 319.839   8
   1  -2  -8 19272.8 307.995  12
   1  -2  -7 414.882 87.6980  12
  -1   2   7 397.343 105.036   8
   1  -2  -7 451.255 46.7610  13
   1   2  -7 532.952 95.6571  12
   1   2  -6 1367.18 96.1994  12
   1  -2  -6 1366.73 88.8865  12
   1  -2  -6 1480.03 60.8613  13
  -1   2   6 1261.59 103.299   8
   1   2  -6 1351.66 121.843   9
   1  -2  -5 392.338 62.8711  12
   1   2  -5 351.042 52.4610  13
   1   2  -5 305.493 73.6695  12
   1  -2  -5 337.307 49.1994  13
   1   2  -5 333.044 92.9279   9
   1  -2  -4 25130.7 294.348  13
   1  -2  -4 24598.0 292.818  12
   1   2  -4 24996.8 295.157  13
   1   2  -4 24666.5 342.261   9
   1  -2  -3 167148. 1655.73  12
   1  -2  -3 168766. 1674.17  13
   1   2  -3 168643. 1675.72  13
   1   2  -3 169993. 1710.69   9
   1   2  -2 46375.0 393.126  13
   1  -2  -2 45014.2 346.256  12
   1  -2  -1 3895.05 73.5240   2
   1  -2  -1 3693.63 75.5933   1
   1   2   0 28666.7 300.645   9
   1  -2   0 28035.6 314.120   1
   1  -2   0 28155.2 312.578   2
  -1   2   0 28606.2 301.058  12
   1   2   1 94856.2 943.125   8
  -1   2  -1 94469.6 945.995  12
   1   2   1 96098.1 945.485  13
   1  -2   2 1852.38 47.9702  13
  -1   2  -2 1872.31 56.2864   9
  -1  -2  -2 1961.40 67.9262  10
   1  -2   3 389599. 3789.51  13
  -1   2  -3 393379. 3824.92   9
  -1   2  -4 59455.1 660.049  12
  -1   2  -4 56688.3 630.941   9
  -1   2  -5 1692.31 87.3883   9
  -1  -2  -6 18890.6 310.390  12
  -1   2  -7 102746. 1161.54  12
  -1  -2  -7 105359. 1161.04  12
   1  -2   7 102099. 1151.73   8
  -1  -2  -8 134436. 1468.69  12
  -1   2  -8 135113. 1471.42  12
  -1  -2  -9 1491.21 148.248  12
  -1   2  -9 1436.40 167.834  12
   1  -2   9 1329.12 159.474   8
   1  -2  10 623.852 154.365   8
  -1   2 -10 430.015 156.678  12
  -1  -2 -10 437.146 154.112  12
  -1  -2 -11 11740.3 310.508  12
  -1   2 -11 12428.9 319.807  12
   1  -2  11 12657.4 321.627   8
  -1  -2 -12 218.657 160.662  12
   1   2  12 424.312 118.340  21
   1  -2  12 503.224 122.391  21
   1  -2  12 428.085 169.113   8
   1  -2  13 9821.25 204.939  21
   1   2  13 10037.3 204.500  21
   1   2  14 252.446 121.840  21
   1  -2  14 259.371 122.104  21
   1   2  15 1135.06 116.026  21
   1  -2  15 1121.37 117.162  21
   1  -2  16 2554.18 109.618  21
   1   2  16 2424.02 107.240  21
   1  -2  17 11097.7 158.969   5
   1  -2  18 2377.29 63.8033   5
  -1  -2 -18 2148.57 60.0522   4
  -1   2 -18 2313.00 69.8738  24
  -1  -2 -18 2260.71 69.2921  24
   1  -2  19 908.662 29.4491   5
   1  -2  19 860.496 30.5415   6
  -1   2 -19 621.914 34.0577  24
  -1  -2 -19 677.654 33.9881  24
  -1   3  20 59.0681 18.8098   5
  -1  -3  20 70.1347 19.0068   5
   1   3 -20 44.3582 24.2541  24
   1  -3 -20 54.0858 23.6611  24
   1  -3 -19 2077.28 54.0658   4
   1  -3 -19 2175.22 55.2207   3
   1   3 -19 2083.18 53.8821   3
   1  -3 -18 594.045 75.0024  30
   1  -3 -18 460.712 62.3058   4
  -1   3  18 589.723 82.5814  21
  -1   3  17 186.722 106.789  21
  -1  -3  17 69.6393 108.541  21
   1  -3 -17 52.4246 76.7253   4
   1  -3 -17 82.6193 95.8703  30
   1   3 -17-73.7322 92.8269  30
  -1   3  16 1629.01 135.829  21
  -1  -3  16 1725.82 138.847  21
   1   3 -16 1704.35 121.057  30
   1  -3 -16 1404.34 122.562  30
  -1   3  15 2413.19 149.756  21
   1  -3 -15 2442.77 140.901  30
   1   3 -15 2712.50 140.183  30
  -1   3  14 4369.91 170.628  21
   1  -3 -14 4370.01 160.612  30
   1   3 -14 4776.06 161.008  30
  -1  -3  13 15856.2 377.197   8
  -1   3  13 15836.4 270.851  21
   1   3 -13 16002.1 250.136  30
   1  -3 -13 15772.6 250.581  30
  -1   3  13 15156.1 358.929   8
  -1   3  12 3575.62 213.063   8
  -1  -3  12 3540.60 213.645   8
  -1  -3  11 28949.0 491.929   8
  -1   3  11 28204.1 474.702   8
   1  -3 -11 27967.8 446.991  12
   1  -3 -10 2693.32 149.827  12
  -1   3  10 2531.01 175.333   8
  -1  -3  10 2682.20 175.744   8
   1  -3  -9 69151.3 821.488  12
  -1   3   9 69881.4 841.393   8
   1  -3  -8 37889.4 491.706  12
  -1   3   8 37272.5 505.230   8
   1  -3  -7 11362.1 161.499  13
   1  -3  -7 12097.0 214.925  12
   1   3  -7 11841.2 258.943   9
  -1   3   7 11339.4 229.891   8
   1  -3  -6 668.106 74.1842  12
   1  -3  -6 683.958 55.6983  13
  -1   3   6 644.147 91.0735   8
   1   3  -6 655.859 104.113   9
   1  -3  -5 51284.7 557.582  13
   1  -3  -5 51683.1 568.406  12
   1   3  -5 52041.9 629.682   9
  -1   3   5 51404.7 584.565   8
   1  -3  -4 43411.5 474.678  13
   1   3  -4 43669.8 529.275   9
  -1   3   4 42585.1 485.409   8
   1   3  -3 60530.9 635.495  13
  -1   3   3 59250.6 625.421   8
   1   3  -3 59741.5 668.305   9
   1   3  -2 2754.66 78.5041  13
  -1   3   2 2759.97 56.8769   8
   1   3  -1 19683.9 228.675   2
   1  -3  -1 19857.6 229.127   1
   1  -3  -1 20117.9 230.068   2
  -1   3   1 20030.8 204.433   8
   1   3   0 20777.9 230.044   9
   1   3   0 20206.6 231.919   1
   1   3   0 19217.9 230.089   2
   1  -3   0 18558.6 229.562   2
   1  -3   0 20737.5 232.204   1
   1   3   0 20269.7 239.791   7
  -1   3   0 20684.3 225.569  12
   1   3   1 171017. 1683.37   7
  -1   3  -1 169705. 1687.48  12
  -1  -3  -1 169548. 1684.59  11
  -1  -3  -2 545.310 57.5701  10
  -1   3  -2 591.253 54.7114   9
  -1   3  -3 416413. 4084.45   9
  -1  -3  -3 416783. 4091.48  10
  -1   3  -4 7592.47 161.330  12
  -1   3  -4 7506.87 144.839   9
  -1   3  -5 5224.00 131.810   9
  -1   3  -6 46626.6 565.789   9
  -1  -3  -7 10354.8 238.470  12
  -1   3  -7 9941.97 238.995  12
   1  -3   7 10019.5 233.041   8
  -1   3  -8 1672.70 151.099  12
  -1  -3  -8 1864.69 149.301  12
   1  -3   8 1590.45 153.376   8
  -1   3  -9 17042.0 342.435  12
  -1  -3  -9 16716.2 331.497  12
  -1  -3 -10 4007.77 195.623  12
  -1   3 -10 3661.90 203.441  12
   1  -3  10 3803.92 208.930   8
  -1  -3 -11 5064.75 222.174  12
   1  -3  11 5199.56 237.907   8
  -1  -3 -12 12570.8 326.414  12
   1   3  12 12845.8 225.987  21
   1  -3  12 12756.9 225.595  21
   1  -3  12 13143.2 338.414   8
   1  -3  13 2407.71 139.872  21
   1   3  13 2181.97 138.147  21
  -1  -3 -13 2352.30 186.016  12
   1  -3  14 35730.9 438.097  21
   1   3  14 35771.4 438.554  21
   1  -3  15 7484.29 166.665  21
   1   3  15 7430.64 164.931  21
   1   3  16 5790.82 134.528  21
   1  -3  17 779.725 70.9269   5
  -1   3 -17 1089.01 85.2666  24
  -1  -3 -18 572.017 46.7518   4
   1  -3  18 580.379 50.5391   5
  -1   3 -18 621.805 58.2692  24
   1   3  19 295.185 24.6395   5
   1   3  19 208.643 25.5814   6
   1  -3  19 262.903 26.3823   6
   1  -3  19 327.420 24.8303   5
  -1   3 -19 172.948 30.3812  24
  -1  -3 -19 179.520 29.9112  24
  -1  -4  20 3743.92 47.3686   5
  -1   4  20 3637.11 47.1435   5
   1   4 -20 3442.91 50.7851  24
   1  -4 -20 3543.38 50.7510  24
   1   4 -19 47.8902 36.1441   3
   1   4 -19 101.133 34.9976   4
   1  -4 -19 50.6068 37.5502   3
   1  -4 -18 1538.25 80.4975  30
   1   4 -18 1595.07 68.8045   4
   1  -4 -18 1623.39 67.8389   4
  -1   4  18 1819.64 90.2043  21
  -1  -4  17 207.931 110.681  21
  -1   4  17 237.998 106.122  21
   1  -4 -17 177.387 80.7947   4
   1   4 -17 147.000 78.6765   4
   1  -4 -17 239.043 95.8104  30
   1   4 -17 57.4796 89.4953  30
  -1   4  16 1711.05 135.270  21
   1  -4 -16 1483.66 122.138  30
   1   4 -16 1600.81 118.004  30
  -1   4  15 18372.5 289.070  21
   1   4 -15 18576.9 272.120  30
   1  -4 -15 18145.4 273.555  30
  -1   4  14 34754.2 452.646  21
   1  -4 -14 35177.0 435.838  30
   1   4 -14 35526.7 433.162  30
  -1   4  13 3731.28 207.760   8
   1  -4 -13 3212.51 150.910  30
   1   4 -13 3419.14 147.346  30
  -1  -4  13 3843.24 225.689   8
  -1   4  12 9692.64 284.537   8
  -1  -4  12 9811.25 302.777   8
  -1  -4  11 1820.41 183.524   8
  -1   4  11 2039.52 171.329   8
   1  -4 -11 1807.34 147.857  12
  -1   4  10 60383.8 778.807   8
   1  -4 -10 60759.0 753.691  12
  -1   4   9 33108.1 494.016   8
   1  -4  -9 34353.6 471.298  12
  -1   4   8 8006.46 206.174   8
   1  -4  -8 8250.34 188.098  12
  -1   4   7 48848.2 599.589   8
   1   4  -7 49664.5 650.490   9
   1  -4  -7 50455.7 581.974  12
  -1   4   6 28893.0 384.701   8
   1   4  -6 28625.3 427.905   9
   1  -4  -6 28832.9 341.482  13
   1  -4  -6 29172.3 367.478  12
   1   4  -5 219474. 2241.53   9
  -1   4   5 216657. 2187.56   8
   1  -4  -5 216941. 2160.86  13
   1   4  -4 586056. 5754.31   9
  -1   4   4 582803. 5699.09   8
   1   4  -3 1525.90 93.1408   9
  -1   4   3 1550.08 61.0427   8
  -1   4   2 906.077 42.4637   8
   1   4  -1 17054.0 228.273   9
   1  -4  -1 17266.2 206.183   1
   1   4  -1 17484.4 206.794   1
   1   4   0 8226.37 115.297   2
   1   4   0 8022.89 118.693   1
   1  -4   0 8186.95 115.730   2
   1  -4   0 8241.99 118.107   1
   1   4   1 2889.46 77.1117   7
  -1   4  -1 2915.38 80.6884  12
  -1  -4  -1 2926.14 76.0700  11
  -1  -4  -2 464.735 56.9490  10
  -1   4  -2 117.907 47.1924  12
  -1   4  -3 82596.1 882.369   9
  -1  -4  -3 83915.1 884.310  10
   1  -4   4 28297.1 303.658  13
  -1   4  -4 28891.2 367.414   9
  -1   4  -5 13328.8 225.689   9
  -1   4  -6 6208.53 161.663   9
  -1  -4  -7 8075.75 211.940  12
  -1   4  -7 7378.23 184.193   9
   1  -4   8 135.101 129.297   8
  -1  -4  -8 144.788 126.410  12
  -1   4  -8 88.0393 124.057  12
   1  -4   9 1435.56 164.667   8
  -1  -4  -9 1455.13 150.313  12
  -1   4  -9 1384.87 164.001  12
   1  -4  10 9180.89 268.747   8
  -1  -4 -10 9294.03 269.771  12
  -1   4 -10 8910.32 274.645  12
   1  -4  11 5147.23 241.255   8
  -1  -4 -11 5755.49 225.295  12
   1  -4  12 17407.8 385.889   8
   1  -4  12 16447.4 262.616  21
   1   4  12 16681.4 261.308  21
  -1  -4 -12 16524.1 370.609  12
   1  -4  13 372.972 123.497  21
   1   4  13 223.571 119.492  21
  -1  -4 -13 218.570 153.228  12
   1   4  14 508.778 122.684  21
   1  -4  14 760.503 127.011  21
   1  -4  15 958.559 116.819  21
   1   4  15 943.072 113.806  21
   1   4  16 7112.72 143.040  21
   1   4  17 2158.95 81.8958   5
   1  -4  17 2159.50 82.4788   5
  -1   4 -17 2329.89 91.1853  24
  -1  -4 -18 61.0792 41.5355   4
  -1   4 -18 80.9213 39.4372   4
   1  -4  18 113.122 46.4051   5
   1   4  18 105.651 46.8486   5
  -1   4 -18 75.0547 56.2616  24
   1  -4  19 97.2080 22.3073   5
   1   4  19 79.8504 23.5034   6
   1  -4  19 60.2549 23.6016   6
   1   4  19 127.951 22.4839   5
  -1   4 -19 20.9305 28.8734  24
  -1  -4 -19 38.7736 26.8249  24
   1  -5 -20 38.0170 20.9564  24
   1   5 -20 14.7853 21.7844  24
  -1  -5  19 318.981 42.4676   5
  -1   5  19 341.270 42.9309   5
  -1   5  19 385.368 50.4808  21
   1  -5 -18 6774.95 112.569   4
   1   5 -18 6911.21 113.204   4
  -1   5  18 6872.61 130.263  21
   1  -5 -18 6801.92 118.575  30
  -1   5  17 105.786 102.235  21
   1  -5 -17 183.325 93.6975  30
   1   5 -17-109.752 89.7702  30
   1   5 -17 75.1274 75.1102   4
   1  -5 -17 55.1035 77.7867   4
  -1   5  16 1361.54 132.165  21
   1   5 -16 1194.29 115.945  30
   1  -5 -16 1173.21 121.609  30
  -1   5  15 2010.84 145.579  21
   1   5 -15 2477.40 139.553  30
   1  -5 -15 2322.13 142.894  30
  -1   5  14 16908.5 282.347  21
   1   5 -14 17794.7 265.502  30
   1  -5 -14 17034.5 268.578  30
   1   5 -13 4354.82 153.468  30
   1  -5 -13 4414.08 158.796  30
  -1   5  13 3939.13 210.695   8
  -1  -5  13 3883.63 226.813   8
  -1   5  12 576.697 156.036   8
  -1  -5  12 881.118 183.352   8
  -1   5  11 2222.29 176.414   8
   1  -5 -11 2100.67 148.964  12
  -1  -5  11 2306.36 195.334   8
  -1   5  10 8276.36 243.837   8
   1  -5 -10 8504.56 220.529  12
  -1   5   9 127926. 1404.08   8
   1  -5  -9 126825. 1379.79  12
   1  -5  -8 68349.7 787.510  12
   1   5  -8 68995.1 867.647   9
  -1   5   8 68086.5 810.537   8
   1  -5  -7 15092.5 243.742  12
   1  -5  -7 14463.5 204.605  13
   1   5  -7 15482.3 306.211   9
  -1   5   7 15306.0 263.006   8
   1  -5  -6 36876.3 423.646  13
   1  -5  -6 36638.2 440.809  12
   1   5  -6 35786.9 515.752   9
  -1   5   6 36889.3 464.887   8
  -1   5   5 20401.5 286.109   8
   1   5  -5 20344.3 336.240   9
   1   5  -4 8482.17 190.907   9
  -1   5   4 8214.90 149.881   8
  -1   5   3 55674.9 593.872   8
   1   5  -3 56481.7 646.628   9
  -1   5   2 81246.6 823.002   8
   1   5  -1 199.735 57.2426   9
   1   5  -1 171.500 37.5034   1
  -1   5   0 979.471 40.4556   7
   1   5   0 906.330 45.0992   1
   1  -5   0 963.111 42.7508   1
   1  -5   0 949.060 45.4953   2
   1   5   0 944.371 42.4431   2
  -1   5  -1 47999.8 507.413   7
   1   5   1 48945.9 531.860   7
  -1  -5  -1 48924.1 532.044  11
   1  -5   2 156764. 1480.80  11
  -1   5  -2 131133. 1532.75  12
  -1  -5  -3 18706.8 267.105  10
  -1   5  -3 19246.8 271.271   9
  -1   5  -3 19187.0 271.272  12
  -1   5  -4 1344.14 89.9512   9
  -1   5  -4 1214.34 100.325  12
  -1   5  -5 9522.31 186.965   9
  -1   5  -5 9038.17 200.658  12
  -1   5  -6 44240.3 555.241   9
  -1   5  -7 21820.8 347.607   9
  -1  -5  -8 4581.45 181.442  12
  -1   5  -8 4352.84 185.635  12
   1  -5   9 3014.58 180.003   8
  -1   5  -9 2887.62 111.688  16
  -1  -5  -9 3106.59 172.650  12
  -1   5  -9 2744.40 173.878  12
   1  -5  10 15681.1 348.745   8
  -1  -5 -10 15516.8 330.581  12
   1  -5  11 3054.49 210.258   8
  -1  -5 -11 3310.77 195.958  12
   1  -5  12 20857.4 302.092  21
   1   5  12 21226.5 303.013  21
   1  -5  12 21134.3 434.670   8
  -1  -5 -12 20210.7 408.772  12
   1   5  13 23845.0 325.519  21
   1  -5  13 23434.8 326.232  21
   1  -5  14 9981.48 197.617  21
   1   5  14 9697.79 195.767  21
   1  -5  15 6386.50 157.410  21
   1   5  15 6414.03 154.983  21
   1   5  16 707.688 91.5995  21
   1  -5  17 81.2739 65.4691   5
   1   5  17 44.3669 66.9490   5
  -1   5 -17 143.771 77.8623  24
  -1  -5 -18 2910.91 64.2399   4
   1  -5  18 3293.87 66.8257   5
   1   5  18 3215.75 67.2234   5
  -1   5 -18 2756.57 62.4786   4
  -1   5 -18 2880.13 74.7010  24
   1   5  19 154.806 20.7586   5
   1   5  19 107.677 21.9142   6
   1  -5  19 123.643 21.7541   6
   1  -5  19 169.958 20.7275   5
  -1   5 -19 31.1854 26.3039  24
  -1  -5 -19 73.8614 26.8476  24
   1   6 -20-12.9616 19.8563  24
  -1   6  19 5169.03 87.7519  21
  -1  -6  19 5274.59 79.9666   5
  -1   6  19 5281.31 80.5658   5
   1  -6 -18 1739.48 82.9159  30
  -1   6  18 2070.63 89.2627  21
   1  -6 -18 1885.81 70.0180   4
   1   6 -18 1923.52 67.0142   4
  -1   6  17 2304.89 116.409  21
   1   6 -17 2546.24 94.0035   4
   1  -6 -17 2540.40 95.6458   4
  -1   6  16 1586.09 133.486  21
   1  -6 -16 1661.74 126.798  30
   1   6 -16 1660.34 118.413  30
   1   6 -15 7771.16 178.032  30
   1  -6 -15 7478.82 180.953  30
  -1   6  14 139.766 136.697  21
   1  -6 -14 240.867 132.776  30
   1   6 -14 385.776 127.487  30
  -1  -6  13 29987.7 538.237   8
  -1   6  13 29331.4 509.869   8
   1   6 -13 31299.6 389.560  30
   1  -6 -13 30787.4 393.021  30
  -1   6  12 731.106 162.426   8
  -1  -6  12 903.787 180.729   8
   1  -6 -12 714.963 132.132  12
  -1   6  11 468.624 142.741   8
  -1  -6  11 596.298 160.747   8
   1  -6 -11 389.726 125.412  12
  -1   6  10 1452.61 156.224   8
   1  -6 -10 1485.17 131.395  12
   1  -6  -9 1415.13 120.683  12
   1   6  -9 1421.82 95.3548  16
  -1   6   9 1321.97 137.109   8
   1  -6  -8 4438.57 145.134  12
  -1   6   8 4504.66 164.296   8
   1   6  -8 4559.21 197.896   9
   1  -6  -7 388.496 59.0585  13
  -1   6   7 379.378 98.6475   8
   1  -6  -7 430.077 81.2859  12
   1   6  -7 317.091 124.605   9
  -1   6   6 7172.59 165.698   8
   1   6  -6 7104.29 211.948   9
  -1   6   5 53.9253 72.6314   8
   1   6  -5 60.3648 106.479   9
  -1   6   4 7227.25 141.433   8
   1   6  -4 7464.53 188.596   9
  -1   6   3 72634.3 762.905   8
   1   6  -3 73874.7 820.786   9
  -1   6   2 2430.89 67.4785   8
   1  -6  -2 2299.58 71.4425   1
   1  -6  -1 17550.8 208.651   1
   1   6  -1 17753.7 209.868   1
   1  -6   0 22602.2 239.087  10
  -1   6   0 23417.3 265.455   7
   1  -6   0 24190.8 263.376   1
   1   6   0 23348.8 259.799   2
   1   6   0 22535.4 261.114   1
   1  -6   0 23235.3 260.242   2
  -1   6  -1 48581.0 509.248   7
  -1  -6  -1 47551.8 528.949  11
   1  -6   2 253622. 2478.33  11
  -1   6  -2 258293. 2538.70  12
  -1  -6  -3 277635. 2756.41  10
  -1   6  -3 276431. 2761.48   9
  -1   6  -3 273803. 2758.75  12
  -1   6  -4 9408.05 192.906   9
  -1  -6  -4 9434.15 186.158  10
  -1   6  -4 9578.77 192.687  12
  -1   6  -5 28504.3 395.066   9
  -1   6  -5 28522.8 402.803  12
  -1   6  -6 34331.0 467.523   9
  -1   6  -7 47831.1 615.365   9
  -1   6  -8 80905.3 973.873   9
  -1   6  -8 83006.8 996.201  12
   1  -6   9 22222.4 401.159   8
  -1  -6  -9 21947.6 392.929  12
  -1   6  -9 21542.4 293.921  16
   1  -6  10 17118.4 363.766   8
  -1  -6 -10 16617.4 347.252  12
  -1  -6 -11 325.491 149.775  12
   1   6  11 128.471 159.737   8
   1  -6  11 198.528 169.033   8
  -1  -6 -12 51458.3 728.286  12
   1   6  12 51230.0 746.115   8
   1  -6  12 53194.9 760.086   8
   1   6  12 52461.0 596.233  21
   1  -6  12 51719.0 598.189  21
   1   6  13 14996.5 244.956  21
   1  -6  13 14916.0 247.625  21
   1  -6  14 2274.36 134.756  21
   1   6  14 2179.12 132.580  21
   1   6  15 18985.9 266.770  21
  -1   6 -16 4251.01 124.549  24
   1   6  16 3644.40 113.815  21
  -1   6 -17 164.465 76.8383  24
   1  -6  17 43.5413 65.0173   5
   1   6  17-26.0924 66.4809   5
  -1   6 -18 8420.96 120.576  24
   1  -6  18 8782.89 113.241   5
  -1   6 -18 8534.29 111.942   4
  -1  -6 -19 248.508 27.2630  24
  -1   6 -19 211.353 26.0466  24
   1   6  19 236.419 19.2167   5
   1   6  19 221.038 20.6385   6
   1  -6  19 209.906 19.8265   6
   1  -6  19 232.557 19.2163   5
  -1   7  19 250.679 39.0845   5
  -1  -7  19 231.032 38.9815   5
  -1   7  19 296.002 48.9223  21
   1   7 -18 287.650 53.9703   4
   1  -7 -18 251.762 55.7762   4
  -1   7  18 415.532 76.9728  21
   1  -7 -18 366.000 71.4330  30
   1   7 -17 339.007 74.9576   4
   1  -7 -17 307.464 76.6906   4
  -1   7  17 346.799 101.737  21
   1  -7 -17 359.942 93.9228  30
  -1   7  16 21157.2 294.910  21
   1   7 -16 20382.2 278.863  30
   1  -7 -16 20519.1 281.673  30
  -1   7  15 1328.27 136.740  21
   1  -7 -15 1404.38 130.450  30
   1   7 -15 1287.03 127.057  30
   1   7 -14 24071.5 326.252  30
   1  -7 -14 23337.8 323.786  30
  -1  -7  13 13752.8 353.398   8
   1   7 -13 12351.1 224.064  30
   1  -7 -13 12602.8 230.502  30
  -1   7  13 13288.0 325.722   8
  -1   7  12 21166.1 412.673   8
  -1  -7  12 22196.6 440.590   8
   1  -7 -11 555.623 124.137  12
  -1   7  11 670.508 144.521   8
   1  -7 -10 15720.7 299.892  12
  -1   7  10 16280.1 325.788   8
   1  -7  -9 51.8947 97.1759  12
   1   7  -9 102.991 142.383   9
   1   7  -9 104.720 84.4173  16
  -1   7   9 97.6922 127.072   8
   1  -7  -8 57630.9 679.000  12
  -1   7   8 56880.2 702.472   8
   1   7  -8 57013.2 767.123   9
   1  -7  -7 56638.0 627.332  13
  -1   7   7 57650.2 683.141   8
   1   7  -7 56561.6 746.486   9
  -1   7   6 111749. 1189.34   8
   1   7  -6 110966. 1262.34   9
  -1   7   5 14644.8 230.806   8
   1   7  -5 14199.0 287.051   9
  -1   7   4 39074.6 457.738   8
   1   7  -4 40196.9 520.570   9
  -1   7   3 401169. 3926.51   8
   1   7  -3 399614. 3991.13   9
  -1   7   2 1459.84 62.2026   8
   1   7  -2 1285.18 65.0565   1
   1  -7  -2 1357.25 61.9073   1
   1  -7  -1 5231.53 88.2282   1
   1   7  -1 5131.92 87.7178   1
   1  -7   0 208063. 2036.86  10
  -1   7   0 213655. 2066.86   7
   1   7   0 212318. 2050.72   2
  -1   7  -1 13034.7 142.131   7
   1   7   1 12531.1 128.348   2
   1  -7   2 137711. 1360.37  11
  -1  -7  -3 57540.2 639.005  10
  -1   7  -3 54260.6 651.196   9
  -1   7  -4 105954. 1144.07   9
  -1  -7  -4 106142. 1134.09  10
  -1   7  -4 105108. 1142.34  12
  -1   7  -5 4409.97 153.353   9
  -1   7  -5 4500.42 150.382  12
  -1   7  -6 35385.4 477.160   9
   1   7   6 33062.3 464.833   8
  -1   7  -7 21199.7 351.805   9
   1   7   7 20455.9 351.653   8
  -1   7  -8 63867.7 793.348   9
   1   7   8 63238.2 797.235   8
   1  -7   9 24886.5 423.900   8
   1   7   9 23602.9 415.210   8
  -1  -7  -9 25013.2 413.351  12
  -1   7  -9 23530.6 317.595  16
   1  -7  10 14983.8 341.577   8
  -1  -7 -10 15032.1 332.864  12
   1  -7  11 5365.58 239.686   8
  -1  -7 -11 5360.57 218.614  12
   1   7  11 5305.79 236.890   8
  -1  -7 -12 1117.94 172.513  12
   1   7  12 1168.98 178.723   8
   1  -7  12 1082.37 180.306   8
   1  -7  12 1324.31 123.997  21
   1   7  12 1102.61 120.450  21
   1  -7  13 2616.07 139.830  21
   1   7  13 2544.85 137.699  21
  -1  -7 -13 2522.43 185.405  12
   1  -7  14 7337.11 174.846  21
   1   7  14 7083.15 171.525  21
   1   7  15 4381.64 134.931  21
  -1   7 -16 215.347 97.0108  24
   1   7  16 258.987 85.5940  21
  -1   7 -17 2608.30 90.9923  24
   1  -7  17 2642.78 78.5697   5
   1   7  17 2651.50 80.4475   5
  -1   7 -18 208.956 51.5456  24
   1   7  18 212.082 42.3517   5
   1  -7  18 237.272 41.7218   5
  -1   7 -19 8667.90 98.7661  24
  -1  -7 -19 8841.90 99.0137  24
  -1  -8  19 397.266 36.9568   5
  -1   8  19 395.511 38.2140   5
  -1   8  18 276.661 74.2019  21
   1   8 -18 129.930 47.8459   4
   1  -8 -18 96.6803 52.3725   4
   1  -8 -18 272.992 68.2706  30
  -1   8  17 1038.37 104.939  21
   1  -8 -17 1211.32 82.0989   4
   1   8 -17 1211.07 75.2664   4
   1  -8 -16 1955.35 125.374  30
  -1   8  16 1842.71 131.953  21
   1   8 -16 1874.65 99.8395   4
   1  -8 -16 1779.11 99.8595   4
  -1   8  15 8722.10 200.108  21
   1  -8 -15 9247.67 194.353  30
   1   8 -15 9219.15 188.565  30
   1   8 -14 3749.59 150.714  30
   1  -8 -14 3571.13 157.374  30
  -1   8  13 22772.1 442.231   8
  -1  -8  13 23222.0 341.904  21
  -1  -8  13 23584.2 459.238   8
   1   8 -13 23948.2 324.842  30
   1  -8 -13 23208.4 325.363  30
  -1   8  12 1072.62 162.039   8
  -1  -8  12 1044.46 190.067   8
  -1   8  11 38197.9 571.388   8
   1  -8 -11 37740.9 535.489  12
   1  -8 -10 212046. 2239.85  12
   1   8 -10 215900. 2166.03  16
  -1   8  10 215408. 2271.28   8
   1   8  -9 103227. 1240.36   9
   1  -8  -9 105279. 1133.63  12
   1   8  -9 99025.4 1066.77  16
  -1   8   9 101287. 1153.94   8
   1  -8  -8 8986.93 194.738  12
  -1   8   8 8330.26 215.006   8
   1   8  -8 8513.68 261.354   9
   1  -8  -7 13827.0 213.816  13
  -1   8   7 13663.6 257.019   8
   1   8  -7 13844.0 312.238   9
  -1   8   6 105273. 1139.52   8
   1   8  -6 108002. 1223.84   9
  -1   8   5 39202.9 477.528   8
   1   8  -5 40422.7 547.340   9
  -1   8   4 151550. 1551.20   8
   1   8  -4 153593. 1624.27   9
  -1   8   3 598472. 5660.39   8
   1   8  -3 587804. 5728.82   9
   1  -8  -2 856.447 55.2686   1
   1   8  -2 929.966 59.2117   1
   1   8  -1 41507.2 500.974   7
   1   8  -1 40811.3 437.846   1
   1  -8  -1 40695.3 436.836   1
   1  -8   0 894422. 8689.56  10
  -1   8   0 916713. 8722.77   7
   1   8   0 912495. 8696.50   2
  -1   8  -1 57570.0 605.125   7
   1   8   1 55803.2 583.527   2
   1   8   2 1773.30 89.6701   7
   1  -8   2 1558.42 54.1716  11
   1  -8   3 1548.81 52.6063  11
  -1  -8  -3 1744.63 98.3768  10
  -1   8  -4 95280.4 1045.52   9
  -1  -8  -4 95645.9 1027.57  10
   1   8   5 711.104 107.905   8
  -1   8  -5 771.696 102.475   9
   1   8   6 7662.38 202.675   8
  -1   8  -6 7761.18 200.180   9
   1   8   7 4329.16 173.192   8
  -1   8  -7 4263.40 169.356   9
   1   8   8 833.780 143.286   8
  -1   8  -8 903.370 118.030   9
  -1   8  -8 882.711 89.8146  16
  -1  -8  -9 5579.26 211.471  12
   1   8   9 5838.10 218.419   8
  -1   8  -9 5750.02 146.170  16
  -1  -8 -10 4444.77 211.943  12
   1   8  10 4381.22 208.114   8
   1  -8  10 4554.00 222.844   8
  -1   8 -10 4514.52 139.713  16
   1  -8  11 4555.04 223.400   8
  -1  -8 -11 4378.46 209.571  12
   1   8  11 4130.49 222.476   8
   1   8  12 16502.5 256.483  21
   1  -8  12 16225.1 258.509  21
   1  -8  12 16054.9 377.178   8
   1   8  12 16059.8 369.681   8
  -1  -8 -12 15648.9 348.017  12
   1   8  13 5345.72 159.004  21
   1  -8  13 5521.81 163.046  21
   1   8  14 1012.98 120.979  21
   1  -8  14 1156.63 127.777  21
   1   8  15 914.043 106.462  21
  -1   8 -16 11069.8 176.098  24
   1   8  16 10080.8 166.865  21
   1  -8  17 1050.39 64.7879   5
   1   8  17 1040.12 66.9370   5
  -1   8 -17 1243.86 81.4675  24
   1   8  18 2970.90 59.7296   5
   1  -8  18 3044.20 59.3362   5
  -1   8 -18 2870.43 69.7946  24
  -1  -8 -19 446.266 23.4428  24
  -1  -9  19 5672.97 78.3553   5
  -1   9  19 5499.07 85.9343  21
   1  -9 -18 367.981 51.1586   4
   1   9 -18 388.071 48.2746   4
   1  -9 -18 490.153 68.1423  30
  -1   9  18 484.366 73.5331  21
   1   9 -17 2395.01 85.1137   4
   1  -9 -17 2389.24 84.9072   4
   1  -9 -17 2140.35 106.893  30
  -1   9  17 2364.80 111.126  21
   1   9 -16 9903.66 168.736   4
   1  -9 -16 10091.5 172.680   4
  -1   9  16 9668.18 192.314  21
   1  -9 -16 9660.10 184.424  30
  -1   9  15 10694.6 212.243  21
   1   9 -15 10479.1 199.804  30
   1  -9 -15 10924.9 206.373  30
  -1  -9  14 5204.67 182.114  21
   1  -9 -14 5101.55 159.810  30
   1   9 -14 5024.85 159.444  30
  -1   9  13 70757.4 959.629   8
  -1  -9  13 74382.8 838.103  21
  -1  -9  13 72799.1 986.044   8
   1  -9 -13 76598.6 820.380  30
   1   9 -13 78214.6 820.463  30
  -1   9  12 1538.24 176.788   8
  -1  -9  12 1716.16 190.386   8
  -1   9  11 329.754 151.359   8
   1  -9 -11 293.052 118.446  12
   1   9 -10 1827.63 183.361   9
   1   9 -10 1736.16 119.651  16
  -1   9  10 1600.35 156.864   8
   1  -9 -10 1762.61 134.724  12
   1   9  -9 26265.3 486.609   9
   1   9  -9 27006.9 348.825  16
  -1   9   9 26771.4 422.227   8
   1  -9  -9 27732.7 401.961  12
  -1   9   8 5568.65 177.100   8
   1  -9  -8 5368.20 155.143  12
   1   9  -8 5177.14 222.376   9
  -1   9   7 14085.3 264.073   8
   1   9  -7 14696.3 319.176   9
  -1   9   6 484.962 88.6939   8
   1   9  -6 481.002 123.042   9
  -1   9   5 96677.4 1038.71   8
   1   9  -5 97299.1 1117.22   9
  -1   9   4 56597.9 636.697   8
   1   9  -4 57564.7 709.035   9
  -1   9   3 409892. 4019.17   8
  -1   9   3 406175. 4059.90  14
   1   9  -3 411136. 4096.03   9
   1   9  -2 2992.15 128.090   7
   1  -9  -2 2715.13 87.0379  10
  -1   9   2 2926.37 108.185  14
   1   9  -2 3060.60 78.3110   1
   1  -9  -2 2926.29 76.0875   1
   1   9  -1 7107.76 107.846   1
   1  -9  -1 6950.59 106.644   1
   1   9  -1 8217.89 174.301   7
  -1   9   1 8248.24 141.636   7
   1  -9  -1 8115.40 123.046  10
  -1   9   0 663929. 6366.88   7
   1  -9   0 651149. 6329.94   2
   1   9   0 650101. 6328.73   2
   1  -9   1 27602.5 325.130   2
   1   9   1 27757.9 322.686   2
   1   9   2 22685.3 317.730   8
   1   9   2 23975.7 324.481   7
   1  -9   2 23327.9 272.516  11
  -1  -9  -2 22227.0 310.636  10
   1   9   3 42068.1 501.322   8
   1  -9   3 40399.1 442.718  11
  -1  -9  -3 41917.8 504.387  10
   1   9   4 43528.4 541.938   8
  -1   9  -4 43773.1 561.511   9
  -1  -9  -4 44235.1 541.473  10
   1   9   5 5822.64 167.826   8
  -1   9  -5 5655.47 173.340   9
   1   9   6 2935.03 150.856   8
  -1   9  -6 2825.47 144.742   9
   1   9   7 51618.6 665.656   8
  -1   9  -7 51117.8 672.380   9
  -1   9  -8 12955.2 205.435  16
   1   9   8 12811.1 290.010   8
  -1   9  -8 13090.0 287.207   9
  -1   9  -9 969.264 96.8641  16
  -1  -9  -9 963.542 144.512  12
   1   9   9 841.261 147.132   8
  -1   9  -9 925.849 132.702   9
  -1   9 -10 22083.4 307.596  16
   1   9  10 21323.0 415.791   8
  -1  -9 -10 21656.1 404.792  12
   1  -9  10 22260.9 424.998   8
   1   9  11 4091.93 219.575   8
   1  -9  11 4128.59 229.021   8
  -1  -9 -11 4183.93 209.525  12
  -1  -9 -12 20594.4 278.205  30
  -1  -9 -12 18980.6 391.147  12
   1  -9  12 19416.6 293.051  21
   1   9  12 19483.4 408.005   8
   1  -9  12 20490.9 423.375   8
   1  -9  13 11418.5 217.209  21
   1   9  13 11671.2 213.380  21
  -1  -9 -13 11999.1 201.225  30
   1   9  14 5939.80 156.609  21
  -1  -9 -14 5860.93 147.704  30
  -1   9 -15 5447.44 144.394  24
   1   9  15 4910.42 138.565  21
  -1   9 -16 342.583 95.3568  24
   1   9  16 300.357 83.1136  21
   1   9  16 112.996 77.2110   5
   1  -9  16 147.900 73.0470   5
  -1   9 -17 1440.91 81.7647  24
   1  -9  17 1555.61 66.1539   5
  -1   9 -18 5657.21 91.5212  24
   1  -9  18 5678.24 80.5666   5
   1   9  18 5715.09 81.8494   5
  -1 -10  19 161.386 28.8410   5
   1 -10 -19 84.9225 32.3188  30
  -1  10  19 207.177 40.6663  21
   1 -10 -18 11401.1 143.837   4
   1  10 -18 11272.1 141.931   4
  -1  10  18 11091.9 158.221  21
   1  10 -17 1621.31 75.8670   4
   1 -10 -17 1517.42 76.7407   4
  -1  10  17 1273.90 100.128  21
   1 -10 -17 1083.89 96.5139  30
   1  10 -16 455.343 82.8568   4
   1 -10 -16 426.975 88.2165   4
  -1  10  16 312.290 116.686  21
   1 -10 -16 274.640 113.376  30
  -1  10  15 40.3254 127.943  21
   1 -10 -15 128.147 120.323  30
  -1 -10  14 464.616 137.838  21
   1 -10 -14 325.250 133.345  30
   1  10 -14 247.279 125.606  30
  -1  10  13 15645.6 359.259   8
  -1 -10  13 17467.8 287.706  21
   1 -10 -13 18183.8 274.829  30
   1  10 -13 18764.3 270.542  30
  -1 -10  13 15292.9 382.258   8
  -1  10  12 26332.1 466.597   8
  -1 -10  12 27028.4 367.526  21
  -1  10  11 1548.10 172.199   8
   1 -10 -11 1663.58 138.603  12
  -1  10  10 257.286 141.934   8
   1 -10 -10 230.288 109.635  12
   1  10 -10 365.284 154.429   9
   1  10 -10 317.717 107.164  16
   1  10  -9 25550.7 473.707   9
   1  10  -9 24419.0 330.707  16
  -1  10   9 25870.0 412.562   8
   1 -10  -9 25968.1 383.509  12
  -1  10   8 8181.82 211.095   8
   1  10  -8 8179.34 262.643   9
  -1  10   7 3420.40 145.663   8
   1  10  -7 3269.82 183.590   9
  -1  10   6 2918.41 131.347   8
   1  10  -6 2980.47 169.426   9
  -1  10   5 8159.50 172.268   8
   1  10  -5 8215.07 226.993   9
  -1  10   4 5358.35 132.850   8
   1  10  -4 5429.86 186.058   9
  -1  10   3 60913.7 664.377   8
  -1  10   3 60423.5 703.140  14
   1  10  -3 59926.2 736.684   9
   1  10  -2 3284.69 136.421   7
   1 -10  -2 3044.24 93.0356  10
  -1  10   2 2973.23 116.079  14
   1 -10  -2 3602.04 79.6174   1
   1  10  -2 3659.36 81.5311   1
   1  10  -1 21307.5 244.803   1
   1 -10  -1 21160.0 243.424   1
   1  10  -1 21412.7 322.693   7
  -1  10   1 22597.3 290.275   7
   1 -10  -1 22501.3 266.609  10
   1 -10   0 88405.0 891.179   2
   1  10   0 88701.0 891.322   2
   1 -10   1 132369. 1364.15   2
   1  10   1 134388. 1361.19   2
  -1  10  -1 143551. 1409.33   7
  -1 -10  -1 143305. 1428.33  11
   1  10   2 190640. 1999.06   7
   1 -10   2 197874. 1943.92  11
   1  10   3 1470.10 102.958   8
  -1 -10  -3 1386.71 101.963  10
   1 -10   3 1430.58 59.7440  11
   1  10   4 46239.5 570.479   8
  -1 -10  -4 47376.9 573.876  10
   1 -10   4 45806.4 499.242  11
  -1  10  -4 46087.2 591.558   9
   1  10   5 20691.1 333.198   8
  -1  10  -5 20663.4 346.572   9
   1  10   6 5217.96 179.603   8
  -1  10  -6 5006.97 180.902   9
   1  10   7 309724. 3152.46   8
  -1  10  -7 306315. 3172.56   9
  -1  10  -8 28165.3 360.659  16
   1  10   8 29069.0 456.632   8
  -1  10  -8 29005.0 460.104   9
  -1  10  -9 15159.7 236.681  16
   1  10   9 15115.1 330.591   8
  -1  10  -9 15291.7 322.475   9
  -1  10 -10 67266.7 741.321  16
   1  10  10 65807.0 866.779   8
  -1 -10 -10 65977.4 852.684  12
   1 -10  10 67173.0 873.700   8
   1  10  11 2478.45 189.743   8
   1 -10  11 2942.19 202.665   8
  -1 -10 -11 2735.61 183.626  12
  -1 -10 -12 14120.2 227.111  30
  -1 -10 -12 14200.0 332.927  12
   1 -10  12 13773.3 236.856  21
   1  10  12 14499.9 349.296   8
   1  10  13 13925.2 234.098  21
  -1 -10 -13 14287.7 224.484  30
   1  10  14 7967.69 174.430  21
  -1 -10 -14 7646.49 162.123  30
  -1  10 -15 636.592 108.589  24
   1  10  15 495.882 101.052  21
  -1  10 -16 47.2984 89.7109  24
   1 -10  16-21.2983 70.6974   5
   1  10  16 19.6896 74.0175   5
  -1  10 -17 23234.7 267.571  24
   1  10  17 23679.1 258.090   5
  -1  10 -17 22574.0 255.687   4
  -1 -10 -17 21930.9 257.111   4
   1 -10  17 22911.2 255.034   5
  -1  10 -18 2553.34 66.5891  24
   1 -10  18 2543.48 54.0105   6
   1 -10  18 2902.71 51.7221   5
   1  10  18 2937.05 53.2966   5
  -1  11  19 922.955 41.9800  21
  -1 -11  19 857.493 29.3827   5
   1 -11 -18 1212.01 51.1829   4
   1  11 -18 1117.99 49.4189   4
   1 -11 -18 1147.59 52.3966   3
   1  11 -18 1065.54 48.7139   3
  -1  11  18 1073.64 71.5617  21
   1 -11 -18 975.673 69.7617  30
   1 -11 -17 20.1311 62.5650   4
   1  11 -17 62.1040 60.1182   4
  -1  11  17-35.8687 93.8357  21
   1 -11 -17-27.7141 91.0675  30
   1  11 -16 106.640 77.2139   4
   1 -11 -16 58.4206 82.0203   4
  -1  11  16 1.21164 112.000  21
   1 -11 -16 167.097 111.789  30
  -1  11  15 10675.1 210.996  21
  -1 -11  15 11304.4 220.535  21
   1 -11 -15 11020.3 205.109  30
  -1 -11  14 489.870 138.526  21
   1 -11 -14 318.317 134.617  30
   1  11 -14 120.831 124.340  30
  -1  11  13 9391.84 277.551   8
  -1 -11  13 9322.99 212.614  21
   1  11 -13 8840.74 189.455  30
   1 -11 -13 8440.64 200.851  30
  -1 -11  13 9192.67 299.081   8
  -1  11  12 88.1415 144.183   8
  -1 -11  12 119.101 121.535  21
   1 -11 -12-6.92899 118.732  30
  -1  11  11 2078.04 178.453   8
   1  11 -11 2009.93 133.301  16
  -1  11  10 204.452 134.396   8
   1 -11 -10 155.005 107.946  12
   1  11 -10 67.5352 152.679   9
   1  11 -10 199.282 103.619  16
  -1  11   9 725.333 136.228   8
   1 -11  -9 659.670 108.579  12
   1  11  -9 638.806 163.023   9
  -1  11   8 222632. 2297.80   8
   1  11  -8 217514. 2389.01   9
  -1  11   7 10443.4 223.197   8
   1  11  -7 10028.2 283.272   9
  -1  11   6 17601.3 285.618   8
   1  11  -6 17873.1 357.197   9
  -1  11   5 11519.4 211.551   8
   1  11  -5 11363.0 269.128   9
  -1  11   4 2825.11 112.532   8
  -1  11   4 2757.45 134.309  14
   1  11  -4 2695.28 156.863   9
  -1  11   3 265880. 2692.65  14
   1  11  -2 4094.97 147.429   7
   1 -11  -2 3899.53 101.992  10
  -1  11   2 3990.04 124.164  14
   1  11  -2 4097.23 85.3792   1
   1 -11  -2 4052.05 83.5626   1
   1 -11  -1 237395. 2368.59   1
   1  11  -1 238612. 2369.42   1
   1  11  -1 250668. 2472.82   7
  -1  11   1 248274. 2433.71   7
   1 -11  -1 250946. 2398.78  10
  -1  11   0 251.240 66.0700   7
   1  11   0 313.132 32.1986   2
   1 -11   0 317.633 31.9706   2
   1 -11   1 637.079 44.7969   2
   1  11   1 692.749 43.5080   2
  -1  11  -1 829.647 81.2919   7
  -1 -11  -1 817.201 89.1049  11
   1 -11   2 201771. 2012.90  11
   1  11   3 18911.4 296.509   7
   1  11   3 18309.4 291.710   8
   1 -11   3 18366.0 238.603  11
   1  11   4 1224.90 112.145   8
  -1 -11  -4 1224.81 109.457  10
  -1  11  -4 1182.70 120.391   9
   1 -11   4 1189.66 60.3667  11
   1  11   5 33043.4 465.083   8
  -1 -11  -5 34073.0 462.713  10
  -1  11  -5 33379.2 485.930   9
   1  11   6 12764.6 261.402   8
  -1  11  -6 12705.7 275.687   9
   1  11   7 10946.5 262.398   8
  -1  11  -7 10910.9 261.244   9
  -1  11  -8 333.906 87.7773  16
   1  11   8 366.076 134.791   8
  -1  11  -8 396.637 121.489   9
  -1  11  -9 1909.27 109.962  16
   1  11   9 2024.90 178.079   8
  -1  11  -9 1841.97 153.945   9
  -1  11 -10 93.5046 104.061  16
   1  11  10 55.0794 156.769   8
  -1 -11 -10 135.284 138.811  12
  -1  11 -11 2174.24 125.685  16
   1  11  11 2009.11 184.002   8
   1 -11  11 2222.19 187.551   8
  -1 -11 -11 2061.57 173.382  12
   1 -11  12 375.853 117.699  21
   1  11  12 222.861 163.248   8
   1 -11  12 280.809 162.531   8
  -1 -11 -12 216.045 113.945  30
  -1 -11 -12 164.684 148.535  12
   1  11  13 41808.6 493.660  21
  -1 -11 -13 41830.4 483.169  30
  -1  11 -14 23927.0 310.417  24
  -1 -11 -14 23327.1 300.287  30
  -1 -11 -15 6993.70 143.216  30
   1  11  15 7044.69 150.309  21
  -1  11 -16 207.243 90.8149  24
   1 -11  16 65.9306 64.3945   5
   1  11  16 39.9742 68.6693   5
  -1  11 -17 1403.62 77.0016  24
   1  11  17 1374.06 60.6123   5
  -1 -11 -17 1301.68 56.5588   4
  -1  11 -17 1266.89 53.3682   4
   1 -11  17 1431.44 58.6442   5
  -1  11 -18 324.442 46.0447  24
   1 -11  18 323.321 31.0511   5
   1 -11  18 280.038 30.6970   6
  -1  12  19 6177.84 78.2978  21
  -1 -12  19 5278.63 65.4411   5
  -1 -12  18 3037.22 63.2299   5
   1  12 -18 2873.27 60.8123   4
   1 -12 -18 2886.52 62.7529   3
  -1  12  18 2776.59 82.7629  21
   1 -12 -17 390.896 60.1137   4
   1  12 -17 446.061 59.5375   4
   1 -12 -17 437.835 92.1587  30
  -1  12  17 502.797 92.8955  21
   1 -12 -16 1419.85 84.2233   4
   1  12 -16 1551.60 84.3094   4
   1 -12 -16 1331.62 115.468  30
  -1  12  16 1366.19 118.056  21
   1 -12 -15 34676.0 395.719   4
   1  12 -15 34612.9 390.933   4
  -1  12  15 31372.4 410.594  21
   1 -12 -15 30975.7 401.800  30
   1 -12 -14 6840.28 183.386  30
   1  12 -14 7018.89 169.083  24
  -1  12  13 377.248 156.037   8
   1  12 -13 375.496 120.636  30
   1 -12 -13 398.332 136.271  30
  -1 -12  13 472.304 142.234  21
  -1  12  12 7670.64 259.617   8
  -1 -12  12 7918.62 192.236  21
   1 -12 -12 8193.87 183.585  30
   1  12 -11 2367.19 132.184  16
  -1  12  11 2395.77 182.529   8
   1  12 -10 16811.5 389.914   9
  -1  12  10 16284.1 332.534   8
   1  12 -10 16550.4 261.517  16
   1 -12 -10 16334.2 303.852  12
  -1  12   9 35627.1 511.756   8
   1 -12  -9 34234.9 474.531  12
   1  12  -9 34369.0 584.064   9
  -1  12   8 41418.0 561.882   8
   1  12  -8 41837.2 642.455   9
  -1  12   7 3276.36 150.446   8
   1  12  -7 3142.74 188.210   9
  -1  12   6 42862.8 543.469   8
   1  12  -6 43719.3 628.087   9
  -1  12   5 115262. 1236.63   8
   1  12  -5 117533. 1327.35   9
  -1  12   4 69286.7 768.474   8
  -1  12   4 68689.1 812.632  14
   1  12  -4 67922.3 848.842   9
   1  12  -3 76448.0 814.469   1
   1 -12  -3 76759.0 809.490   1
   1  12  -2 843.468 113.981   7
   1 -12  -2 806.426 71.5306  10
  -1  12   2 752.342 90.8297  14
   1 -12  -2 509.857 43.0503   1
   1  12  -2 481.213 44.2837   1
   1 -12  -1 28918.3 313.148   1
   1  12  -1 29377.4 313.954   1
  -1  12   1 30270.9 380.094   7
   1  12  -1 30014.7 414.971   7
   1 -12  -1 29069.5 347.892  10
   1  12   0 22949.6 343.269   7
  -1  12   0 22777.6 313.105   7
   1  12   1 40094.7 430.289   2
   1 -12   1 39880.3 432.174   2
  -1 -12  -1 40601.4 514.873  11
   1  12   2 37274.9 421.774   2
  -1  12  -2 37832.4 472.992   7
   1 -12   2 37180.1 434.429  11
   1  12   3 11795.2 233.993   7
   1 -12   3 11385.9 175.381  11
   1  12   4 39166.8 508.843   8
  -1  12  -4 39270.2 537.070   9
   1 -12   4 39332.3 443.626  11
   1  12   5 26441.5 401.153   8
  -1  12  -5 26984.8 421.551   9
   1 -12   5 26731.4 320.703  11
  -1 -12  -5 26924.8 403.275  10
   1  12   6 526.087 125.976   8
  -1  12  -6 484.806 124.790   9
  -1  12  -7 6713.05 144.736  16
   1  12   7 6991.12 212.547   8
  -1  12  -7 7000.23 220.535   9
  -1  12  -8 2673.24 115.787  16
   1  12   8 2899.18 171.872   8
  -1  12  -8 2822.15 166.552   9
  -1  12  -9 862.624 104.199  16
   1  12   9 815.397 150.172   8
  -1  12  -9 848.027 138.311   9
  -1  12 -10 500.014 112.505  16
  -1 -12 -10 627.448 142.601  12
   1  12  10 612.993 162.793   8
   1  12  11 16073.5 364.682   8
  -1  12 -11 16908.1 270.567  16
  -1 -12 -11 15725.5 348.523  12
   1 -12  11 17081.2 371.897   8
   1 -12  11 16309.3 253.912  21
   1  12  12 40.2299 160.389   8
   1 -12  12 58.7970 164.407   8
  -1 -12 -12 126.304 145.964  12
  -1 -12 -12 58.5203 115.175  30
   1  12  13 686.166 118.222  21
  -1 -12 -13 571.625 119.231  30
  -1  12 -13 769.522 118.446  24
   1  12  14 1775.77 119.986  21
  -1 -12 -14 1822.26 116.042  30
  -1  12 -14 1896.00 125.320  24
   1  12  15 11464.7 186.994  21
  -1 -12 -15 11113.5 180.779  30
  -1  12 -16 1255.42 94.1265  24
   1 -12  16 1059.34 70.5026   5
   1  12  16 1075.80 73.4781   5
  -1  12 -17 6560.10 114.016  24
  -1  12 -17 5767.36 92.0910   4
  -1 -12 -17 5832.81 94.3208   4
   1 -12  17 6343.28 93.9419   5
   1  12  17 6579.92 96.8136   5
  -1  12 -18 13.6729 42.4889  24
   1 -12  18 44.5462 25.6740   6
   1 -12  18 94.7863 24.1612   5
  -1 -13  18 3144.69 60.2079   5
  -1  13  18 3161.68 81.1772  21
   1 -13 -18 3080.66 81.7527  30
   1 -13 -17 1253.25 62.9223   4
   1  13 -17 1333.87 61.6868   4
  -1  13  17 1471.23 95.4922  21
   1 -13 -16 10329.4 159.189   4
   1  13 -16 10293.2 155.859   4
  -1  13  16 9739.66 186.046  21
   1 -13 -16 9721.57 180.204  30
   1 -13 -15 13111.4 222.636  30
   1  13 -15 12649.4 192.236   4
   1 -13 -15 12541.6 196.353   4
   1 -13 -14 2559.91 143.066  30
   1  13 -14 2333.75 131.623  24
  -1 -13  13 605.805 139.326  21
   1 -13 -13 398.461 138.297  30
   1  13 -13 567.597 117.950  24
  -1  13  12 782.535 155.738   8
  -1 -13  12 950.745 134.449  21
   1 -13 -12 1023.30 128.460  30
   1  13 -11 33772.3 599.189   9
  -1  13  11 34466.1 538.281   8
   1  13 -11 34454.7 442.192  16
  -1  13  10 725.020 147.701   8
   1 -13 -10 766.274 117.200  12
   1  13 -10 707.847 168.871   9
   1  13 -10 698.171 104.708  16
  -1  13   9 6636.86 213.508   8
   1  13  -9 6323.44 256.581   9
   1 -13  -9 6447.57 181.545  12
  -1  13   8 172856. 1837.45   8
   1  13  -8 171959. 1938.69   9
  -1  13   7 4773.85 165.646   8
   1  13  -7 4695.35 220.167   9
  -1  13   6 44567.9 560.395   8
   1  13  -6 44824.0 648.093   9
  -1  13   5 14162.9 245.415   8
   1  13  -5 14002.9 315.650   9
  -1  13   4 3716.81 152.825  14
   1  13  -4 3816.59 181.093   9
  -1  13   3 75889.5 881.272  14
   1 -13  -3 76818.0 811.323   1
  -1  13   2 19637.0 292.003   7
   1  13  -2 18889.5 330.486   7
  -1  13   2 18344.1 293.270  14
   1 -13  -2 19778.5 264.155  10
   1 -13  -2 17909.6 218.345   1
   1  13  -2 18248.7 220.599   1
   1  13  -1 8631.53 204.755   7
  -1  13   1 8689.07 179.219   7
   1 -13  -1 8443.60 148.330  10
   1  13   0 14092.7 180.558  14
  -1  13   0 14377.7 235.101   7
   1 -13   1 244.992 35.2280   2
   1  13   1 222.205 33.6210   2
  -1  13  -1 188.022 80.4168   7
  -1 -13  -1 343.474 93.1813  11
   1 -13   2 276886. 2798.50   2
   1  13   2 276222. 2793.59   2
  -1  13  -2 300915. 2872.87   7
   1 -13   2 294396. 2823.23  11
   1  13   3 5708.27 170.196   7
   1 -13   3 5351.90 117.771  11
   1  13   4 17306.9 302.843   8
   1  13   4 17261.1 307.605   7
  -1  13  -4 17626.7 323.307   9
   1 -13   4 17863.9 239.277  11
   1 -13   5 231844. 2328.11  11
  -1  13  -5 235134. 2460.15   9
   1  13   6 23004.9 374.965   8
  -1  13  -6 22786.4 404.066   9
   1  13   7 66390.8 818.613   8
  -1  13  -7 65179.3 717.382  16
  -1  13  -7 67278.6 852.320   9
   1  13   8 35167.1 534.340   8
  -1  13  -8 36375.9 436.073  16
  -1  13  -8 35772.2 559.289   9
   1  13   9 10725.0 279.924   8
  -1  13  -9 10690.2 199.847  16
  -1  13  -9 10567.5 283.752   9
  -1 -13 -10 9504.27 267.688  12
   1  13  10 9623.61 277.596   8
  -1  13 -10 9898.19 198.449  16
  -1  13 -11 14649.3 252.816  16
  -1 -13 -11 14061.2 331.230  12
   1  13  11 13705.4 343.372   8
   1 -13  11 15154.4 349.303   8
  -1 -13 -11 15565.1 236.454  30
  -1  13 -12 3563.30 138.310  24
  -1 -13 -12 3372.21 192.000  12
   1 -13  12 3393.63 215.884   8
  -1 -13 -12 3658.63 136.302  30
   1  13  12 3319.27 208.383   8
   1  13  13 19284.1 282.986  21
  -1 -13 -13 19834.1 277.428  30
   1  13  14 311.885 105.262  21
  -1 -13 -14 482.572 108.754  30
  -1  13 -14 440.485 116.431  24
   1  13  15 2330.02 94.8558   5
   1 -13  15 2442.38 91.1660   5
   1  13  15 2469.32 108.080  21
  -1  13 -15 2684.56 116.181  24
  -1 -13 -15 2426.08 107.908  30
   1  13  16 246.657 63.5472   5
   1 -13  16 283.719 60.6198   5
  -1  13 -16 231.062 87.0477  24
   1 -13  17 223.321 43.1104   5
  -1  13 -17 119.652 65.6272  24
  -1  13 -18 462.665 43.9213  24
   1 -14 -18 4777.14 91.5172  30
  -1  14  18 4882.70 91.0542  21
   1 -14 -17 73.7318 84.8006  30
  -1  14  17 50.8363 80.2220  21
   1  14 -17 49.7571 48.0804   4
   1 -14 -17 25.9187 49.1919   4
   1 -14 -16 534.330 108.129  30
  -1  14  16 365.735 106.482  21
   1 -14 -16 367.883 69.7619   4
   1  14 -16 314.344 65.3114   4
   1 -14 -15 75.4540 80.0581   4
   1  14 -15 118.681 79.9278   4
   1 -14 -15 327.640 121.983  30
   1 -14 -14 7732.06 185.701  30
   1  14 -14 7476.23 172.521  24
  -1 -14  13 1795.09 148.996  21
   1 -14 -13 1736.32 137.107  30
   1  14 -13 1593.94 129.194  24
  -1  14  12 4751.28 209.781   8
   1  14 -12 4637.89 141.142  24
   1 -14 -12 4770.83 159.455  30
  -1 -14  12 4732.04 164.422  21
   1  14 -11 183.430 119.380  16
   1  14 -11 391.824 170.699   9
  -1  14  11 403.868 148.337   8
   1  14 -10 164.069 163.588   9
   1 -14 -10 181.269 107.953  12
  -1  14  10 90.2687 136.624   8
   1  14  -9 1671.15 180.218   9
  -1  14   9 1715.55 152.533   8
   1  14  -8 4758.09 234.403   9
  -1  14   8 4606.96 183.292   8
   1  14  -7 6662.98 249.737   9
  -1  14   7 6304.77 190.662   8
   1  14  -6 205.893 149.055   9
  -1  14   6 186.357 102.463   8
   1  14  -5 2699.67 173.710   9
  -1  14   5 2531.80 125.656   8
   1  14  -4 4231.61 194.028   9
  -1  14   4 4397.04 161.517  14
   1 -14  -3 144573. 1451.92   1
   1  14  -3 143838. 1455.30   1
   1 -14  -3 145163. 1500.65  10
  -1  14   3 144833. 1541.62  14
   1  14  -2 3662.04 158.957   7
  -1  14   2 3783.38 131.637   7
   1  14  -2 3486.16 70.1741   1
   1 -14  -2 3325.38 68.1417   1
  -1 -14   2 3467.67 145.959  11
   1 -14  -2 3614.35 111.916  10
  -1  14   2 3553.18 129.936  14
   1 -14  -1 14985.5 221.512  10
  -1  14   1 15452.7 255.759   7
   1  14  -1 15281.4 288.128   7
   1  14  -1 14801.9 189.698  14
   1 -14   0 5109.96 111.615  10
  -1  14   0 5125.73 146.617   7
   1  14   0 5319.90 170.630   7
   1  14   0 5153.87 96.5448  14
  -1  14  -1 1085.55 98.9877   7
  -1 -14  -1 1027.59 108.756  11
   1 -14   1 957.886 39.5461   2
   1  14   1 971.305 38.8941   2
  -1  14  -2 322197. 3068.94   7
  -1 -14  -2 313096. 3057.42  10
   1 -14   2 298978. 2982.77   2
   1  14   2 296462. 2977.91   2
   1 -14   3 12452.9 198.312  11
   1  14   4 127299. 1388.13   7
   1 -14   4 126628. 1298.82  11
  -1  14  -4 125341. 1412.75   9
   1  14   5 22402.8 364.925   8
  -1  14  -5 22136.5 387.161   9
   1 -14   5 21904.5 282.562  11
   1  14   6 15848.9 315.338   8
  -1  14  -6 16632.0 335.428   9
   1  14   7 96330.4 1125.75   8
  -1  14  -7 97006.2 1019.97  16
  -1  14  -7 98385.8 1164.30   9
   1  14   8 12273.0 291.664   8
  -1  14  -8 12292.7 211.367  16
  -1  14  -8 11594.9 302.131   9
   1  14   9 612.104 159.635   8
  -1  14  -9 637.782 143.267   9
  -1  14  -9 525.224 109.051  16
  -1 -14 -10 12556.8 304.197  12
   1  14  10 12372.9 320.056   8
   1  14  11 1781.00 185.530   8
  -1  14 -11 1821.29 133.552  16
  -1 -14 -11 1820.07 168.177  12
   1 -14  11 1925.76 186.296   8
  -1 -14 -11 1914.04 126.593  30
  -1  14 -11 1836.45 118.639  24
  -1 -14 -12 22117.8 296.235  30
  -1  14 -12 22016.3 297.782  24
  -1  14 -13 21708.9 295.317  24
  -1 -14 -13 20868.8 290.343  30
   1  14  14 4631.20 136.072  21
  -1 -14 -14 4952.95 139.114  30
  -1  14 -14 5060.41 146.200  24
   1 -14  15 16868.2 209.730   5
   1  14  15 17564.3 215.033   5
   1  14  15 15053.0 219.214  21
  -1 -14 -15 15005.8 218.266  30
  -1  14 -15 16208.9 231.746  24
  -1 -14 -16 2506.43 86.5415  30
  -1  14 -16 2688.97 100.511  24
   1 -14  16 2144.22 70.7941   5
  -1 -14 -16 2267.31 70.7389   4
   1  14  16 2252.85 73.7369   5
  -1  14 -17 512.710 65.4268  24
   1 -14  17 593.771 38.4743   5
  -1  14 -18 6169.28 84.3119  24
   1  15 -19 147.499 26.0067  28
   1 -15 -18 543.236 59.8917  30
  -1 -15  18 474.846 31.1234   5
  -1  15  18 476.083 55.9005  21
  -1  15  17 1728.74 90.8529  21
   1 -15 -17 1766.90 92.7606  30
   1 -15 -16 170.639 62.9363   4
   1  15 -16 198.718 61.4532   4
  -1  15  16 151.808 102.370  21
   1 -15 -16 161.478 105.393  30
   1 -15 -15 282.148 76.2347   4
   1  15 -15 413.623 76.0984   4
   1 -15 -15 493.086 122.685  30
   1  15 -14 4965.28 122.647   4
   1 -15 -14 4824.27 124.259   4
   1  15 -13 40199.9 479.701  24
   1 -15 -13 40976.6 490.062  30
   1  15 -12 5257.88 155.462  24
  -1  15  12 5369.89 223.578   8
   1 -15 -12 5111.44 171.447  30
   1  15 -11 2052.44 133.874  16
  -1  15  11 2174.15 172.623   8
   1  15 -11 2027.51 196.778   9
  -1  15  10 8101.60 241.752   8
   1  15 -10 7933.23 295.907   9
  -1  15   9 4267.06 181.030   8
   1  15  -9 4233.92 226.891   9
  -1  15   8 75391.3 899.774   8
   1  15  -8 74680.0 999.479   9
   1  15  -7 2307.45 107.477  16
   1  15  -7 2050.35 189.356   9
  -1  15   7 2096.83 140.867   8
   1  15  -6 54878.5 771.221   9
  -1  15   6 55654.3 677.365   8
   1  15  -5 606.033 141.478   9
   1  15  -4 19190.1 266.630   1
   1 -15  -4 19405.1 262.357   1
   1  15  -4 20004.0 376.398   9
  -1  15   4 19479.9 338.289  14
  -1  15   3 522143. 5093.78   7
   1  15  -3 507240. 4997.49   1
   1 -15  -3 504435. 4993.14   1
   1 -15  -3 522425. 5054.57  10
  -1  15   3 527090. 5097.18  14
  -1  15   2 322.348 90.2733   7
   1  15  -2 260.004 117.707   7
   1 -15  -2 310.983 32.4312   1
   1  15  -2 263.692 32.1264   1
   1 -15  -2 264.713 72.2421  10
  -1 -15   2 361.233 101.913  11
  -1  15   2 255.460 89.9892  14
  -1 -15   1 3993.11 151.164  11
   1 -15  -1 4017.35 111.718  10
   1  15  -1 3922.75 165.597   7
  -1  15   1 3762.17 140.232   7
   1  15  -1 4034.94 82.6365  14
   1 -15   0 4137.39 107.303  10
  -1  15   0 4329.05 146.401   7
   1  15   0 4490.08 91.6556  14
   1  15   1 1696.75 41.3563   2
   1 -15   1 1680.23 40.1712   2
  -1  15  -2 14784.4 264.195   7
  -1 -15  -2 14837.7 259.407  10
   1 -15   2 13415.5 182.194   2
   1  15   2 13436.7 178.556   2
   1 -15   3 8392.46 161.512  11
   1  15   3 8750.06 149.374   2
   1  15   4 117409. 1326.84   7
   1 -15   4 119397. 1232.82  11
  -1  15  -4 119661. 1353.29   9
   1  15   5 230.279 110.333   7
   1 -15   5 254.586 58.1200  11
   1  15   6 8778.76 236.628   8
  -1  15  -6 9209.25 260.505   9
  -1  15  -7 9921.89 282.098   9
   1  15   7 10350.8 264.659   8
  -1  15  -7 10411.8 185.626  16
  -1  15  -8 32731.1 533.714   9
   1  15   8 31982.5 510.448   8
  -1  15  -8 33044.5 411.501  16
  -1  15  -9 9172.13 271.809   9
   1  15   9 9294.66 269.967   8
  -1  15  -9 9400.37 194.106  16
   1  15  10 634.035 155.267   8
  -1  15 -10 669.902 112.227  16
  -1  15 -11 8666.98 200.672  16
  -1 -15 -11 8519.08 253.912  12
  -1 -15 -11 9171.90 189.380  30
  -1  15 -11 9252.17 184.012  24
   1  15  11 8537.05 274.811   8
   1  15  11 8801.26 271.586   7
  -1  15 -12 5876.09 160.263  24
  -1 -15 -12 5866.03 161.711  30
  -1  15 -13 1255.92 122.505  24
  -1 -15 -13 1324.34 125.756  30
  -1  15 -14 2689.93 128.644  24
  -1 -15 -14 2708.49 123.413  30
   1  15  14 2593.09 116.778  21
   1 -15  15 5091.93 104.423   5
   1  15  15 5144.81 108.455   5
  -1  15 -15 5642.20 137.895  24
  -1 -15 -15 5440.30 126.952  30
   1 -15  16 5243.79 90.1741   5
  -1 -15 -16 5092.24 104.578  30
   1 -15  17 837.131 36.5324   5
   1 -15  17 724.212 39.1180   6
  -1  15 -17 721.186 64.5844  24
  -1  15 -18 5391.41 75.7106  24
   1  16 -19 188.919 23.0325  28
  -1  16  18 690.547 52.7424  21
   1 -16 -18 594.847 57.9003  30
  -1  16  17 1808.71 85.2803  21
   1 -16 -17 1714.09 90.7482  30
  -1 -16  17 1813.40 53.8555   5
  -1  16  16 3292.46 119.306  21
   1 -16 -16 3353.89 123.559  30
   1  16 -15 809.387 71.7539   4
   1 -16 -15 635.566 73.0679   4
   1 -16 -14 36324.9 416.187   4
   1  16 -14 36558.6 415.135   4
   1 -16 -14 37008.7 447.048  30
   1  16 -13 21782.2 304.010  24
   1 -16 -13 22546.1 315.076  30
   1 -16 -12 2009.21 140.834  30
   1  16 -12 1881.04 126.465  24
   1  16 -12 1689.29 144.765  16
  -1  16  12 1765.57 176.201   8
  -1  16  11 6663.34 234.250   8
   1  16 -11 6366.04 272.518   9
   1  16 -11 6926.24 161.151  24
   1  16 -10 128815. 1569.13   9
  -1  16  10 130781. 1468.36   8
   1  16  -9 30753.9 556.089   9
  -1  16   9 30697.4 478.804   8
   1  16  -8 6618.61 265.857   9
   1  16  -8 6516.68 155.238  16
  -1  16   8 6368.29 203.470   8
   1  16  -7 2166.02 195.449   9
   1  16  -7 2062.87 103.360  16
  -1  16   7 2302.67 145.393   8
   1  16  -6 7729.49 265.120   9
   1  16  -5 60048.5 813.768   9
  -1  16   4 11465.5 249.808  14
   1  16  -4 11431.0 293.011   9
   1 -16  -4 10674.0 171.101   1
   1  16  -4 10406.4 173.393   1
  -1  16   3 71352.0 811.417   7
  -1  16   3 72337.8 813.890  14
   1 -16  -3 71810.0 774.804  10
  -1 -16   3 72500.6 808.940  11
   1  16  -3 66169.9 702.612   1
   1 -16  -3 64064.3 698.963   1
  -1  16   2 1964.97 116.054  14
   1  16  -2 1916.27 149.114   7
  -1  16   2 2236.79 120.232   7
  -1 -16   2 2078.04 126.972  11
   1 -16  -2 2113.47 102.872  10
   1  16  -1 15905.2 206.105  14
   1  16  -1 16030.2 309.476   7
  -1 -16   1 16467.8 294.558  11
   1 -16  -1 16160.3 239.386  10
   1  16   0 99612.6 1017.95  14
  -1  16   0 99238.0 1099.27   7
   1 -16   0 97490.9 1037.20  10
   1  16   1 154832. 1662.37   7
  -1  16  -1 153604. 1636.43   7
  -1  16  -2 48972.4 596.595   7
  -1 -16  -2 47386.3 581.634  10
   1 -16   3 17515.1 258.064  11
  -1 -16  -3 17749.7 307.234  10
   1 -16   3 17185.8 236.906   2
   1  16   3 17101.9 232.350   2
   1 -16   4 13458.6 212.274  11
  -1 -16  -4 12836.4 273.007  10
   1  16   4 13354.3 285.495   7
   1 -16   5 691.028 65.6864  11
  -1  16  -5 711.615 133.125   9
   1  16   5 623.811 128.738   7
   1  16   6 4992.32 194.233   7
  -1  16  -6 4605.49 201.966   9
  -1  16  -6 4739.80 126.076  16
   1  16   7 10904.8 274.322   7
   1  16   7 10285.1 268.456   8
  -1  16  -7 10175.5 285.280   9
  -1  16  -7 10624.5 190.327  16
   1  16   8 11400.2 293.868   8
   1  16   8 12393.3 299.636   7
  -1  16  -8 12061.4 312.644   9
  -1  16  -8 12013.4 212.606  16
   1  16   9 7777.14 253.191   8
   1  16   9 7944.89 259.627   7
  -1  16  -9 7914.28 260.903   9
  -1  16  -9 8110.61 181.733  16
  -1  16 -10 5711.39 167.591  16
   1  16  10 5970.86 232.265   7
   1  16  11 2696.15 195.463   8
   1  16  11 2788.86 190.902   7
  -1  16 -11 2889.08 143.627  16
  -1 -16 -11 2853.61 184.020  12
  -1 -16 -11 2641.74 139.226  30
  -1  16 -11 2743.79 132.759  24
  -1 -16 -12 3005.01 142.446  30
  -1  16 -12 3067.99 139.502  24
  -1 -16 -13 6830.44 162.264  30
  -1  16 -13 6611.48 164.801  24
   1 -16  14 838.763 77.3445   5
   1  16  14 767.745 79.4460   5
  -1  16 -14 879.286 115.788  24
  -1 -16 -14 883.344 110.575  30
   1  16  14 742.107 101.833  21
   1 -16  15 1355.75 69.3618   5
  -1  16 -15 1491.69 105.272  24
  -1 -16 -15 1494.62 97.2262  30
   1 -16  16 71.0090 47.6825   5
  -1  16 -16 8.55223 79.7937  24
  -1 -16 -16 17.5860 65.9500  30
  -1  16 -17 726.335 61.0473  24
  -1  16 -18 744.004 36.7013  28
  -1  16 -18 638.626 31.8200  24
   1 -17 -18 1659.89 59.6996  30
  -1  17  18 1571.82 54.3099  21
   1 -17 -17 600.726 80.0687  30
  -1  17  17 584.243 74.7023  21
   1 -17 -16 14548.9 216.739  30
  -1  17  16 15203.7 217.585  21
   1  17 -15 128.917 61.7314   4
   1 -17 -15 166.034 120.879  30
   1 -17 -14 12698.6 225.905  30
   1  17 -14 12088.5 178.942   4
   1  17 -13 18443.8 264.668  24
   1 -17 -13 19717.4 281.334  30
  -1  17  12 10011.2 281.943   8
   1  17 -12 10181.5 217.786  16
  -1  17  11 17294.5 362.223   8
   1 -17 -11 18958.8 280.268  30
   1  17 -11 16779.7 421.936   9
   1  17 -11 18688.5 269.278  24
  -1  17  10 175.110 143.082   8
   1  17 -10 162.022 167.356   9
  -1  17   9 12270.8 284.889   8
   1  17  -9 12299.2 347.510   9
  -1  17   8 4122.82 176.597   8
   1  17  -8 3910.70 135.943  16
   1  17  -8 4131.04 232.203   9
   1  17  -7 4257.91 126.761  16
   1  17  -7 4045.73 223.716   9
   1  17  -6 36853.9 590.442   9
   1  17  -5 593.825 147.528   9
   1  17  -5 442.896 68.9038   1
  -1  17   4 11246.7 242.463   7
  -1  17   4 10691.3 250.716  14
   1  17  -4 10815.6 287.828   9
  -1  17   3 42237.6 536.764   7
  -1 -17   3 42077.6 531.018  11
   1 -17  -3 42541.4 499.713  10
  -1  17   2 4518.67 150.805  14
   1  17  -2 4568.57 188.751   7
  -1  17   2 4477.18 164.052   7
   1 -17  -2 4483.12 134.994  10
  -1 -17   2 4606.92 168.133  11
   1  17  -1 32775.7 375.654  14
   1 -17  -1 33050.3 413.176  10
  -1 -17   1 33382.4 475.476  11
   1  17  -1 32797.4 494.898   7
  -1  17   1 32887.6 457.395   7
   1 -17   0 130542. 1364.78  10
  -1  17   0 134465. 1430.12   7
   1  17   0 134692. 1468.03   7
   1  17   1 171896. 1855.50   7
  -1  17  -1 172848. 1820.26   7
  -1 -17  -2 20533.5 321.924  10
  -1  17  -2 20913.0 330.433   7
   1  17   3 17146.5 229.958   2
  -1 -17  -3 19753.3 330.361  10
   1  17   4 12640.0 201.554   2
   1  17   4 12389.6 279.726   7
   1 -17   4 12405.4 207.149  11
  -1 -17  -4 11993.1 270.750  10
   1  17   5 15584.2 324.429   7
  -1 -17  -5 14921.7 304.057  10
   1  17   6 21166.3 382.410   7
  -1  17  -6 20833.0 404.494   9
  -1  17  -6 19848.1 282.806  16
   1  17   7 668.172 147.089   7
  -1  17  -7 681.158 153.659   9
  -1  17  -7 559.857 99.5035  16
   1  17   8 20578.3 398.191   7
  -1  17  -8 20228.0 414.542   9
  -1  17  -8 20527.8 295.419  16
   1  17   9 4778.86 223.694   8
   1  17   9 4894.42 220.305   7
  -1  17  -9 4954.85 222.735   9
  -1  17  -9 4902.37 152.331  16
   1  17  10 21741.1 425.379   8
   1  17  10 22789.3 445.461   7
  -1  17 -10 22970.9 329.612  16
  -1  17 -10 22807.3 310.858  24
  -1 -17 -10 23237.7 316.154  30
  -1  17 -11 31773.4 413.910  16
  -1  17 -11 31505.0 390.388  24
  -1 -17 -11 32310.7 395.546  30
  -1  17 -12 2880.70 144.848  16
  -1  17 -12 2885.76 133.555  24
  -1 -17 -12 2879.10 141.372  30
  -1  17 -13 1094.10 122.634  24
  -1 -17 -13 916.567 123.511  30
  -1 -17 -14 4166.32 132.778  30
   1 -17  14 4241.78 98.7467   5
   1  17  14 4356.13 102.391   5
   1  17  14 4145.02 125.359  21
  -1  17 -14 4466.01 139.039  24
  -1  17 -15 2261.33 108.682  24
  -1 -17 -15 2431.77 101.909  30
  -1  17 -16 2181.80 89.3566  24
  -1 -17 -16 2183.39 77.2721  30
  -1  17 -17 311.886 52.3034  24
  -1  17 -18 612.027 30.2184  28
   1 -18 -18 291.148 49.5422  30
   1 -18 -17 22.8856 74.4135  30
  -1  18  17-51.7325 66.0656  21
   1 -18 -16 335.854 100.923  30
  -1  18  16 188.045 91.5958  21
   1 -18 -15 737.338 121.965  30
   1 -18 -14 10630.0 206.861  30
   1  18 -14 9687.94 151.723   4
   1  18 -13 11813.6 178.547   4
   1  18 -13 12523.8 216.331  24
   1  18 -12 585.335 76.9676   4
   1  18 -12 441.188 119.132  24
   1 -18 -12 556.609 139.798  30
   1  18 -12 452.403 126.378  16
   1  18 -11 9036.71 184.643  24
   1  18 -11 8922.88 310.026   9
   1 -18 -11 8939.83 201.650  30
   1  18 -10 3549.94 226.692   9
   1  18  -9 12994.2 366.097   9
   1  18  -8 7784.79 281.476   9
   1  18  -8 7693.66 168.617  16
   1  18  -7 2396.00 203.042   9
   1  18  -7 2421.98 113.843  16
   1  18  -6 34362.9 562.873   9
   1  18  -6 33567.6 434.868   1
   1  18  -6 32832.2 401.952  16
   1  18  -5 20430.9 400.898   9
   1  18  -5 18347.9 265.902   1
  -1  18   4 1835.31 134.762   7
   1  18  -4 1726.42 166.290   9
  -1 -18   4 1467.55 116.070  11
   1  18  -4 1628.01 66.1425   1
  -1  18   3 21709.1 368.852  14
  -1  18   3 22796.3 372.561   7
  -1 -18   3 23010.1 362.657  11
   1 -18  -3 22816.9 336.251  10
  -1  18   2 49392.8 624.822  14
   1  18  -2 48194.3 672.523   7
  -1  18   2 49003.9 629.076   7
  -1 -18   2 50518.6 635.924  11
   1 -18  -2 48953.0 586.696  10
   1  18  -1 19216.2 249.953  14
   1 -18  -1 20086.9 290.853  10
  -1  18   1 20158.3 334.210   7
   1  18  -1 20219.6 370.843   7
  -1 -18   0 497.634 117.157  11
   1 -18   0 452.342 72.4542  10
  -1  18   0 451.015 103.980   7
   1  18   0 438.195 128.367   7
  -1  18  -1 10998.8 246.072   7
   1  18   1 11483.2 276.818   7
  -1 -18  -2 51259.1 659.989  10
  -1  18  -2 53813.6 676.272   7
  -1 -18  -3 380.477 116.294  10
  -1 -18  -4 2566.63 153.845  10
   1  18   4 2349.85 84.5897   2
   1  18   5 1365.74 153.423   7
  -1 -18  -5 1259.44 140.293  10
  -1  18  -5 1266.66 152.662   9
  -1  18  -5 1233.35 89.6126  16
   1  18   6 1963.88 162.330   7
  -1  18  -6 2182.14 176.089   9
  -1  18  -6 1843.17 108.560  16
   1  18   7 50640.5 721.267   7
  -1  18  -7 51336.0 736.459   9
  -1  18  -7 52292.6 593.580  16
   1  18   8 87830.0 1093.62   7
  -1  18  -8 87697.2 1112.76   9
  -1  18  -8 88293.7 947.813  16
   1  18   9 45424.9 678.507   7
  -1  18  -9 45305.8 690.262   9
  -1  18  -9 45734.7 543.982  16
   1  18  10 34805.4 578.667   7
  -1  18 -10 35629.1 449.590  16
  -1  18 -10 34574.7 423.263  24
  -1 -18 -10 34937.7 428.825  30
   1  18  11 9618.23 290.247   7
  -1  18 -11 10071.9 206.528  16
  -1  18 -11 9955.06 197.158  24
  -1 -18 -11 10837.2 201.417  30
  -1 -18 -11 9005.99 263.093  12
  -1  18 -12 6890.71 164.934  24
  -1  18 -12 7044.18 182.752  16
  -1 -18 -12 6997.38 168.507  30
   1  18  13 263.266 69.7388   5
  -1  18 -13 272.062 113.420  24
  -1 -18 -13 354.576 120.190  30
   1  18  14 3539.64 117.645  21
  -1  18 -14 3869.58 131.776  24
  -1 -18 -14 3862.40 128.701  30
  -1  18 -15 387.904 93.6129  24
  -1 -18 -15 467.208 87.1700  30
  -1  18 -16 24.8935 74.2174  24
  -1 -18 -16 110.606 64.1945  30
  -1  18 -17 922.238 55.4247  24
  -1  18 -18 4250.04 57.4932  28
   1 -19 -18 486.192 42.7035  30
   1  19 -18 457.292 43.9989  28
   1 -19 -17 87.3993 73.8760  30
  -1  19  17 115.812 63.4334  21
   1 -19 -16 221.801 95.8124  30
  -1  19  16 48.5704 83.9386  21
   1 -19 -15 2884.99 130.166  30
   1 -19 -14 8486.85 190.793  30
   1 -19 -13 583.988 128.518  30
   1  19 -13 578.653 71.1174   4
   1 -19 -12 2158.91 150.008  30
   1  19 -12 2020.77 130.319  24
   1  19 -11 19061.0 445.086   9
   1 -19 -11 19624.1 294.205  30
   1  19 -11 19479.1 282.263  24
   1  19 -10 2447.24 212.998   9
   1  19  -9 23470.1 489.511   9
   1  19  -8 25125.0 492.325   9
   1  19  -8 24217.7 330.946  16
   1  19  -7 10498.9 321.008   9
   1  19  -7 10048.6 191.629  16
   1  19  -6 2850.26 199.204   9
   1  19  -6 2392.53 104.968  16
   1  19  -5 12544.1 327.093   9
  -1 -19   5 12620.3 261.864  11
  -1  19   5 12549.5 284.487   7
  -1 -19   4 39912.8 554.366  11
   1  19  -4 40867.3 630.417   9
   1 -19  -3 22637.5 345.593  10
  -1 -19   3 23506.6 373.868  11
  -1  19   3 23971.1 384.305  14
  -1  19   3 23361.4 389.321   7
  -1 -19   2 77264.7 912.714  11
   1 -19  -2 76214.6 856.300  10
  -1  19   2 75453.0 898.593  14
   1  19  -2 77072.6 949.402   7
  -1  19   2 76269.6 906.651   7
   1 -19  -1 58580.5 669.038  10
  -1 -19   1 60069.7 737.817  11
  -1  19   1 58618.4 708.437  14
   1  19  -1 60029.5 764.176   7
  -1  19   1 58467.4 725.969   7
   1  19   0 2669.10 164.368   7
  -1  19   0 2434.35 144.488   7
  -1 -19   0 2756.13 159.129  11
   1 -19   0 2540.46 103.040  10
   1  19   1 31998.2 491.352   7
  -1  19  -1 30447.0 458.774   7
  -1  19  -2 128221. 1405.31   7
  -1 -19  -2 129012. 1390.32  10
  -1 -19  -3 22498.4 375.239  10
  -1  19  -4 8611.26 158.995  16
  -1 -19  -4 8621.31 240.387  10
  -1  19  -5 10778.8 186.130  16
   1  19   5 10091.2 276.321   7
  -1  19  -5 10697.3 291.676   9
  -1 -19  -5 10514.1 260.449  10
  -1  19  -6 811.411 99.8779  16
   1  19   6 715.898 146.599   7
  -1  19  -6 707.456 154.208   9
  -1  19  -7 10637.3 201.542  16
   1  19   7 10439.1 290.397   7
  -1  19  -7 10996.6 300.835   9
  -1  19  -8 3688.03 140.402  16
   1  19   8 4143.13 208.922   7
  -1  19  -8 3847.97 213.474   9
  -1  19  -9 9068.98 200.582  16
   1  19   9 9410.96 284.120   7
  -1  19  -9 8598.42 281.850   9
   1  19  10 156.312 144.367   7
  -1  19 -10 53.3529 115.701  24
  -1  19 -10 201.637 121.161  16
  -1  19 -11 11862.6 229.787  16
  -1  19 -11 12414.2 213.972  24
  -1  19 -12 4584.44 162.945  16
  -1  19 -12 4859.04 154.044  24
  -1  19 -13 29189.1 361.566  24
  -1 -19 -13 28898.9 362.023  30
   1  19  14 1016.48 92.7796  21
  -1 -19 -14 1015.80 108.758  30
  -1  19 -14 959.592 108.385  24
  -1 -19 -15 6058.41 125.071  30
  -1  19 -15 6361.82 133.699  24
  -1 -19 -16 827.520 63.6548  30
  -1  19 -16 877.623 72.6556  24
  -1  19 -17 505.681 49.3411  28
  -1  19 -17 307.515 48.5679  24
   1 -20 -18 874.963 41.2369  30
   1  20 -18 876.320 38.8743  28
  -1  20  17 447.327 58.7232  21
   1 -20 -17 406.005 70.9606  30
  -1  20  16 61.0749 79.7804  21
   1 -20 -16 172.972 91.4656  30
   1 -20 -15 6895.73 159.683  30
   1 -20 -14 5920.17 162.491  30
   1 -20 -13 669.360 138.121  30
   1  20 -12 20353.9 291.267  24
   1 -20 -12 21155.6 302.011  30
   1  20 -11 2866.00 221.820   9
   1  20 -11 3147.83 142.779  24
   1  20 -10 1123.47 193.116   9
   1 -20 -10 1208.84 131.947  30
   1  20 -10 1095.82 119.518  24
   1  20  -9 30768.1 573.753   9
   1  20  -9 30935.0 404.895  16
   1  20  -8 624.855 175.592   9
  -1 -20   8 743.523 109.585  11
   1  20  -8 727.794 102.940  16
   1  20  -7 1129.80 188.996   9
  -1 -20   7 1180.77 119.889  11
   1  20  -7 1031.00 104.816  16
   1  20  -6 27260.8 507.640   9
  -1 -20   6 27907.3 418.498  11
   1  20  -6 27278.2 349.170  16
  -1  20   6 27143.1 456.545   7
   1  20  -5 54327.3 776.530   9
  -1 -20   5 54574.4 686.371  11
   1  20  -5 53811.0 598.442  16
  -1  20   5 53464.8 722.142   7
  -1  20   4 25479.7 421.922   7
  -1 -20   4 24571.3 391.740  11
   1  20  -4 24464.9 465.600   9
   1 -20  -3 24152.4 359.825  10
  -1 -20   3 23503.4 387.507  11
  -1  20   3 24646.5 401.688   7
  -1  20   3 24280.3 394.072  14
   1 -20  -2 127084. 1374.46  10
   1  20  -2 130781. 1477.59   7
  -1  20   2 127637. 1432.41   7
  -1  20   2 129803. 1418.38  14
  -1 -20   1 12272.7 272.074  11
   1 -20  -1 12181.5 222.847  10
   1  20  -1 11596.6 294.998   7
  -1  20   1 12085.0 268.156   7
  -1  20   1 12271.2 250.390  14
  -1 -20   0 1396.14 140.253  11
   1 -20   0 1150.59 88.9944  10
  -1  20   0 1157.96 127.804   7
   1  20   0 1168.31 149.001   7
   1  20   1 25968.6 447.610   7
  -1  20  -1 26569.1 418.509   7
  -1 -20  -2 9220.73 229.411  10
   1  20   2 8925.12 252.937   7
  -1 -20  -3 43990.3 602.126  10
  -1  20  -4 5231.12 130.610  16
  -1 -20  -4 5212.38 197.386  10
  -1 -20  -5 50.0156 133.462  10
  -1  20  -5 40.5617 144.211   9
  -1  20  -5 52.1139 85.8072  16
   1  20   5 147.909 138.058   7
  -1  20  -6 8717.00 278.209   9
  -1  20  -6 8951.97 176.588  16
   1  20   6 8990.35 267.742   7
  -1  20  -7 2455.47 186.679   9
  -1  20  -7 2173.62 123.412  16
   1  20   7 2123.05 184.178   7
  -1  20  -8 4070.95 219.558   9
   1  20   8 4146.20 209.643   7
  -1  20  -8 4086.90 143.657  16
  -1  20  -9 134.436 156.301   9
  -1  20  -9 137.035 118.560  16
   1  20   9 204.061 146.165   7
  -1  20  -9 23.4256 105.734  24
  -1  20 -10 14373.4 256.346  16
   1  20  10 13943.1 350.247   7
  -1  20 -11 4529.50 153.534  24
  -1  20 -11 4747.71 160.824  16
  -1 -20 -11 4617.15 159.704  30
  -1  20 -12 363.876 117.711  24
  -1  20 -12 293.892 121.976  16
  -1 -20 -12 365.819 125.367  30
  -1  20 -13 2886.15 131.262  24
  -1 -20 -13 2855.44 135.620  30
  -1  20 -14 606.510 102.595  24
  -1 -20 -14 630.048 105.907  30
  -1  20 -15 717.571 89.1276  24
  -1 -20 -15 747.821 86.8884  30
  -1  20 -16 4001.98 91.6826  24
  -1 -20 -16 3775.22 81.0500  30
  -1  20 -17 92.7406 43.2733  28
   1 -21 -18 127.079 32.0439  30
   1  21 -18 109.385 28.8353  28
  -1  21  17 40.2552 53.2548  21
   1 -21 -17 60.6940 63.0496  30
   1  21 -17 127.015 55.0310  28
  -1  21  16 7383.94 134.116  21
   1 -21 -16 7786.55 142.022  30
   1 -21 -15 306.666 108.900  30
   1 -21 -14 1732.29 137.170  30
   1 -21 -13 2494.18 151.869  30
   1 -21 -12 4428.99 168.330  30
   1  21 -12 3968.66 150.345  24
   1 -21 -11 23544.7 333.646  30
   1  21 -11 23237.1 319.344  24
   1  21 -11 22863.1 488.362   9
  -1  21  10 10737.2 306.733   7
   1  21 -10 11029.5 344.837   9
   1 -21 -10 11086.8 222.997  30
   1  21 -10 11373.7 204.347  24
   1  21  -9 9664.99 325.868   9
   1  21  -9 9939.82 200.509  16
  -1  21   9 9369.64 288.748   7
  -1 -21   8 21931.3 361.766  11
   1  21  -8 22708.0 477.416   9
   1  21  -8 22474.3 314.393  16
  -1  21   8 22183.5 427.017   7
   1  21  -7 3083.48 219.547   9
  -1 -21   7 3249.03 148.046  11
   1  21  -7 3193.40 124.594  16
  -1  21   7 3220.33 189.206   7
   1  21  -6 4267.49 234.537   9
  -1 -21   6 4700.60 165.098  11
   1  21  -6 4166.92 133.015  16
  -1  21   6 4655.76 199.969   7
  -1 -21   5 7354.88 204.453  11
   1  21  -5 7212.46 270.154   9
   1  21  -5 6954.38 151.001  16
  -1  21   5 7673.02 234.290   7
  -1 -21   4 41949.9 565.265  11
   1  21  -4 40156.8 644.808   9
   1  21  -4 41659.1 479.065  16
  -1  21   4 43439.3 603.314   7
  -1  21   3 17142.8 324.993  14
  -1 -21   3 16885.4 325.775  11
   1 -21  -3 16344.8 287.110  10
  -1  21   3 16899.5 332.673   7
  -1  21   2 4063.81 161.465  14
  -1 -21   2 4108.83 173.995  11
   1 -21  -2 4046.63 144.654  10
   1  21  -2 4071.21 195.804   7
  -1  21   2 4070.80 180.599   7
  -1  21   1 27449.3 420.526  14
  -1  21   1 27938.3 440.723   7
   1  21  -1 27646.2 470.412   7
  -1 -21   1 28015.7 445.952  11
   1 -21  -1 27550.4 383.669  10
  -1  21   0 9289.76 238.254   7
   1  21   0 9171.29 263.226   7
  -1 -21   0 9175.80 246.953  11
   1 -21   0 8700.80 181.034  10
   1  21   1 26474.5 457.737   7
  -1  21  -1 26509.9 423.357   7
  -1 -21  -1 26552.9 409.235  10
  -1  21  -2 28204.2 451.059   7
   1  21   2 29431.9 484.024   7
  -1 -21  -2 28461.3 446.312  10
  -1 -21  -3 6495.23 215.697  10
  -1  21  -4 5354.08 231.703   9
  -1 -21  -4 5643.50 204.169  10
  -1  21  -4 5545.26 139.293  16
  -1 -21  -5 33993.3 517.488  10
  -1  21  -5 33702.2 561.544   9
   1  21   5 33027.7 535.882   7
  -1  21  -5 33764.2 411.999  16
  -1  21  -6 98926.0 1222.66   9
   1  21   6 98436.3 1194.92   7
  -1  21  -6 98143.9 1042.07  16
  -1  21  -7 5382.91 244.098   9
   1  21   7 5045.01 230.231   7
  -1  21  -7 5728.26 153.625  16
  -1  21  -8 218.942 160.735   9
  -1  21  -8 191.216 111.302  16
   1  21   8 296.011 148.264   7
  -1  21  -9 1356.72 126.025  16
  -1  21  -9 986.551 122.733  24
   1  21   9 1199.94 138.745  27
   1  21   9 1172.75 176.626   7
  -1  21  -9 1139.09 175.258   9
  -1  21 -10 204.652 126.844  16
  -1  21 -10 64.3799 121.067  24
   1  21  10 147.567 154.262   7
  -1  21 -11 512.580 122.428  24
  -1  21 -11 662.474 124.597  16
  -1 -21 -11 501.921 132.903  30
  -1  21 -12 101.806 112.187  24
  -1  21 -12 178.383 118.184  16
  -1 -21 -12 178.765 128.223  30
  -1  21 -13 86.0986 112.174  24
  -1 -21 -13 275.543 114.298  30
  -1  21 -14 6189.57 142.327  24
  -1 -21 -14 6009.05 141.150  30
  -1  21 -15 243.958 81.2473  24
  -1 -21 -15 405.096 78.2593  30
  -1  21 -16 2868.35 79.2928  24
  -1 -21 -16 2689.04 69.4702  30
  -1  21 -17 1331.38 46.9016  28
   1  22 -18 17.2605 24.0734  28
   1 -22 -17 1214.70 67.9563  30
   1  22 -17 1276.58 58.7845  28
  -1  22  16 699.544 76.4622  21
   1 -22 -16 728.547 86.4800  30
   1 -22 -15 2430.06 118.377  30
   1 -22 -14 3797.41 145.928  30
   1 -22 -13 83.0536 133.589  30
   1 -22 -12 495.853 132.424  30
   1 -22 -11 46.1711 128.530  30
   1  22 -11-91.5276 125.981  24
   1  22 -10 1283.44 192.790   9
   1  22 -10 988.469 127.258  24
  -1  22  10 1268.68 175.279   7
   1  22  -9 130.694 174.884   9
   1  22  -9 176.633 117.585  16
  -1  22   9 311.082 151.337   7
   1  22  -8 116.368 176.155   9
   1  22  -8 209.557 108.926  16
  -1  22   8 291.761 148.629   7
  -1 -22   7 5343.09 181.429  11
   1  22  -7 5557.91 269.353   9
   1  22  -7 5178.49 151.968  16
   1  22  -6 1299.39 193.199   9
  -1 -22   6 1253.48 126.438  11
   1  22  -6 1376.44 107.818  16
  -1  22   6 1478.51 166.117   7
  -1 -22   5 4924.89 172.668  11
   1  22  -5 4817.82 239.123   9
   1  22  -5 4641.50 131.144  16
  -1  22   5 5198.83 206.989   7
  -1 -22   4 3411.98 158.873  11
   1  22  -4 3075.17 110.895  16
  -1  22   4 3294.28 178.982   7
   1  22  -3 35348.9 420.327  16
  -1  22   3 36466.5 529.726  14
  -1 -22   3 37429.7 526.396  11
  -1  22   3 36142.5 541.878   7
  -1  22   2 12556.3 271.670  14
  -1 -22   2 12967.6 285.198  11
   1 -22  -2 12706.8 241.133  10
   1  22  -2 12381.2 310.053   7
  -1  22   2 12814.0 294.800   7
  -1  22   1 48565.8 630.809  14
  -1  22   1 47612.5 655.313   7
   1  22  -1 48026.5 689.000   7
  -1 -22   1 48779.4 660.685  11
   1 -22  -1 47782.1 589.235  10
  -1  22   0 47906.3 650.624   7
   1  22   0 48643.1 687.686   7
   1 -22   0 46955.5 571.879  10
   1  22   1 35423.6 552.002   7
  -1  22  -1 34898.6 517.997   7
  -1 -22  -1 34199.4 497.809  10
   1 -22   1 33449.9 432.755  10
   1  22   2 33641.5 536.650   7
  -1  22  -2 32046.6 498.783   7
  -1 -22  -2 32713.7 493.780  10
  -1 -22  -3 135453. 1510.78  10
  -1  22  -4 47845.1 713.230   9
  -1 -22  -4 48239.4 660.638  10
  -1  22  -4 47749.2 544.905  16
  -1 -22  -5 450.456 139.171  10
  -1  22  -5 454.723 151.269   9
  -1  22  -5 569.815 96.4584  16
  -1  22  -6 1630.75 180.204   9
   1  22   6 1609.56 173.258   7
  -1  22  -6 1619.19 115.216  16
  -1  22  -7 15702.6 372.525   9
   1  22   7 15371.4 359.869   7
  -1  22  -7 15479.0 255.304  16
  -1  22  -8 565.312 167.410   9
  -1  22  -8 591.621 124.677  16
   1  22   8 521.214 162.764   7
  -1  22  -9 2970.54 150.351  16
  -1  22  -9 3097.61 135.486  24
   1  22   9 3006.39 162.033  27
   1  22   9 2754.55 204.758   7
  -1  22  -9 2676.38 204.018   9
  -1  22 -10 2897.55 141.937  16
  -1  22 -10 2732.95 136.889  24
  -1  22 -11 3628.67 144.326  24
  -1  22 -11 3510.03 153.647  16
  -1 -22 -11 3806.62 153.451  30
  -1  22 -12 703.922 122.459  24
  -1  22 -12 725.464 121.748  16
  -1 -22 -12 960.887 127.775  30
  -1 -22 -13 29557.6 363.680  30
  -1  22 -13 29733.4 363.102  24
  -1 -22 -14 1444.90 104.513  30
  -1  22 -14 1401.49 103.323  24
  -1 -22 -15 4805.97 107.264  30
  -1  22 -15 5234.15 112.177  24
  -1  22 -16 4126.13 84.7528  24
  -1  22 -16 4358.32 90.9973  28
  -1  22 -17 2271.35 51.0094  28
   1 -23 -17 126.305 56.3224  30
   1  23 -17 131.208 48.7536  28
   1 -23 -16 2064.61 89.8363  30
  -1  23  16 1948.03 80.6566  21
   1  23 -16 2090.42 82.9387  28
   1 -23 -15 327.255 103.072  30
   1 -23 -14 6186.73 159.306  30
   1 -23 -13 702.149 131.559  30
   1 -23 -12 2400.57 152.332  30
   1 -23 -11 1799.22 149.768  30
   1  23 -11 1810.06 125.934  24
   1  23 -10 27405.2 546.934   9
  -1  23  10 27478.8 507.181   7
   1  23 -10 27383.5 382.589  16
   1  23  -9 12725.1 365.818   9
  -1  23   9 13084.7 335.449   7
   1  23  -9 13588.4 224.123  24
   1  23  -9 12967.3 234.894  16
   1  23  -8 6864.63 285.441   9
  -1  23   8 7252.27 253.736   7
   1  23  -8 6907.77 173.637  16
  -1 -23   7 53338.2 678.929  11
   1  23  -7 52444.3 803.353   9
  -1  23   7 52564.1 749.316   7
   1  23  -7 52703.4 609.212  16
   1  23  -6 40116.5 672.533   9
  -1 -23   6 40623.9 562.063  11
   1  23  -6 41111.0 489.147  16
   1  23  -5 291.813 162.382   9
  -1 -23   5 475.828 118.371  11
  -1  23   5 452.088 141.025   7
   1  23  -5 384.162 90.8191  16
  -1 -23   4 52784.5 696.853  11
  -1  23   4 54875.9 732.793   7
   1  23  -4 53286.5 595.655  16
  -1 -23   3 949.576 138.709  11
  -1  23   3 918.863 142.106   7
  -1  23   3 1167.82 127.822  14
  -1 -23   2 30213.3 465.476  11
   1 -23  -2 27917.4 409.961  10
  -1  23   2 29786.9 479.381   7
   1  23  -2 27712.0 497.865   7
  -1  23   2 29343.6 450.309  14
   1 -23  -1 1150.69 104.631  10
  -1 -23   1 1305.46 145.434  11
  -1  23   1 1083.95 145.764   7
   1  23  -1 1215.05 162.605   7
  -1  23   1 1126.23 121.230  14
   1 -23   0 10211.0 203.788  10
   1  23   0 10088.0 286.588   7
  -1  23   0 10078.0 260.342   7
  -1  23   0 10453.0 242.412  14
  -1  23  -1 495.450 120.212   7
   1  23   1 722.947 152.288   7
  -1 -23  -1 580.258 130.310  10
   1 -23   1 553.608 83.1179  10
   1  23   2 103.391 147.841   7
  -1 -23  -2 307.327 130.891  10
   1  23   3 81245.3 1044.50   7
  -1 -23  -3 84578.2 1010.78  10
  -1 -23  -4 20459.4 387.956  10
  -1  23  -4 21069.5 435.619   9
  -1  23  -4 20876.2 289.498  16
  -1 -23  -5 580.115 142.838  10
  -1  23  -5 600.193 165.639   9
  -1  23  -5 773.669 99.4830  16
  -1  23  -6 5468.20 250.144   9
   1  23   6 5551.93 242.201   7
  -1  23  -6 6165.74 162.091  16
  -1  23  -7 7640.07 279.369   9
  -1  23  -7 7595.19 182.431  16
   1  23   7 7693.83 267.875   7
  -1  23  -8 10423.6 319.342   9
  -1  23  -8 11092.9 203.129  24
  -1  23  -8 10798.5 217.158  16
  -1  23  -9 5946.85 170.019  16
  -1  23  -9 5338.12 163.573  24
   1  23   9 5407.11 177.516  27
   1  23   9 5855.74 248.098   7
  -1  23  -9 6115.35 249.572   9
  -1  23 -10 2540.26 147.878  16
  -1  23 -10 2314.54 140.257  24
  -1  23 -11 1885.38 133.550  24
  -1  23 -11 2122.96 134.472  16
  -1 -23 -11 2022.82 140.939  30
  -1  23 -12 486.199 115.111  24
  -1  23 -12 739.861 116.162  16
  -1 -23 -12 586.033 124.483  30
  -1 -23 -13 329.618 113.534  30
  -1  23 -13 184.756 106.536  24
  -1 -23 -14 110.946 93.9762  30
  -1  23 -14 118.688 90.9207  24
  -1 -23 -15 24.7236 72.3810  30
  -1  23 -15-58.6197 72.6026  24
  -1 -23 -16 1798.44 54.6494  30
  -1  23 -16 2053.32 67.0228  28
  -1  23 -17 410.988 30.0807  28
   1 -24 -17 1496.34 59.0749  30
   1  24 -17 1554.40 51.4950  28
   1  24 -16 3903.02 92.0508  28
   1 -24 -16 3816.02 99.1335  30
  -1  24  16 3749.30 88.4272  21
   1 -24 -15 4909.59 128.178  30
   1 -24 -14 27198.3 341.946  30
   1 -24 -13 418.524 129.456  30
   1 -24 -12 2595.48 153.756  30
   1 -24 -11 3127.95 162.399  30
   1  24 -10 1481.19 192.407   9
  -1  24  10 1440.68 178.761   7
   1  24 -10 1212.03 132.755  24
   1  24 -10 1387.55 133.321  16
   1  24  -9 51803.4 799.690   9
  -1  24   9 49824.8 751.257   7
   1  24  -9 51429.2 587.896  24
   1  24  -9 50888.8 601.253  16
   1  24  -8 569.490 179.795   9
   1  24  -8 631.611 112.423  16
  -1  24   8 495.939 159.963   7
  -1 -24   7 42347.3 576.087  11
   1  24  -7 42428.3 698.259   9
   1  24  -7 42545.5 509.528  16
  -1  24   7 41911.9 643.233   7
  -1 -24   6 15825.0 308.986  11
   1  24  -6 14972.1 391.260   9
   1  24  -6 15623.8 246.959  16
  -1  24   6 14599.8 346.869   7
   1  24  -5 1007.85 181.714   9
  -1 -24   5 878.672 128.338  11
   1  24  -5 896.904 97.3244  16
  -1  24   5 871.667 150.634   7
  -1 -24   4 13740.4 295.887  11
   1  24  -4 13312.1 216.639  16
   1  24  -3 6970.34 136.806  15
   1  24  -3 6740.90 146.021  16
  -1  24   3 6833.04 210.943  14
  -1 -24   3 6920.11 216.755  11
  -1  24   3 6803.60 232.674   7
  -1  24   2 151.697 102.074  14
   1  24  -2 195.697 71.1001  15
   1 -24  -2 123.375 95.1261  10
  -1 -24   2 225.670 127.703  11
  -1  24   2 122.063 133.689   7
   1  24  -2 88.5847 142.902   7
   1  24  -1 11610.4 174.181  15
  -1  24   1 11392.7 259.791  14
   1 -24  -1 10963.5 222.937  10
  -1 -24   1 11419.8 285.254  11
  -1  24   1 11151.4 279.298   7
   1  24  -1 11496.6 312.684   7
  -1  24   0 2038.90 130.333  14
   1  24   0 1922.25 175.841   7
  -1  24   0 2338.09 166.672   7
   1 -24   0 2106.89 111.739  10
   1  24   1 146705. 1676.57   7
  -1  24  -1 142621. 1620.85   7
  -1 -24  -1 145644. 1592.31  10
   1  24   2 27519.0 496.972   7
  -1 -24  -2 28067.1 450.982  10
   1  24   3 7926.52 274.470   7
  -1 -24  -3 7712.89 246.105  10
  -1  24  -4 6488.79 262.259   9
  -1 -24  -4 6323.30 221.336  10
  -1  24  -4 5997.96 149.858  16
  -1 -24  -5 87.9235 135.446  10
  -1  24  -5 31.0423 151.898   9
  -1  24  -5 194.634 102.921  16
  -1  24  -6 166.170 162.876   9
   1  24   6 161.666 153.425   7
  -1  24  -6 134.758 109.416  16
  -1  24  -7 7209.36 273.974   9
  -1  24  -7 7108.04 182.336  16
  -1  24  -8 16803.5 271.277  16
  -1  24  -8 16603.5 261.411  24
   1  24   8 16344.9 277.732  27
  -1  24  -8 16999.4 396.987   9
   1  24   8 15839.7 380.460   7
  -1  24  -9 1905.19 139.959  16
  -1  24  -9 1712.40 128.490  24
   1  24   9 1575.47 152.517  27
   1  24   9 1763.37 182.302   7
  -1  24  -9 1585.44 184.396   9
  -1  24 -10 2156.99 140.690  16
  -1  24 -10 2014.50 129.401  24
  -1  24 -11 446.366 113.595  24
  -1  24 -11 598.839 121.882  16
  -1 -24 -11 625.430 132.984  30
  -1  24 -12 1875.81 124.150  24
  -1  24 -12 2050.79 128.246  16
  -1 -24 -12 2045.75 133.898  30
  -1 -24 -13 1173.00 115.389  30
  -1  24 -13 949.530 107.009  24
  -1 -24 -14 516.746 91.6076  30
  -1  24 -14 394.633 88.3617  24
  -1 -24 -15 3154.56 86.9234  30
  -1  24 -15 3041.21 87.9677  24
  -1  24 -16 653.855 54.1267  28
  -1 -24 -16 573.963 41.5828  30
  -1  24 -17 347.204 23.4096  28
   1  25 -17 3181.66 59.0309  28
   1 -25 -17 2848.85 64.5886  30
   1  25 -16 203.218 59.3518  28
  -1  25  16 164.505 56.6911  21
   1 -25 -16 119.810 70.6242  30
   1 -25 -15 3661.60 115.067  30
   1  25 -15 3866.79 106.613  28
   1 -25 -14 10287.1 188.075  30
   1 -25 -13 160.723 127.971  30
   1 -25 -12 386.049 136.964  30
   1  25 -10 13066.6 229.851  24
   1  25 -10 12857.1 236.276  16
   1  25  -9 2003.47 129.829  24
   1  25  -9 1693.15 209.000   9
  -1  25   9 1660.18 180.404   7
   1  25  -9 1746.15 136.627  16
   1  25  -8 22121.3 305.400  24
  -1  25   8 21508.9 435.187   7
   1  25  -8 21352.0 313.302  16
   1  25  -8 21557.3 478.526   9
  -1  25   7 8323.32 274.170   7
   1  25  -7 8695.03 189.303  16
   1  25  -7 8194.35 308.634   9
  -1 -25   7 8126.18 217.399  11
  -1  25   6 12974.5 323.443   7
   1  25  -6 12483.5 221.802  16
   1  25  -6 12693.7 361.626   9
  -1 -25   6 12642.7 274.988  11
  -1  25   5 14068.8 329.661   7
   1  25  -5 13106.2 222.313  16
  -1 -25   5 13535.3 289.456  11
   1  25  -5 13538.2 370.091   9
  -1  25   4 12354.6 312.640   7
   1  25  -4 13070.1 213.690  16
  -1 -25   4 13187.2 287.096  11
   1  25  -3 583.278 86.3430  16
   1  25  -3 542.228 74.8077  15
  -1  25   3 555.011 146.556   7
  -1 -25   3 679.660 130.871  11
  -1  25   3 552.373 121.803  14
   1  25  -2 5386.85 122.805  15
  -1  25   2 5135.84 215.478   7
   1  25  -2 4858.30 231.604   7
  -1 -25   2 5643.28 205.543  11
   1 -25  -2 5076.42 163.929  10
  -1  25   2 5300.72 190.849  14
   1  25  -1 22239.6 279.762  15
   1  25  -1 22675.5 449.115   7
  -1  25   1 23133.5 420.744   7
   1 -25  -1 21435.2 338.144  10
  -1  25   1 21936.2 379.007  14
   1  25   0 1352.47 83.7669  15
   1  25   0 1445.44 179.323   7
  -1  25   0 1223.60 153.114   7
  -1 -25   0 1235.34 144.329  10
   1 -25   0 1111.84 102.651  10
  -1  25   0 1374.02 126.933  14
   1  25   1 179086. 1983.65   7
  -1  25  -1 173317. 1932.59   7
  -1 -25  -1 176387. 1902.31  10
   1  25   2 53488.8 783.844   7
  -1 -25  -2 55460.7 733.291  10
   1  25   3 5452.85 245.159   7
  -1 -25  -3 6123.96 230.643  10
  -1  25  -4 4175.33 237.105   9
  -1 -25  -4 4303.15 205.754  10
  -1  25  -4 4257.65 132.584  16
  -1  25  -5 6757.18 272.018   9
  -1 -25  -5 6655.43 243.078  10
  -1  25  -5 6846.47 163.822  16
  -1  25  -6 800.880 173.985   9
  -1  25  -6 714.129 112.135  16
   1  25   6 917.653 172.589   7
  -1  25  -7 42635.5 500.243  24
  -1  25  -7 41505.0 672.548   9
  -1  25  -7 42081.8 513.302  16
  -1  25  -8 10362.0 216.186  16
   1  25   8 10504.5 221.034  27
  -1  25  -8 10761.7 202.734  24
  -1  25  -8 10767.9 322.442   9
   1  25   8 10385.0 311.702   7
  -1  25  -9 11.2282 123.262  16
   1  25   9 11.4621 138.216  27
  -1  25  -9-78.7940 126.027  24
  -1  25 -10 3399.76 149.947  16
  -1  25 -10 3159.19 146.609  24
  -1  25 -11 51426.7 587.544  16
  -1 -25 -11 50067.1 574.478  30
  -1  25 -11 49924.5 571.949  24
  -1  25 -12 2482.15 126.005  16
  -1  25 -12 2212.76 125.672  24
  -1 -25 -12 2528.82 132.772  30
  -1  25 -13 285.998 98.4075  24
  -1 -25 -13 412.974 108.013  30
  -1  25 -14 495.241 83.9852  24
  -1  25 -14 751.772 90.7344  28
  -1 -25 -14 560.811 88.7446  30
  -1  25 -15 819.587 70.5758  28
  -1 -25 -15 714.165 67.9931  30
  -1  25 -16 1369.93 52.4042  28
  -1 -25 -16 1041.01 37.8641  30
   1  26 -17 113.185 29.8075  28
   1 -26 -17 165.008 35.6443  30
   1  26 -16 121.820 54.7921  28
   1 -26 -16 107.071 65.4145  30
   1  26 -15 941.320 79.8030  28
   1 -26 -15 769.882 89.5060  30
   1  26 -14 7522.22 147.296  28
   1 -26 -14 7297.25 159.125  30
   1 -26 -13 279.731 122.967  30
   1 -26 -12 2422.48 144.405  30
   1  26 -11 13556.7 241.956  16
   1  26 -10 452.092 123.078  24
   1  26 -10 615.833 123.541  16
   1  26  -9-50.8102 126.671  24
   1  26  -9 203.438 169.583   9
  -1  26   9 97.5480 149.965   7
   1  26  -9 39.3325 119.068  16
   1  26  -8 7718.37 185.827  24
   1  26  -8 8043.43 189.814  16
  -1  26   8 7579.05 271.986   7
   1  26  -8 8161.23 309.116   9
   1  26  -7 3136.35 138.791  16
  -1  26   7 2992.65 203.443   7
   1  26  -7 3104.43 234.421   9
   1  26  -6 1100.28 110.373  16
  -1  26   6 912.427 164.674   7
  -1 -26   6 1078.23 125.273  11
   1  26  -6 1056.61 195.797   9
   1  26  -5 50272.4 580.165  16
  -1  26   5 50146.8 730.738   7
  -1 -26   5 51391.3 676.947  11
   1  26  -5 50947.7 785.677   9
   1  26  -4 5604.50 146.450  16
  -1  26   4 5444.69 229.288   7
  -1 -26   4 5449.02 201.303  11
  -1 -26   3-14.5732 128.876  11
   1  26  -3 83.2597 74.4321  15
   1  26  -3 105.654 87.5415  16
  -1  26   3-2.22706 144.981   7
   1 -26  -2 15548.3 287.275  10
  -1  26   2 15850.1 319.157  14
   1  26  -2 16214.1 225.134  15
  -1  26   2 15751.2 360.056   7
   1 -26  -1 113.129 91.4508  10
  -1  26   1 135.750 109.273  14
   1  26  -1 206.945 76.1426  15
   1  26  -1 203.688 156.729   7
  -1  26   1 209.842 139.934   7
  -1 -26   0 5674.78 207.911  10
  -1  26   0 5838.90 191.036  14
   1  26   0 6058.79 129.435  15
  -1  26   0 5844.74 225.118   7
   1  26   0 6226.00 251.787   7
  -1 -26  -1 1425.32 154.234  10
   1  26   1 1761.98 184.267   7
  -1  26  -1 1529.17 150.309   7
  -1  26  -1 1473.94 124.560  14
  -1 -26  -2 5226.22 215.431  10
   1  26   2 5109.98 247.139   7
  -1 -26  -3 8579.70 260.940  10
   1  26   3 8711.27 286.715   7
  -1  26  -4 16023.4 391.298   9
  -1 -26  -4 16230.4 350.365  10
  -1  26  -4 16098.1 249.248  16
  -1  26  -5 4177.12 235.918   9
  -1  26  -5 4115.13 142.436  16
  -1  26  -6 4500.61 239.154   9
   1  26   6 4256.98 231.524   7
  -1  26  -6 4406.65 153.837  16
  -1  26  -7 2331.98 135.777  16
   1  26   7 2213.17 149.370  27
  -1  26  -7 2132.06 129.848  24
  -1  26  -7 2501.43 212.255   9
   1  26   7 2265.48 198.230   7
  -1  26  -8 42274.2 527.790  16
   1  26   8 43683.4 535.844  27
  -1  26  -8 44334.9 516.180  24
  -1  26  -8 41873.2 686.397   9
   1  26   8 42318.2 680.750   7
   1  26   9 2667.63 162.376  27
  -1  26  -9 3035.04 139.936  24
  -1  26 -10 8670.59 197.993  16
  -1  26 -10 9090.37 188.609  24
  -1  26 -11 13648.5 230.074  16
  -1 -26 -11 13285.3 228.974  30
  -1  26 -11 12981.7 219.103  24
  -1  26 -12 5973.74 151.892  16
  -1  26 -12 6114.73 148.942  24
  -1 -26 -12 6343.49 158.050  30
  -1  26 -13 259.982 94.9733  24
  -1  26 -13 595.338 101.984  28
  -1 -26 -13 516.443 104.104  30
  -1  26 -14 1200.21 88.5300  28
  -1 -26 -14 1161.65 87.3695  30
  -1  26 -15 1198.53 69.7954  28
  -1 -26 -15 1077.02 63.9064  30
  -1  26 -16 1524.53 49.2234  28
   1 -27 -17-25.0403 27.5216  30
   1  27 -16 477.445 51.2360  28
   1 -27 -16 509.839 58.6289  30
   1  27 -15 1058.61 74.7520  28
   1 -27 -15 1110.95 86.3408  30
   1  27 -14 2998.37 107.081  28
   1 -27 -14 2899.61 120.838  30
   1  27 -13 3032.08 122.677  28
   1 -27 -13 2832.63 134.193  30
   1  27 -12 8781.92 177.274  28
   1 -27 -12 8570.62 192.490  30
   1  27 -11 8048.75 182.102  16
   1  27 -10 684.678 128.450  16
   1  27  -9 1420.23 133.405  24
   1  27  -9 1661.49 131.970  28
   1  27  -9 1837.31 131.414  16
   1  27  -8 6633.32 178.870  16
   1  27  -8 6982.42 173.487  28
   1  27  -8 6324.88 168.755  24
  -1  27   8 6374.88 256.634   7
   1  27  -8 6384.29 289.661   9
   1  27  -7 3087.67 232.345   9
   1  27  -7 3027.65 143.058  28
  -1  27   7 2903.24 157.999  27
   1  27  -7 3024.40 140.049  16
  -1  27   7 3204.52 203.842   7
  -1 -27   6 455.562 120.757  11
   1  27  -6 554.685 185.741   9
   1  27  -6 476.624 109.844  16
  -1  27   6 279.296 151.787   7
  -1 -27   5 997.705 131.893  11
   1  27  -5 929.821 189.982   9
   1  27  -5 974.401 107.403  16
  -1  27   5 978.948 169.987   7
  -1 -27   4 22180.7 394.542  11
  -1  27   4 23139.5 444.599   7
   1  27  -4 22557.7 311.654  16
  -1 -27   3 4970.33 203.265  11
   1  27  -3 5143.80 254.639   9
   1  27  -3 5125.99 123.776  15
   1  27  -3 5003.47 141.132  16
  -1  27   3 5294.66 230.558   7
   1  27  -2 117239. 1178.04  15
  -1  27   2 116578. 1371.58   7
  -1  27   1 21330.8 412.350   7
   1  27  -1 21446.8 443.712   7
   1  27  -1 20915.6 273.212  15
  -1 -27   0 8766.37 241.586  10
  -1  27   0 8164.96 222.079  14
   1  27   0 8424.36 294.984   7
  -1  27   0 8776.98 265.500   7
   1  27   0 9011.96 157.986  15
  -1 -27  -1 4514.86 201.293  10
  -1  27  -1 4480.56 173.399  14
  -1  27  -1 4148.68 204.182   7
   1  27   1 4511.83 233.568   7
   1  27   2 2509.10 209.676   7
  -1 -27  -2 2685.21 182.747  10
   1  27   3 6516.94 267.740   7
  -1 -27  -3 6782.18 236.401  10
  -1  27  -4 6879.98 169.288  16
   1  27   4 6872.86 270.757   7
  -1  27  -4 7411.54 280.344   9
  -1 -27  -4 6808.01 241.707  10
  -1  27  -5 3645.91 229.170   9
  -1  27  -5 3835.69 143.347  16
  -1  27  -6 1068.95 188.902   9
  -1  27  -6 1132.32 121.253  16
  -1  27  -6 1016.97 123.233  28
  -1  27  -7 403.290 125.906  16
   1  27   7 404.965 168.617   7
  -1  27  -7 211.075 122.674  24
  -1  27  -7 356.354 163.246   9
  -1  27  -7 631.052 129.238  28
   1  27   7 496.890 132.827  27
  -1  27  -8 2698.56 143.731  24
  -1  27  -8 2658.69 210.630   9
  -1  27  -8 2967.14 149.256  16
   1  27   8 2818.15 161.644  27
  -1  27  -9 245.606 121.924  16
   1  27   9 302.069 131.932  27
  -1  27  -9 110.638 127.427  24
  -1  27 -10 679.158 125.068  24
  -1  27 -10 744.496 125.004  16
  -1  27 -11-25.2650 118.757  24
  -1  27 -11 141.199 110.914  16
  -1 -27 -11 322.370 131.243  30
  -1  27 -12 774.162 108.156  24
  -1  27 -12 1206.47 116.549  28
  -1 -27 -12 992.231 121.305  30
  -1  27 -12 1062.76 104.660  16
  -1 -27 -13 2570.52 112.847  30
  -1  27 -13 2733.70 112.746  28
  -1 -27 -14 21079.6 254.720  30
  -1  27 -14 21630.3 260.617  28
  -1 -27 -15 1298.96 59.5154  30
  -1  27 -15 1381.27 65.3453  28
  -1  27 -16 7.41661 33.0266  28
   1 -28 -16 747.054 54.0368  30
   1  28 -16 725.169 46.9346  28
   1 -28 -15 1233.76 80.5299  30
   1  28 -15 1161.52 71.6305  28
   1 -28 -14 3169.51 116.297  30
   1  28 -14 3328.78 104.663  28
   1 -28 -13 10014.8 185.299  30
   1  28 -13 10285.9 178.315  28
   1  28 -12 9905.47 188.353  28
   1  28 -11 20819.7 292.449  28
   1  28 -11 20035.2 298.144  16
   1  28 -10 11916.7 216.827  28
   1  28 -10 11545.1 218.471  16
   1  28  -9 10432.9 204.151  24
  -1  28   9 10856.8 243.728  27
   1  28  -9 10472.8 216.632  16
   1  28  -8 2085.41 214.864   9
   1  28  -8 2410.85 141.983  28
  -1  28   8 2543.09 162.975  27
  -1  28   8 2288.35 190.673   7
   1  28  -8 2276.34 136.573  16
   1  28  -7 2736.25 228.454   9
  -1  28   7 2518.02 162.759  27
   1  28  -7 2704.76 135.424  28
  -1  28   7 2790.02 203.030   7
   1  28  -7 2932.63 136.769  16
   1  28  -6 384.568 115.609  16
  -1  28   6 484.317 161.115   7
   1  28  -6 336.152 176.844   9
  -1 -28   6 296.260 117.042  11
  -1  28   6 427.932 130.274  27
   1  28  -6 358.073 123.359  28
   1 -28  -6 320.856 102.298  18
   1  28  -5 5394.23 270.274   9
  -1 -28   5 5412.92 193.289  11
   1  28  -5 5522.62 152.736  16
  -1  28   5 5325.99 237.848   7
  -1 -28   4 44191.6 632.294  11
   1  28  -4 45872.1 536.888  16
   1  28  -3 3795.03 233.130   9
   1  28  -3 4055.34 112.886  15
   1  28  -3 4111.08 132.650  16
  -1  28   3 4082.45 217.926   7
   1  28  -2 10320.6 176.863  15
  -1  28   2 10490.1 299.859   7
   1  28  -2 10692.2 339.228   9
   1  28  -1 23527.4 295.304  15
   1  28  -1 22892.2 468.682   7
  -1  28   1 22542.2 439.863   7
  -1 -28   1 22277.0 395.371  10
   1  28   0 5766.93 131.703  15
  -1  28   0 5578.38 225.050   7
   1  28   0 5449.89 255.411   7
  -1 -28   0 5485.59 212.465  10
  -1  28  -1 1314.71 153.151   7
   1  28   1 1624.49 188.243   7
  -1 -28  -1 1860.64 165.051  10
   1  28   2 15023.0 382.345   7
  -1 -28  -2 16428.2 346.166  10
   1  28   3 1569.55 194.193   7
  -1 -28  -3 1515.71 164.641  10
  -1  28  -4 33485.4 425.696  16
   1  28   4 32864.1 585.457   7
  -1  28  -4 33636.2 595.494   9
  -1 -28  -4 34223.3 542.979  10
  -1  28  -5 6343.37 268.338   9
  -1  28  -5 6472.24 172.523  16
  -1  28  -6 2300.65 214.410   9
  -1  28  -6 2409.58 134.873  16
  -1  28  -6 2409.93 137.003  28
   1  28   6 2146.13 146.552  27
  -1  28  -7 6319.19 267.651   9
   1  28   7 6272.75 266.238   7
  -1  28  -7 6494.81 178.267  16
  -1  28  -7 6657.39 184.453  28
   1  28   7 6297.23 186.561  27
  -1  28  -8 32.1868 124.316  16
  -1  28  -8 152.989 129.890  28
   1  28   8-60.1547 133.571  27
  -1  28  -9 40.3377 122.640  16
   1  28   9 113.443 137.354  27
  -1  28  -9 295.442 118.460  28
  -1  28  -9-108.486 118.919  24
  -1  28 -10 6952.25 170.917  16
  -1  28 -10 7218.78 175.629  28
  -1  28 -11 2114.47 124.848  28
  -1 -28 -11 1984.85 135.809  30
  -1  28 -11 1885.75 122.254  16
  -1  28 -12 172.380 103.650  28
  -1 -28 -12 110.250 111.477  30
  -1  28 -12 63.1694 92.2544  16
  -1  28 -13 422.364 91.1995  28
  -1 -28 -13 342.518 94.1880  30
  -1  28 -14 1478.91 80.4090  28
  -1 -28 -14 1406.19 79.0194  30
  -1  28 -15 82.8004 51.8055  28
  -1 -28 -15 82.7054 46.9258  30
  -1  28 -16 1577.80 36.0672  28
   1  29 -16 1149.11 45.2343  28
   1 -29 -16 1116.09 52.4753  30
   1  29 -15 2011.48 74.2880  28
   1 -29 -15 2101.02 81.7073  30
   1  29 -14 3421.34 101.132  28
   1 -29 -14 3101.37 109.439  30
   1  29 -13 7935.57 153.457  28
   1 -29 -13 8070.79 164.473  30
   1  29 -12 4426.56 133.784  28
   1  29 -12 3927.00 128.816  16
   1  29 -11 1068.45 119.414  28
  -1  29  11 884.288 148.268  27
   1  29 -11 963.478 112.252  16
  -1  29  10 7487.13 214.746  27
   1  29 -10 7638.95 184.404  28
   1 -29 -10 7975.06 189.778  30
   1  29 -10 8152.11 186.500  16
  -1  29   9 11067.8 237.537  27
   1  29  -9 11258.3 215.898  28
   1  29  -9 10477.3 213.686  16
   1  29  -8 1283.24 131.276  28
  -1  29   8 1182.68 157.924  27
   1  29  -8 1296.28 123.647  16
  -1  29   7 4284.37 227.009   7
   1  29  -7 4892.01 266.847   9
   1  29  -7 5970.44 168.211  28
  -1  29   7 5637.75 191.210  27
   1  29  -7 4894.57 162.067  16
   1  29  -6 11090.9 212.028  16
   1 -29  -6 10519.4 191.243  18
  -1  29   6 11101.6 320.933   7
   1  29  -6 10481.4 219.316  28
  -1  29   6 10354.1 228.176  27
   1  29  -6 10978.9 346.273   9
  -1  29   5 256.359 160.703   7
   1  29  -5 165.507 183.359   9
   1  29  -5 152.463 107.923  16
  -1  29   4 3524.65 218.905   7
   1  29  -4 3692.64 134.811  16
  -1  29   3 12893.9 343.792   7
   1  29  -3 13125.0 376.348   9
  -1  29   2 1417.81 183.086   7
   1  29  -2 1533.24 205.574   9
   1  29  -2 1518.07 91.3335  15
   1  29  -1 26496.4 519.167   7
  -1  29   1 27011.6 501.222   7
  -1 -29   1 26261.2 440.616  10
   1  29   0 442.842 179.454   7
  -1  29   0 412.867 145.353   7
  -1 -29   0 422.231 137.638  10
   1  29   0 499.275 85.9567  15
  -1  29  -1 834.198 159.959   7
   1  29   1 609.054 176.640   7
  -1 -29  -1 802.405 146.132  10
   1  29   1 847.090 96.8271  15
   1  29   2 350.860 168.483   7
  -1 -29  -2 413.470 146.409  10
   1  29   3 2872.47 217.185   7
  -1 -29  -3 2222.97 185.837  10
   1  29   4 13141.7 357.341   7
  -1 -29  -4 12378.4 317.489  10
  -1  29  -4 13183.1 368.899   9
  -1  29  -4 12660.8 225.712  16
  -1  29  -5 11922.2 353.691   9
  -1  29  -5 13122.5 237.367  28
   1  29   5 12190.7 236.830  27
  -1 -29  -5 12791.9 202.804  18
   1  29   5 11826.1 197.049  17
  -1  29  -5 12581.4 225.856  16
  -1  29  -6 17276.8 413.069   9
   1  29   6 16790.4 285.255  27
  -1  29  -6 17804.8 283.312  28
  -1  29  -6 17241.5 274.696  16
   1  29   7 28794.2 400.709  27
  -1  29  -7 30009.1 392.823  28
  -1  29  -7 29789.2 392.726  16
  -1  29  -8 1392.25 142.037  28
   1  29   8 1578.11 148.872  27
  -1  29  -8 1520.26 131.132  16
  -1  29  -9 2220.79 143.943  28
   1  29   9 1987.84 141.965  27
  -1  29  -9 2259.94 137.927  16
  -1  29 -10 131.924 123.208  28
  -1  29 -10 56.4631 113.910  16
  -1  29 -11 2947.41 134.501  28
  -1 -29 -11 2894.88 135.872  30
  -1  29 -11 2998.25 127.258  16
  -1  29 -12 2669.71 114.854  28
  -1 -29 -12 2584.19 120.352  30
  -1  29 -12 2685.05 108.634  16
  -1  29 -13 304.602 84.6605  28
  -1 -29 -13 293.144 88.7050  30
  -1  29 -14 1418.78 75.5031  28
  -1 -29 -14 1383.28 72.0657  30
  -1  29 -15 461.178 48.9518  28
  -1 -29 -15 503.724 40.1540  30
   1  30 -16 400.513 31.8569  28
   1 -30 -16 537.461 38.9299  30
   1  30 -15 437.627 58.3212  28
   1 -30 -15 498.421 66.3973  30
   1  30 -14 8.44604 70.6442  28
   1 -30 -14 26.6725 84.5813  30
   1  30 -13 691.567 90.6183  28
   1 -30 -13 700.772 107.904  30
   1  30 -12 119.385 100.085  28
   1  30 -12 9.15219 90.8314  16
  -1  30  11 4128.95 175.523  27
   1  30 -11 4468.15 146.554  28
   1  30 -11 4568.76 140.021  16
   1  30 -10 10154.8 200.572  28
  -1  30  10 9777.89 226.670  27
   1 -30 -10 10330.6 208.095  30
   1  30 -10 9639.50 199.954  16
   1  30  -9 173.131 121.749  28
  -1  30   9 123.216 150.812  27
   1  30  -9 239.723 111.467  16
  -1  30   8 408.299 156.228  27
   1  30  -8 367.799 129.195  28
   1  30  -8 414.669 118.698  16
  -1  30   7 799.730 172.372   7
   1  30  -7 677.355 193.349   9
  -1  30   7 675.213 151.948  27
   1  30  -7 615.272 133.660  28
   1  30  -7 617.198 123.441  16
   1  30  -6 3766.12 147.611  16
   1 -30  -6 3586.41 132.382  18
  -1  30   6 3271.10 220.211   7
   1  30  -6 3483.82 160.048  28
  -1  30   6 3554.58 167.829  27
   1  30  -6 3710.56 241.449   9
   1  30  -5 89.4155 111.385  16
   1 -30  -5 142.773 106.344  18
  -1  30   5 62.6008 164.996   7
   1  30  -5 54.3804 126.210  28
   1  30  -5 34.2605 186.143   9
   1 -30  -4 18388.8 260.774  18
   1  30  -4 18111.1 277.240  16
   1  30  -3 966.989 110.883  16
   1  30  -3 793.057 194.848   9
  -1  30   3 836.785 176.463   7
  -1  30   2 75.1225 148.545   7
   1  30  -2 92.4014 92.4552  16
   1  30  -2-8.37152 83.9384  15
  -1 -30   2 173.787 120.324  10
   1  30  -2 188.435 178.585   9
  -1  30   1 1467.60 172.122   7
   1  30  -1 1336.34 185.117   7
  -1 -30   1 1194.70 141.960  10
   1  30  -1 1454.30 93.9905  15
   1  30   0 36394.4 630.993   7
  -1  30   0 35908.6 593.122   7
  -1 -30   0 35482.2 543.567  10
   1  30   0 37127.5 431.415  15
  -1 -30  -1 49434.2 688.305  10
   1  30   1 50229.7 557.621  15
   1  30   2 19920.5 442.345   7
  -1 -30  -2 18974.8 384.878  10
   1  30   3 27933.2 542.498   7
  -1 -30  -3 28591.7 486.104  10
  -1  30  -3 29694.1 559.172   9
   1  30   4 105.207 92.2258  17
  -1 -30  -4 149.214 101.682  18
   1  30   4 142.745 171.116   7
   1  30   4 94.0166 121.987  27
  -1  30  -4-23.0872 135.031  28
  -1 -30  -4 71.0223 142.958  10
  -1  30  -4 93.7404 168.652   9
  -1  30  -5 3670.60 227.700   9
   1  30   5 3414.95 153.014  27
  -1  30  -5 3604.85 155.634  28
  -1 -30  -5 3443.31 126.661  18
   1  30   5 3463.00 123.645  17
  -1  30  -5 3675.28 149.910  16
  -1  30  -6 3021.83 215.033   9
  -1  30  -6 3438.17 162.406  28
   1  30   6 3135.46 159.671  27
  -1  30  -6 3155.54 143.752  16
   1  30   7 678.974 134.714  27
  -1  30  -7 672.409 134.669  28
  -1  30  -7 674.121 122.126  16
   1  30   8-4.50977 135.890  27
  -1  30  -8 114.033 119.088  28
  -1  30  -8 78.2309 115.345  16
   1  30   9 316.278 130.084  27
  -1  30  -9 437.173 125.662  28
  -1  30  -9 445.085 115.826  16
  -1  30 -10 8645.24 187.415  28
  -1 -30 -10 8876.23 194.919  30
  -1  30 -10 8700.50 183.434  16
  -1  30 -11 4486.78 141.702  28
  -1 -30 -11 4668.88 145.023  30
  -1  30 -11 4382.73 131.087  16
  -1  30 -12 7857.45 157.024  28
  -1 -30 -12 7765.00 156.685  30
  -1  30 -12 8245.67 150.830  16
  -1  30 -13 6084.63 124.683  28
  -1 -30 -13 5959.68 122.713  30
  -1  30 -14 100.227 62.3651  28
  -1 -30 -14 163.789 58.2983  30
  -1  30 -15 2504.23 56.1595  28
  -1 -30 -15 2121.98 44.7442  30
   1 -31 -16 44.0605 26.3846  30
   1  31 -15 61.9579 49.2886  28
   1 -31 -15 73.6868 54.7798  30
   1  31 -14 2576.26 85.7325  28
   1 -31 -14 2585.82 92.8434  30
   1  31 -13 2742.31 99.9907  28
   1 -31 -13 2693.17 112.987  30
   1  31 -12 713.433 100.496  28
   1  31 -12 712.087 89.3675  16
   1  31 -11 989.902 111.748  28
  -1  31  11 869.202 141.496  27
   1  31 -11 986.572 103.653  16
   1  31 -10 231.358 120.300  28
  -1  31  10 145.075 136.189  27
   1 -31 -10 240.543 130.739  30
   1  31 -10 259.629 112.720  16
  -1  31   9 6036.77 199.923  27
   1  31  -9 6082.12 173.946  28
   1  31  -9 6412.39 163.235  16
  -1  31   8 6799.01 209.103  27
   1  31  -8 7120.95 187.912  28
   1  31  -8 7019.34 175.803  16
   1  31  -7 61688.7 693.793  28
  -1  31   7 59813.1 712.620  27
   1  31  -7 60047.6 686.082  16
  -1  31   6 3871.64 226.247   7
   1  31  -6 4230.04 254.458   9
   1  31  -6 4345.79 148.238  16
   1  31  -6 4648.64 167.874  28
  -1  31   6 4761.26 187.130  27
  -1  31   5 4275.93 236.927   7
   1  31  -5 4970.17 152.715  16
   1 -31  -5 4642.70 139.605  18
   1  31  -5 5258.15 172.011  28
  -1  31   4 1330.58 187.593   7
   1  31  -4 1377.96 148.289  28
   1 -31  -4 1227.82 115.536  18
   1  31  -4 1393.63 122.042  16
   1  31  -3 15540.2 248.913  16
   1 -31  -3 15420.0 238.251  18
  -1  31   3 14783.8 379.518   7
   1  31  -3 15573.0 413.652   9
   1  31  -2 889.446 110.540  16
   1  31  -2 705.669 92.0551  15
  -1  31   2 699.569 164.190   7
   1  31  -2 727.914 190.803   9
  -1 -31   2 595.709 126.156  10
  -1  31   1 347.788 164.880   7
   1  31  -1 332.355 84.2393  15
  -1 -31   1 441.282 123.108  10
   1  31   0 772.732 98.5021  15
   1  31   0 648.118 179.914   7
  -1  31   0 549.673 158.057   7
  -1 -31   0 667.536 143.314  10
   1  31   1 229.960 179.231   7
  -1 -31  -1 315.219 146.278  10
   1  31   1 374.746 96.3463  15
  -1 -31  -2 25824.2 329.745  18
  -1 -31  -2 24692.1 448.484  10
   1  31   2 25197.2 515.720   7
   1  31   3 20973.1 291.434  17
  -1 -31  -3 21082.4 287.326  18
  -1  31  -3 21856.0 474.894   9
  -1 -31  -3 20957.5 402.417  10
   1  31   3 20427.5 459.722   7
  -1 -31  -4 883.705 101.758  18
   1  31   4 846.873 106.372  17
   1  31   4 828.466 183.922   7
  -1  31  -4 763.001 144.042  28
   1  31   4 876.869 133.690  27
  -1  31  -4 788.942 186.066   9
  -1  31  -5 5243.21 166.603  16
   1  31   5 5131.64 136.908  17
  -1 -31  -5 5508.17 137.580  18
   1  31   5 5220.92 254.678   7
  -1  31  -5 5378.17 260.739   9
  -1  31  -5 5482.27 176.106  28
   1  31   5 5181.44 169.983  27
  -1  31  -6 2712.61 159.617  28
   1  31   6 2528.00 155.461  27
  -1  31  -7 1027.97 126.363  16
   1  31   7 862.517 134.063  27
  -1  31  -7 988.587 140.742  28
  -1  31  -8 140.143 114.195  16
  -1  31  -8 37.3441 129.484  28
   1  31   8-29.9355 132.025  27
  -1  31  -9 14214.0 234.276  16
  -1  31  -9 14185.9 240.074  28
  -1 -31 -10 495.013 130.434  30
  -1  31 -10 574.471 109.078  16
  -1  31 -10 498.895 120.225  28
  -1 -31 -11 1508.54 120.437  30
  -1  31 -11 1669.51 101.909  16
  -1  31 -11 1649.23 118.160  28
  -1 -31 -12 241.228 96.3370  30
  -1  31 -12 198.264 76.2985  16
  -1  31 -12 276.423 95.0707  28
  -1 -31 -13 93.2514 74.4615  30
  -1  31 -13 33.2989 73.3804  28
  -1 -31 -14 1298.46 60.8860  30
  -1  31 -14 1447.33 63.7836  28
  -1  31 -15 941.957 37.1190  28
   1 -32 -15 6359.20 92.5582  30
   1  32 -15 5797.19 89.4646  28
   1 -32 -14 311.813 70.7480  30
   1  32 -14 339.724 60.8658  28
   1  32 -13 8446.82 145.486  28
   1  32 -12 4225.62 114.776  16
   1  32 -12 3841.16 121.698  28
   1 -32 -11 969.024 127.044  30
   1  32 -11 1184.00 100.999  16
   1  32 -11 973.627 111.437  28
   1 -32 -10 9570.51 199.486  30
   1  32 -10 9369.06 184.810  16
  -1  32  10 9020.81 214.772  27
   1  32 -10 9169.74 189.603  28
   1  32  -9 5269.98 154.698  16
   1  32  -9 5134.88 157.531  28
  -1  32   9 5183.84 185.873  27
   1  32  -8 2037.12 127.193  16
   1  32  -8 1889.01 135.663  28
  -1  32   8 1934.13 164.147  27
   1  32  -7 248.101 118.617  16
  -1  32   7 347.132 152.982  27
   1  32  -7 211.255 129.050  28
   1  32  -6 23924.9 339.545  28
  -1  32   6 23528.6 356.743  27
  -1  32   5 4635.25 241.612   7
   1  32  -5 5007.60 156.730  16
   1 -32  -5 5013.26 148.023  18
   1 -32  -4 9209.19 180.626  18
   1  32  -4 8693.76 190.821  16
   1  32  -3 1678.57 118.690  16
   1 -32  -3 1646.90 119.176  18
  -1  32   3 1980.38 198.098   7
   1  32  -3 1416.36 149.329  28
   1  32  -3 1635.24 209.018   9
  -1  32   2 12446.5 349.277   7
   1  32  -2 12898.8 376.970   9
   1  32  -2 12728.3 203.886  15
   1  32  -2 13150.6 225.378  16
   1  32  -1 3086.52 113.225  15
   1  32  -1 2939.45 229.007   9
  -1 -32   1 2585.87 163.632  10
  -1  32   1 2770.86 200.889   7
   1  32   0 18077.9 430.936   7
  -1  32   0 17215.4 397.090   7
  -1 -32   0 17588.6 355.588  10
  -1 -32   0 18488.5 260.917  18
   1 -32   0 18784.5 263.803  18
   1  32   0 17858.3 278.209  17
   1  32   0 18952.0 258.830  15
   1  32   1 12626.5 201.187  15
   1  32   1 12257.6 213.303  17
   1 -32   1 11636.4 204.590  18
  -1 -32  -1 12070.3 201.725  18
   1  32   1 11453.1 353.841   7
  -1  32  -1 12375.9 254.415  28
  -1 -32  -1 12147.1 294.635  10
   1  32   2 997.702 105.345  15
  -1 -32  -2 795.739 106.352  18
   1  32   2 797.739 114.067  17
  -1  32  -2 612.451 149.559  28
  -1 -32  -2 784.876 142.667  10
   1  32   2 910.689 192.804   7
   1  32   3 743.026 106.206  17
  -1 -32  -3 841.586 110.167  18
   1  32   3 969.976 183.724   7
  -1  32  -3 475.927 147.251  28
  -1 -32  -3 967.141 152.335  10
  -1  32  -3 866.832 187.924   9
   1  32   4 87.1826 94.2376  17
  -1 -32  -4 107.932 100.303  18
   1  32   4 171.215 170.055   7
   1  32   4 38.2987 128.735  27
  -1  32  -4-111.986 140.365  28
  -1  32  -4 77.5360 172.874   9
  -1 -32  -5 6180.69 151.650  18
   1  32   5 6239.68 149.177  17
  -1  32  -5 5933.32 176.000  16
   1  32   5 6076.91 185.794  27
  -1  32  -6 1335.50 130.473  16
   1  32   6 1180.98 138.310  27
  -1  32  -6 1284.97 142.359  28
  -1  32  -7 3455.91 152.204  16
   1  32   7 3929.17 163.137  27
  -1  32  -7 3731.01 166.173  28
  -1  32  -8 297.213 116.475  16
  -1  32  -8 303.094 130.914  28
   1  32   8 258.626 131.680  27
  -1  32  -9 5506.01 152.841  16
   1  32   9 4958.33 163.691  27
  -1  32  -9 5066.43 163.708  28
  -1 -32 -10 211.453 118.290  30
  -1  32 -10 241.138 99.1099  16
  -1  32 -10 202.121 113.259  28
  -1 -32 -11 142.318 108.934  30
  -1  32 -11 138.737 84.7962  16
  -1  32 -11 133.472 102.841  28
  -1 -32 -12 3095.28 107.483  30
  -1  32 -12 3269.81 108.136  28
  -1 -32 -13 74.6349 68.3650  30
  -1  32 -13 117.817 68.7731  28
  -1 -32 -14 1231.93 52.9621  30
  -1  32 -14 1168.03 57.0740  28
   1 -33 -15 282.591 40.9390  30
   1  33 -15 214.870 32.5124  28
   1 -33 -14 2722.84 78.6519  30
   1  33 -14 2512.74 71.9980  28
   1  33 -13 2298.11 87.1923  28
   1  33 -12 210.150 74.1337  16
   1  33 -12 102.047 89.6517  28
   1 -33 -11 4558.72 143.031  30
   1  33 -11 4512.15 136.256  28
   1 -33 -10 2548.40 137.827  30
   1  33 -10 2229.58 115.018  16
   1  33 -10 2438.85 127.338  28
  -1  33  10 2518.89 158.235  27
   1 -33  -9 564.798 137.866  30
   1  33  -9 925.501 111.762  16
   1  33  -9 540.306 124.993  28
  -1  33   9 523.044 144.197  27
   1  33  -8 2134.42 130.382  16
  -1  33   8 2446.41 163.298  27
   1  33  -8 2430.79 147.700  28
   1  33  -7 18.1400 114.894  16
   1  33  -7-75.3378 133.507  28
  -1  33   7 93.8732 147.359  27
   1  33  -6 460.088 111.427  16
   1  33  -6 493.601 135.717  28
  -1  33   6 774.657 154.310  27
   1  33  -5 2443.27 137.471  16
   1 -33  -5 2455.68 124.793  18
   1  33  -5 2234.05 152.709  28
  -1  33   4 442.895 169.627   7
   1  33  -4 457.719 144.000  28
   1 -33  -4 549.992 110.844  18
   1  33  -4 511.320 113.181  16
   1  33  -3 2496.71 126.027  16
   1 -33  -3 2308.42 128.245  18
  -1  33   3 2359.54 199.041   7
   1  33  -3 2229.35 167.925  28
   1  33  -3 2474.89 227.650   9
  -1  33   2 997.924 178.161   7
   1  33  -2 1093.15 195.363   9
   1  33  -2 822.237 146.224  28
   1  33  -2 1203.97 113.196  16
  -1  33   2 994.666 104.056  17
  -1  33   1 5430.46 249.008   7
   1  33  -1 5924.75 141.666  15
   1  33  -1 5511.76 155.832  16
  -1 -33   1 5298.97 145.924  18
   1  33  -1 5650.76 275.142   9
  -1  33   0 30770.7 553.875   7
   1  33   0 30845.1 584.855   7
  -1 -33   0 31219.0 504.652  10
   1 -33   0 32784.2 398.048  18
  -1 -33   0 32913.0 397.876  18
   1  33   0 33892.3 399.706  15
   1  33   0 33345.6 413.636  17
   1  33   1 1635.42 110.046  15
  -1 -33  -1 1510.92 112.590  18
   1 -33   1 1480.25 115.285  18
   1  33   1 1585.49 124.167  17
   1  33   1 1559.33 201.471   7
  -1  33  -1 1345.38 165.370  28
  -1 -33  -1 1643.02 155.311  10
   1  33   2 39997.9 462.325  15
  -1 -33  -2 39859.9 457.729  18
   1  33   2 38091.9 469.570  17
   1  33   2 36297.9 656.824   7
  -1  33  -2 42975.2 520.784  28
  -1 -33  -2 35559.2 570.615  10
   1  33   3 110.139 101.412  17
  -1 -33  -3 15.4655 106.371  18
  -1  33  -3-148.963 149.497  28
  -1 -33  -3 184.924 132.463  10
  -1  33  -3 155.568 177.354   9
   1  33   3 103.396 172.303   7
  -1 -33  -4 2537.45 123.388  18
   1  33   4 2607.61 116.842  17
   1  33   4 2378.93 149.666  27
  -1  33  -4 2504.28 156.445  28
   1  33   5 3497.79 122.741  17
  -1 -33  -5 3702.25 124.757  18
   1  33   5 3949.39 164.735  27
  -1  33  -5 3841.63 165.680  28
  -1  33  -6 280.330 124.067  16
  -1  33  -6 291.255 128.991  28
   1  33   6 408.421 138.028  27
  -1  33  -7 3349.83 144.016  16
  -1  33  -7 3309.92 151.008  28
   1  33   7 3267.86 157.617  27
  -1  33  -8 2820.16 137.048  16
  -1  33  -8 2906.00 145.706  28
   1  33   8 2811.74 146.215  27
  -1  33  -9 449.306 106.733  16
   1  33   9 361.950 123.916  27
  -1  33  -9 278.727 122.859  28
  -1 -33 -10 11580.4 202.983  30
  -1  33 -10 11285.6 188.600  16
  -1  33 -10 11479.4 202.415  28
  -1 -33 -11 341.958 102.673  30
  -1  33 -11 394.575 76.3957  16
  -1  33 -11 338.786 99.3707  28
  -1 -33 -12 10066.1 157.921  30
  -1  33 -12 10300.1 161.304  28
  -1 -33 -13 27.4865 61.0767  30
  -1  33 -13-5.87757 62.5170  28
  -1 -33 -14 1801.66 47.1747  30
  -1  33 -14 1847.77 53.3685  28
   1 -34 -15 88.8055 28.6062  30
   1  34 -14 106.596 48.0470  28
   1  34 -13 435.326 70.4682  28
   1  34 -12 2417.43 98.4479  28
   1 -34 -11 380.525 110.691  30
   1  34 -11 401.005 84.3829  16
   1  34 -11 360.608 99.2870  28
   1 -34 -10 581.502 124.455  30
   1  34 -10 711.145 97.3857  16
   1  34 -10 483.749 111.531  28
  -1  34  10 543.809 132.460  27
   1 -34  -9 130.156 131.110  30
   1  34  -9 139.652 98.9312  16
   1  34  -9-2.05843 122.380  28
  -1  34   9 43.4293 141.220  27
   1  34  -8 134.488 106.189  16
  -1  34   8 26.8096 149.144  27
   1  34  -8-10.4402 128.795  28
   1  34  -7-18.3250 114.194  16
   1  34  -7-119.735 139.006  28
  -1  34   7 87.1168 145.423  27
   1  34  -6 15328.2 249.439  16
   1  34  -6 15213.5 267.519  28
  -1  34   6 15142.0 279.463  27
   1  34  -5 4152.70 150.019  16
   1 -34  -5 4103.47 142.548  18
  -1  34   5 4177.61 185.335  27
   1  34  -5 3905.68 168.388  28
   1  34  -4 10670.6 206.558  16
   1 -34  -4 10876.6 198.078  18
   1  34  -4 10826.8 239.299  28
   1 -34  -3 22852.5 312.415  18
   1  34  -3 22572.5 321.181  16
  -1  34   2 301.704 158.668   7
   1  34  -2 363.405 181.972   9
   1  34  -2 316.374 108.616  16
  -1  34   2 223.944 100.570  17
  -1  34   1 646.066 160.938   7
  -1 -34   1 592.490 105.051  18
   1  34  -1 811.027 187.025   9
   1  34  -1 527.656 121.696  17
   1  34  -1 674.111 109.926  16
   1  34  -1 692.694 92.6843  15
   1  34   0 367.860 116.143  17
  -1 -34   0 396.615 111.076  18
   1  34   0 308.151 177.012   7
   1  34   0 425.101 172.170   9
   1  34   0 495.416 94.2879  15
   1  34   1 4129.74 244.648   7
  -1  34  -1 4010.68 194.310  28
   1  34   1 4230.39 143.789  17
  -1 -34  -1 4005.68 137.920  18
   1 -34   1 4007.81 138.891  18
   1  34   1 4509.92 134.794  15
   1  34   2 428.633 98.3615  15
  -1  34  -2 458.453 119.840  16
   1  34   2 373.125 107.977  17
   1 -34   2 346.364 103.705  18
  -1 -34  -2 385.160 109.361  18
   1  34   2 352.104 181.719   7
  -1 -34  -2 313.629 127.689  10
  -1  34  -2 202.883 151.342  28
  -1 -34  -3 132.538 101.089  18
   1  34   3 239.000 100.846  15
  -1  34  -3 6.76481 156.929  28
   1  34   3 134.618 100.781  17
  -1  34  -4 5779.76 189.567  28
   1  34   4 5688.29 179.053  27
   1  34   4 5776.73 144.264  17
  -1 -34  -4 5699.64 149.135  18
  -1  34  -5 16120.7 275.695  28
   1  34   5 15536.2 266.581  27
  -1 -34  -5 15382.1 228.389  18
   1  34   5 15241.2 228.453  17
   1  34   6 10769.7 221.470  27
  -1  34  -6 11151.1 228.925  28
  -1  34  -7 12741.8 239.198  28
   1  34   7 12211.9 233.029  27
   1  34   8 7605.77 188.224  27
  -1  34  -8 7870.66 172.749  16
  -1  34  -9 3174.83 137.551  28
  -1  34  -9 3007.19 120.050  16
  -1 -34 -10 21673.0 287.367  30
  -1  34 -10 21935.4 291.591  28
  -1  34 -10 21734.1 282.455  16
  -1 -34 -11 159.049 94.7374  30
  -1  34 -11 83.0813 91.6556  28
  -1  34 -11 220.166 72.3945  16
  -1 -34 -12 4002.12 100.144  30
  -1  34 -12 3780.55 102.210  28
  -1 -34 -13-16.0697 52.0329  30
  -1  34 -13-76.4366 56.0356  28
  -1 -34 -14 144.824 26.8801  30
  -1  34 -14 131.994 31.9009  28
   1  35 -14-61.9645 37.8557  28
   1  35 -13 2845.62 81.5649  28
   1 -35 -12 1309.18 91.6770  30
   1  35 -12 1207.13 83.4771  28
   1 -35 -11 129.650 101.418  30
   1  35 -11 1.94721 93.5973  28
   1  35 -11 20.9578 74.1190  16
   1 -35 -10 90.6279 114.461  30
  -1  35  10-17.2510 126.903  27
   1  35 -10-14.3845 107.997  28
   1  35 -10-26.1367 87.1998  16
   1 -35  -9 2158.92 136.663  30
   1  35  -9 2030.58 128.615  28
  -1  35   9 1978.73 152.731  27
   1  35  -9 1935.79 107.360  16
   1  35  -8 8264.13 191.416  28
  -1  35   8 8307.55 213.561  27
   1  35  -8 8432.76 173.678  16
   1  35  -7 1574.49 139.579  28
  -1  35   7 1846.95 164.223  27
   1  35  -7 1766.48 121.631  16
  -1  35   6 22176.3 337.920  27
   1  35  -6 22625.7 332.376  28
  -1  35   5 1639.46 161.924  27
   1  35  -5 1521.81 148.163  28
   1 -35  -5 1552.50 122.478  18
   1  35  -5 1772.56 125.784  16
   1  35  -4 3464.93 177.153  28
   1 -35  -4 3540.70 133.149  18
   1  35  -4 3381.35 139.947  16
   1 -35  -3 34544.1 423.694  18
   1  35  -3 34405.9 432.173  16
  -1  35   2 9617.43 184.484  17
   1  35  -2 9420.56 191.948  16
  -1 -35   1 17662.6 249.880  18
   1  35  -1 17200.8 270.715  17
   1  35  -1 17126.6 244.898  15
   1  35  -1 16835.3 260.254  16
  -1 -35   0 5112.12 147.137  18
   1  35   0 5265.76 159.824  17
   1  35   0 5556.58 135.217  15
   1 -35   1 803.959 113.851  18
  -1 -35  -1 747.439 111.554  18
   1  35   1 733.138 119.208  17
   1  35   1 885.388 101.465  15
  -1  35  -2 3737.24 185.526  28
   1 -35   2 3629.69 132.912  18
   1  35   2 3605.44 140.414  17
  -1 -35  -2 3785.96 130.725  18
  -1  35  -2 3763.24 151.069  16
   1  35   2 3744.35 124.501  15
  -1 -35  -3 92.9406 106.502  18
   1  35   3 236.911 97.4381  15
   1  35   3 151.792 123.204  27
  -1  35  -3-22.1580 156.269  28
   1  35   3 167.513 109.235  17
   1  35   4 1700.58 144.524  27
  -1  35  -4 1490.35 156.739  28
  -1 -35  -4 1677.24 114.740  18
   1  35   4 1815.03 115.117  17
   1  35   4 1684.78 107.724  15
  -1  35  -5-46.8991 143.411  28
   1  35   5 181.595 129.590  27
   1  35   5 134.879 96.7467  17
  -1  35  -6-50.1128 145.647  28
   1  35   6 94.2473 127.857  27
   1  35   7 180.088 123.271  27
  -1  35  -7 74.6706 136.549  28
  -1  35  -7 156.885 111.984  16
  -1  35  -8 78.4039 120.444  28
   1  35   8 136.494 118.891  27
  -1  35  -8 241.585 98.5433  16
  -1  35  -9-83.5736 117.518  28
  -1  35  -9 1.76803 87.4693  16
  -1 -35 -10 200.347 105.043  30
  -1  35 -10 37.5044 103.719  28
  -1  35 -10 112.861 79.5174  16
  -1 -35 -11 888.940 90.0938  30
  -1  35 -11 756.331 90.2876  28
  -1  35 -11 1059.18 71.7283  16
  -1 -35 -12 317.633 68.6575  30
  -1  35 -12 235.035 67.6941  28
  -1 -35 -13 1293.44 54.8836  30
  -1  35 -13 1334.61 56.0554  28
   1  36 -14 674.472 32.1538  28
   1  36 -13 5561.87 93.5035  28
   1 -36 -12 539.132 78.5528  30
   1  36 -12 425.951 72.8038  28
   1 -36 -11 10521.6 170.737  30
   1  36 -11 10285.6 170.519  28
   1  36 -11 10816.7 160.771  16
   1 -36 -10 3045.35 123.316  30
  -1  36  10 2710.77 141.793  27
   1  36 -10 2875.25 122.756  28
   1  36 -10 2746.50 102.280  16
   1 -36  -9 566.996 120.998  30
  -1  36   9 571.713 135.522  27
   1  36  -9 302.058 114.477  28
   1  36  -9 643.816 91.5553  16
  -1  36   8 4322.49 172.052  27
   1  36  -8 4047.40 148.625  28
   1  36  -8 4096.29 128.226  16
   1  36  -7 6480.86 180.844  28
  -1  36   7 6513.51 201.154  27
   1  36  -7 7091.12 163.279  16
  -1  36   6 2301.01 156.978  27
   1  36  -6 2029.93 152.881  28
   1  36  -6 1952.75 117.427  16
   1  36  -5 6888.68 188.916  28
  -1  36   5 7277.93 203.275  27
   1 -36  -5 6761.35 164.367  18
   1  36  -5 7218.54 167.269  16
   1  36  -4-3.65077 149.998  28
   1 -36  -4 168.797 110.113  18
   1  36  -4 186.665 102.792  16
   1 -36  -3 4909.97 145.704  18
   1  36  -3 4641.36 147.699  16
  -1 -36   2 1668.81 111.424  18
  -1  36   2 1730.91 111.419  17
   1  36  -2 1577.86 133.095  17
   1  36  -2 1824.85 121.091  16
  -1 -36   1 10072.9 187.592  18
   1  36  -1 10043.9 202.571  17
  -1  36   1 10219.6 191.014  17
   1  36  -1 9703.41 191.277  16
  -1 -36   0 4715.03 143.198  18
   1  36   0 4665.15 154.022  17
   1  36   0 4602.84 141.232  16
   1  36   0 4781.96 128.305  15
   1  36   1 181.029 94.5489  15
  -1 -36  -1 250.213 109.388  18
   1 -36   1 218.495 104.345  18
   1  36   1 291.903 110.665  17
  -1  36  -1 257.652 116.163  16
  -1 -36  -2 223.674 107.215  18
   1 -36   2 172.730 105.765  18
   1  36   2 281.860 92.6692  15
  -1  36  -2-23.6485 163.281  28
   1  36   2 227.360 106.405  17
  -1  36  -2 153.641 121.029  16
   1  36   3 15594.6 269.751  27
  -1  36  -3 15951.6 283.998  28
   1  36   3 15394.4 239.800  17
  -1 -36  -3 15736.6 237.566  18
   1 -36   3 15934.8 232.766  18
   1  36   3 15842.5 232.462  15
  -1  36  -4 7838.64 210.528  28
   1  36   4 7471.76 190.170  27
  -1 -36  -4 8118.74 160.609  18
   1  36   4 7874.26 164.950  17
   1  36   4 8085.84 163.493  15
  -1  36  -5 1372.90 151.320  28
   1  36   5 1729.04 141.975  27
   1  36   5 1631.71 106.718  17
   1  36   5 1498.34 108.028  15
   1  36   6 216.618 125.077  27
  -1  36  -6 5.54292 140.082  28
   1  36   7 4779.85 159.131  27
  -1  36  -7 4683.46 165.709  28
  -1  36  -7 5148.62 148.107  16
  -1  36  -8 10094.2 200.721  28
  -1  36  -8 10685.7 184.089  16
  -1  36  -9 2831.69 130.464  28
  -1  36  -9 2998.61 106.731  16
  -1 -36 -10 408.091 96.9142  30
  -1  36 -10 351.680 95.2668  28
  -1  36 -10 510.187 73.5186  16
  -1 -36 -11 1070.02 83.9524  30
  -1  36 -11 963.137 82.3941  28
   1  36  11 1059.05 59.5598  15
  -1  36 -11 1075.92 64.1792  16
  -1 -36 -12 1974.95 71.4031  30
  -1  36 -12 1979.40 70.9740  28
  -1 -36 -13 203.877 35.7988  30
  -1  36 -13 104.695 38.1404  28
   1  37 -13 1592.90 53.4650  28
   1 -37 -12 393.167 68.9817  30
   1  37 -12 284.059 64.4518  28
   1 -37 -11 3819.44 107.848  30
   1  37 -11 3824.79 105.754  28
   1  37 -11 3936.67 92.2315  16
   1  37 -11 3744.18 81.9693  17
   1 -37 -10 975.704 101.816  30
  -1  37  10 969.367 116.372  27
   1  37 -10 742.631 97.9614  28
   1  37 -10 1081.09 80.2804  16
   1 -37  -9 1498.25 116.616  30
   1  37  -9 1271.45 116.368  28
  -1  37   9 1416.25 134.987  27
   1  37  -9 1449.22 92.5861  16
  -1  37   8 1159.39 143.041  27
   1  37  -8 1010.34 124.959  28
   1  37  -8 1115.94 97.3453  16
  -1  37   7 5155.57 183.735  27
   1  37  -7 4935.98 163.886  28
   1  37  -7 4878.11 139.311  16
  -1  37   6 3578.61 173.777  27
   1  37  -6 3707.20 132.859  16
  -1  37   5 5526.35 190.197  27
   1  37  -5 5147.99 175.140  28
   1  37  -5 5501.61 151.757  16
   1  37  -4 1670.33 152.007  28
   1 -37  -4 1978.59 124.237  18
   1  37  -4 2034.32 122.624  16
   1 -37  -3 2427.43 132.099  18
  -1 -37   3 2749.15 117.442  18
   1  37  -3 2335.18 131.011  17
   1  37  -3 2604.83 126.148  16
  -1 -37   2 76.1653 105.699  18
  -1  37   2 80.4839 99.6969  17
   1  37  -2 64.0585 116.345  17
   1  37  -2 101.036 104.570  16
  -1 -37   1 4625.15 138.758  18
   1  37  -1 4618.33 151.831  17
   1  37  -1 4749.94 140.008  16
  -1  37   1 4689.44 140.186  17
  -1 -37   0 12268.4 205.589  18
   1  37   0 12444.2 217.793  17
   1  37   0 12445.6 196.672  15
   1  37   0 11926.2 206.753  16
   1  37   1 402.782 93.7037  15
   1 -37   1 411.877 108.239  18
  -1 -37  -1 406.057 108.157  18
  -1  37  -1 353.523 112.191  16
   1  37   1 451.787 106.999  17
   1  37   2 102.633 92.2735  15
  -1 -37  -2 76.6032 107.700  18
   1 -37   2 109.332 103.854  18
  -1  37  -2 150.957 117.337  16
   1  37   2 76.1592 107.261  17
  -1  37  -3 3699.74 171.653  28
   1  37   3 3976.33 158.045  27
  -1 -37  -3 4076.86 131.806  18
   1  37   3 3959.60 135.144  17
   1 -37   3 3763.64 123.834  18
  -1  37  -3 3736.44 142.221  16
   1  37   3 3665.41 124.331  15
   1 -37   4 113.069 98.1216  18
  -1 -37  -4 105.637 102.679  18
   1  37   4 142.791 93.3779  15
  -1  37  -4-45.2122 146.373  28
   1  37   4 128.379 127.486  27
   1  37   4 140.755 98.7928  17
  -1  37  -5 40361.9 487.750  28
   1  37   5 37191.9 471.877  27
   1  37   5 39328.9 443.082  17
   1  37   5 37598.6 442.710  15
   1  37   6 7075.84 178.967  27
   1  37   6 6818.70 146.406  15
   1  37   7 10271.5 200.572  27
   1  37   7 10145.3 172.931  15
  -1  37  -7 10223.2 187.203  16
   1  37   8 133.119 106.230  27
  -1  37  -8 42.9365 121.296  28
  -1  37  -8 252.289 84.8769  16
   1  37   9 774.113 72.2138  15
  -1  37  -9 721.351 81.1084  16
  -1  37  -9 446.759 106.735  28
  -1 -37  -9 641.724 107.898  30
  -1  37 -10 2105.39 79.5491  16
   1  37  10 2026.73 73.3640  15
  -1 -37 -10 2231.50 98.9390  30
  -1  37 -10 1923.92 100.384  28
   1  37  11 131.972 47.2663  15
  -1 -37 -11 123.110 70.5323  30
  -1  37 -11 5.60590 70.7462  28
  -1  37 -11 146.548 50.5617  16
  -1  37 -12 43.3190 51.0266  28
  -1 -37 -12 55.8815 49.1930  30
  -1 -37 -13 3499.92 51.5883  30
  -1 -38  13 14.1708 26.6399  18
   1 -38 -13 15.7723 37.9058  30
   1 -38 -12 1335.55 67.0101  30
   1  38 -12 1289.13 59.7328  28
   1 -38 -11 2547.73 90.8242  30
   1  38 -11 2562.06 89.7841  28
  -1  38  11 2850.35 65.2939  15
   1  38 -11 2953.61 68.4741  17
   1 -38 -10-0.78225 86.9527  30
   1  38 -10 247.898 89.0369  28
   1  38 -10 398.689 67.3878  16
   1  38 -10 115.886 63.9196  17
   1 -38  -9 3404.95 121.634  30
  -1  38   9 3207.49 141.461  27
   1  38  -9 3042.36 121.454  28
   1  38  -9 3323.80 103.118  16
   1 -38  -8 310.622 110.579  30
   1  38  -8 37.9603 110.523  28
  -1  38   8 143.499 127.913  27
   1  38  -8 139.563 84.2213  16
   1  38  -7 937.737 124.307  28
  -1  38   7 1013.44 138.587  27
   1  38  -7 1031.06 94.8252  16
  -1  38   7 965.444 72.6830  15
  -1  38   6 2791.66 163.060  27
   1  38  -6 2725.54 146.402  28
   1  38  -6 2726.11 118.092  16
   1  38  -5 954.446 140.622  28
  -1  38   5 1223.65 151.151  27
   1  38  -5 1299.62 106.176  16
  -1  38   4 208.542 143.023  27
   1 -38  -4 187.039 102.421  18
   1  38  -4 220.469 100.715  16
  -1 -38   3 1870.55 107.340  18
   1 -38  -3 1954.82 122.589  18
   1  38  -3 1723.64 114.234  16
   1  38  -3 1856.73 126.401  17
  -1 -38   2 159.651 101.371  18
   1  38  -2 131.018 108.580  17
   1  38  -2 155.706 100.439  16
  -1  38   2 133.416 93.3922  17
  -1 -38   1 11584.8 193.953  18
   1  38  -1 11249.3 206.914  17
  -1  38   1 11938.1 200.946  17
   1  38  -1 11277.2 198.763  16
   1  38   0 600.972 118.441  17
  -1 -38   0 469.305 102.534  18
  -1  38   0 427.178 108.703  17
   1  38   0 568.448 98.6486  16
   1 -38   1 7010.31 159.062  18
   1  38   1 7267.79 163.741  17
  -1 -38  -1 7234.49 159.561  18
  -1  38  -1 7169.71 172.589  16
   1  38   1 6813.07 151.606  16
   1  38   1 7320.59 146.996  15
  -1 -38  -2 18891.9 260.104  18
   1  38   2 18222.7 265.317  17
   1 -38   2 17832.0 253.051  18
  -1  38  -2 18640.8 277.465  16
   1  38   2 17804.5 250.134  15
   1  38   3 2298.70 138.251  27
   1 -38   3 2338.48 113.200  18
   1  38   3 2376.59 118.966  17
  -1 -38  -3 2425.89 113.253  18
   1  38   3 2401.17 103.996  15
  -1  38  -3 2269.54 127.672  16
  -1  38  -4 4575.03 174.183  28
   1  38   4 4755.93 158.578  27
   1 -38   4 4536.51 126.773  18
  -1 -38  -4 4483.38 126.961  18
   1  38   4 4700.47 128.320  17
   1  38   4 4311.61 123.136  15
   1  38   5 7805.89 185.786  27
  -1  38  -5 7884.45 199.516  28
   1 -38   5 8230.79 150.172  18
   1  38   5 8285.67 153.790  17
   1  38   5 7695.24 152.403  15
  -1  38  -6-42.5403 132.657  28
   1  38   6 29.6787 113.036  27
   1  38   6 228.028 82.6663  15
  -1  38  -7 240.144 121.788  28
   1  38   7 334.618 109.214  27
   1  38   7 488.594 79.7779  15
  -1  38  -8 1398.81 118.326  28
   1  38   8 1476.68 107.392  27
   1  38   8 1362.82 81.7044  15
  -1  38  -8 1395.18 92.4661  16
  -1 -38  -9 2004.21 107.573  30
  -1  38  -9 1781.18 107.119  28
   1  38   9 1762.11 75.0267  15
  -1  38  -9 1809.69 83.8162  16
   1 -38  10 2376.70 61.1409  18
  -1 -38 -10 2510.95 94.9211  30
  -1  38 -10 2421.79 95.3411  28
  -1  38 -10 2366.36 76.5582  16
   1  38  10 2321.89 69.8378  15
  -1  38 -11 204.862 59.9656  28
  -1 -38 -11 296.150 64.1732  30
  -1  38 -12 1397.50 53.4061  28
  -1 -38 -12 1604.56 51.8882  30
   1 -39 -13 1100.67 31.9143  30
  -1 -39  12 3152.50 58.0141  18
   1 -39 -12 2934.08 66.0796  30
   1  39 -11 4609.09 97.8173  28
   1 -39 -11 5151.64 97.9782  30
   1  39 -10 1187.61 65.7872  16
  -1  39  10 994.979 51.0025  15
   1  39 -10 1038.32 62.4359  17
   1 -39 -10 1249.28 84.5362  30
   1  39 -10 1055.72 83.5367  28
  -1  39   9 122.040 51.3154  15
   1 -39  -9 93.5556 91.1882  30
  -1  39   9-24.7385 107.871  27
   1  39  -9-143.270 92.1140  28
   1  39  -9 87.9366 66.9912  16
   1  39  -9 42.0666 67.7219  17
   1 -39  -8 15666.0 218.616  30
  -1  39   8 15692.5 248.090  27
   1  39  -8 14985.9 227.999  28
   1  39  -8 15114.9 210.987  16
  -1  39   7 1943.14 143.192  27
   1  39  -7 1899.92 98.9790  16
   1  39  -6 8802.25 193.247  28
   1  39  -6 9174.35 170.140  16
  -1  39   5 9487.87 215.446  27
   1  39  -5 9234.13 174.623  16
  -1  39   4 1346.05 145.500  27
  -1 -39   4 1447.58 101.449  18
   1 -39  -4 1275.14 114.207  18
   1  39  -4 1294.04 106.489  16
   1  39  -4 1335.93 114.958  17
  -1 -39   3 171.521 90.3615  18
   1 -39  -3 79.5483 101.582  18
   1  39  -3 75.9405 104.646  17
   1  39  -3 184.770 98.8900  16
  -1  39   2 821.280 92.4171  17
   1  39  -2 827.427 116.832  17
  -1 -39   2 844.950 96.3168  18
   1  39  -2 793.458 97.6062  16
  -1 -39   1 586.875 101.808  18
  -1  39   1 540.438 99.9446  17
   1  39  -1 504.724 105.666  17
   1  39  -1 540.503 95.0645  16
   1  39   0 1357.79 117.199  17
  -1 -39   0 1488.04 112.927  18
   1  39   0 1400.70 100.418  16
  -1  39   0 1396.52 111.713  17
  -1  39   0 1637.82 116.145  16
   1  39   1 103.036 81.0882  15
   1 -39   1 106.305 97.0159  18
  -1 -39  -1 133.667 104.985  18
   1  39   1 153.092 86.0831  16
   1  39   1 77.4205 104.678  17
  -1  39  -1 179.126 111.358  16
   1  39   2 4857.85 159.547  27
   1 -39   2 5144.20 136.591  18
  -1 -39  -2 5065.02 139.636  18
   1  39   2 5127.38 141.768  17
  -1  39  -2 5148.76 152.161  16
   1  39   2 4701.30 124.095  16
   1  39   2 4719.86 123.122  15
  -1 -39  -3 268.882 96.9621  18
   1 -39   3 251.867 97.9979  18
   1  39   3 254.395 85.1950  15
   1  39   3 280.581 119.390  27
   1  39   3 277.642 99.3090  17
  -1  39  -3 253.043 109.400  16
   1  39   4 4853.26 153.907  27
   1 -39   4 5139.05 127.528  18
   1  39   4 5343.44 130.446  17
   1  39   4 5111.72 121.002  15
  -1  39  -4 4964.33 146.565  16
   1 -39   5 3088.27 105.880  18
   1  39   5 3129.48 105.532  17
   1  39   5 3151.60 103.333  15
   1  39   6 514.981 107.433  27
   1 -39   6 704.301 83.2920  18
   1  39   6 742.339 81.4748  15
   1 -39   7 138.553 71.2311  18
   1  39   7 142.048 70.5121  15
   1  39   7 17.8036 98.2334  27
  -1  39  -7-138.038 113.180  28
  -1  39  -8 1798.85 86.5078  16
   1  39   8 1689.93 75.4809  15
  -1  39  -8 1561.63 108.946  28
   1 -39   8 1811.00 73.1395  18
   1 -39   9 107.735 52.0167  18
   1  39   9 122.412 55.4271  15
  -1 -39  -9 106.540 86.8199  30
  -1  39  -9-7.98032 86.9944  28
  -1  39  -9 32.5893 61.9784  16
   1 -39  10 256.486 42.2429  18
  -1 -39 -10 284.456 71.1422  30
  -1  39 -10 131.065 70.3977  28
   1  39  10 292.561 46.7609  15
  -1  39 -10 312.732 52.3491  16
  -1  39 -11 39.1884 54.6505  28
  -1 -39 -11 136.776 54.4723  30
  -1 -39 -12 1677.39 40.7850  30
   1 -40 -12 31.4610 36.1213  30
  -1 -40  12 15.1760 27.8103  18
   1 -40 -11 562.073 57.0164  30
  -1 -40  11 612.281 44.4019  18
   1  40 -10 944.453 53.8669  17
   1 -40 -10 748.096 73.7897  30
   1  40 -10 805.363 55.0798  16
   1 -40  -9 585.791 84.6111  30
  -1  40   9 592.928 99.9381  27
   1  40  -9 621.174 64.0395  16
   1  40  -9 594.147 65.5437  17
   1 -40  -8 757.688 93.1082  30
  -1  40   8 550.783 111.748  27
   1  40  -8 509.926 98.0430  28
   1  40  -8 590.068 76.2170  17
   1  40  -8 675.662 74.0587  16
   1 -40  -7 6161.75 137.482  30
  -1  40   7 6088.56 167.386  27
   1  40  -7 5958.50 127.516  16
   1  40  -7 6009.03 130.420  17
  -1  40   6 420.273 127.221  27
   1  40  -6 429.336 85.5672  16
  -1 -40   5 4288.19 115.951  18
   1  40  -5 4290.38 121.744  16
  -1  40   4 21.2728 130.520  27
   1 -40  -4-42.1044 103.905  18
  -1 -40   4 21.3914 83.9651  18
   1  40  -4 30.0919 96.8622  17
   1  40  -4-7.82242 89.6132  16
  -1 -40   3 8721.08 154.877  18
   1  40  -3 8703.83 174.927  17
   1 -40  -3 8973.60 167.777  18
   1  40  -3 8648.91 165.140  16
   1 -40  -2 10129.3 181.674  18
   1  40  -2 10748.3 187.442  17
  -1 -40   2 10743.8 176.119  18
  -1  40   2 10795.8 174.286  17
   1  40  -2 10114.7 181.032  16
  -1 -40   1 2049.38 110.970  18
  -1  40   1 2062.75 107.797  17
   1  40  -1 1958.59 119.985  17
   1  40  -1 1925.49 102.998  16
  -1 -40   0 910.125 100.504  18
  -1  40   0 895.776 101.587  17
   1  40   0 892.611 102.208  17
  -1  40   0 847.168 111.446  16
   1  40   0 875.182 92.6181  16
   1 -40   1 511.379 102.206  18
  -1 -40  -1 551.828 96.6402  18
   1  40   1 626.099 105.344  17
  -1  40  -1 482.544 102.439  17
  -1  40  -1 629.815 108.397  16
   1  40   1 572.662 84.3865  16
   1  40   2 3181.78 137.698  27
   1 -40   2 3451.97 115.533  18
  -1 -40  -2 3449.37 122.834  18
   1  40   2 3754.13 120.353  17
  -1  40  -2 3616.14 135.100  16
   1  40   2 3255.78 103.695  16
   1  40   2 3503.72 105.692  15
   1  40   3 627.775 116.690  27
   1 -40   3 707.158 96.0192  18
   1  40   3 697.705 96.8198  17
  -1 -40  -3 702.732 93.0144  18
   1  40   3 692.474 82.5616  15
   1  40   3 691.315 76.9060  16
  -1  40  -3 739.545 104.953  16
   1  40   4 1673.21 122.742  27
   1  40   4 1809.98 97.6157  17
   1 -40   4 1707.16 96.0025  18
   1  40   4 1681.91 86.3272  15
  -1  40  -4 1714.08 113.641  16
   1  40   5 1538.04 114.170  27
   1 -40   5 1509.96 89.1398  18
   1  40   5 1662.48 87.9162  17
   1  40   5 1646.93 85.7199  15
  -1  40  -6 1592.93 125.127  28
   1  40   6 1840.85 111.371  27
   1 -40   6 1832.25 82.6635  18
   1  40   6 1881.08 84.7028  15
   1 -40   7 71.8229 64.9966  18
   1  40   7 91.1168 62.8864  15
  -1  40  -7-173.822 110.529  28
   1  40   7 38.0161 91.3803  27
  -1  40  -8 7272.60 148.167  28
   1 -40   8 7296.40 112.360  18
   1  40   8 7343.04 118.693  15
   1 -40   9 69.1916 44.9328  18
  -1  40  -9 12.1994 54.1188  16
  -1  40  -9-101.981 79.6023  28
   1  40   9 73.7271 47.9364  15
  -1 -40 -10 65.3207 61.7893  30
  -1  40 -10-28.3441 62.0594  28
  -1 -40 -11 45.4128 42.6867  30
  -1  40 -11 28.4933 28.1210  17
  -1 -41  12 69.3714 17.9094  18
   1 -41 -11 2596.60 63.5250  30
  -1 -41  11 3234.74 55.9129  18
   1 -41 -10 131.632 55.8195  30
   1  41 -10 118.112 41.1815  17
   1 -41  -9 97.1451 70.9940  30
  -1  41   9 42.8012 87.6685  27
   1  41  -9 55.5500 54.4945  17
   1  41  -9 52.3573 51.1343  16
  -1 -41   8 1755.19 73.6024  18
   1 -41  -8 1448.09 87.0661  30
  -1  41   8 1389.68 110.289  27
   1  41  -8 1734.61 77.9079  17
   1  41  -8 1727.01 74.2706  16
  -1 -41   7 744.893 75.3477  18
   1 -41  -7 678.708 90.6387  30
  -1  41   7 608.578 114.736  27
   1  41  -7 730.586 73.3075  16
   1  41  -7 617.164 81.3997  17
  -1 -41   6 10576.3 157.588  18
   1  41  -6 10168.3 166.754  16
  -1  41   5 160.614 124.079  27
  -1 -41   5 260.786 82.9023  18
   1  41  -5 184.407 80.4538  16
   1  41  -5 234.215 94.2248  17
  -1  41   4 2008.03 138.187  27
  -1 -41   4 1813.99 96.5202  18
   1  41  -4 1704.67 106.394  17
   1  41  -4 1689.28 94.6498  16
  -1  41   3 124.809 129.130  27
  -1 -41   3 99.5470 85.6708  18
   1 -41  -3-8.18223 92.3061  18
   1  41  -3 61.6792 82.8489  16
   1  41  -3 67.7553 97.5481  17
  -1 -41   2 2952.85 107.464  18
   1 -41  -2 2898.75 116.618  18
   1  41  -2 2817.02 120.790  17
  -1  41   2 3024.72 103.224  17
   1  41  -2 2802.36 104.984  16
   1  41  -1 2233.74 111.910  17
  -1  41   1 1995.77 98.3737  17
  -1 -41   1 2061.62 105.383  18
   1  41  -1 1923.59 97.8213  16
  -1  41   1 2196.76 109.229  16
   1  41   0 24728.7 310.330  17
  -1 -41   0 24391.0 300.799  18
  -1  41   0 23865.8 300.226  17
  -1  41   0 24726.3 317.709  16
  -1 -41  -1 7686.74 150.802  18
   1  41   1 7482.57 150.847  17
   1 -41   1 7082.78 148.151  18
  -1  41  -1 7294.11 145.078  17
  -1  41  -1 7580.14 161.555  16
   1  41   2 1239.16 113.509  27
   1 -41   2 1096.96 93.1172  18
  -1 -41  -2 1018.84 92.3753  18
   1  41   2 1017.54 99.0415  17
  -1  41  -2 1049.64 100.081  16
   1  41   2 984.277 78.1469  16
  -1  41  -2 954.690 99.5610  17
  -1 -41  -3 353.615 89.5864  18
   1 -41   3 349.383 88.3165  18
   1  41   3 376.216 72.1197  15
   1  41   3 339.906 104.953  27
   1  41   3 411.652 88.5472  17
  -1  41  -3 359.587 95.1819  16
   1 -41   4 265.554 76.7138  18
   1  41   4 236.008 69.7138  15
   1  41   4 267.034 104.825  27
   1  41   4 294.779 80.3038  17
  -1  41  -4 261.729 93.3336  16
   1  41   5 3149.56 119.720  27
   1  41   5 3265.42 93.6016  17
   1 -41   5 3318.24 96.8470  18
   1  41   5 3035.12 90.0306  15
  -1  41  -5 3013.04 111.411  16
   1  41   6 906.262 94.1198  27
   1 -41   6 1022.08 72.9034  18
   1  41   6 1082.93 69.5794  15
   1 -41   7 686.356 63.1043  18
   1  41   7 660.016 60.6793  15
   1 -41   8 2291.19 64.0599  18
   1  41   8 2173.68 65.6272  15
   1 -41   9 222.724 40.6547  18
  -1  41  -9 262.318 49.2232  16
  -1 -41 -10 688.903 53.2528  30
  -1  41 -10 637.296 41.1903  17
  -1 -41 -11 5534.54 74.2330  30
   1 -42 -11 696.203 33.4065  30
  -1 -42  11 894.439 31.1447  18
   1 -42 -10 199.070 47.9048  30
   1  42 -10 300.482 36.0332  17
   1 -42  -9 24.6005 56.4347  30
   1  42  -9 58.5577 44.5693  16
   1  42  -9 38.1672 47.4188  17
  -1 -42   8 85.2037 55.4283  18
   1 -42  -8 114.075 69.6130  30
  -1  42   8 66.4100 88.0027  27
   1  42  -8 163.359 59.2607  17
   1  42  -8 124.021 54.2836  16
  -1 -42   7 338.436 65.9023  18
   1 -42  -7 284.214 78.1546  30
  -1  42   7 164.140 98.3397  27
   1  42  -7 206.381 60.7315  16
   1  42  -7 261.669 70.3788  17
  -1 -42   6 4861.15 102.751  18
   1 -42  -6 4412.49 111.305  30
  -1  42   6 4601.06 144.980  27
   1  42  -6 4663.46 106.185  16
  -1  42   5 7352.58 173.337  27
  -1 -42   5 7058.37 125.698  18
   1  42  -5 7307.86 142.050  17
   1  42  -5 7268.61 133.923  16
  -1 -42   4 7414.08 134.329  18
   1  42  -4 7601.73 144.889  17
   1  42  -4 7247.46 137.756  16
  -1  42   3 5515.67 163.813  27
   1  42  -3 5577.63 132.031  17
  -1 -42   3 5514.20 121.551  18
   1 -42  -3 5586.13 132.131  18
   1  42  -3 5075.70 120.706  16
   1 -42  -2-75.8726 96.2682  18
  -1 -42   2 53.5935 77.8903  18
   1  42  -2 76.6849 93.2657  17
  -1  42   2 86.6638 86.0092  16
   1  42  -2 47.8326 75.7692  16
  -1  42   2 132.433 74.9179  17
  -1 -42   1 202.350 87.3460  18
   1  42  -1 144.280 73.8962  16
   1  42  -1 186.392 90.6451  17
  -1  42   1 135.577 80.4453  17
  -1  42   1 179.251 86.6312  16
   1  42   0 787.796 97.1527  17
  -1 -42   0 755.974 92.8725  18
  -1  42   0 827.254 87.9242  17
  -1  42   0 803.390 95.9780  16
   1  42   0 790.168 78.5534  16
   1  42   1 469.339 101.516  27
  -1 -42  -1 359.746 87.3777  18
   1  42   1 383.749 92.8991  17
  -1  42  -1 333.734 86.5005  17
   1  42   1 365.836 71.2841  16
  -1  42  -1 351.005 92.0378  16
   1  42   2 94.7179 97.5538  27
   1 -42   2 72.1735 83.0911  18
  -1 -42  -2 87.7452 86.3122  18
  -1  42  -2 68.7165 79.4157  17
  -1  42  -2 101.086 89.0969  16
   1  42   2 99.8196 84.3781  17
   1  42   3 482.841 98.6090  27
   1  42   3 525.657 80.8736  17
   1 -42   3 416.990 80.0549  18
  -1  42  -3 376.061 86.8996  17
  -1  42  -3 493.060 91.0454  16
   1 -42   4 8754.90 141.018  18
   1  42   4 8797.60 141.564  17
   1  42   4 8364.85 134.588  15
  -1  42  -4 8852.74 157.562  16
   1  42   5 2178.32 102.467  27
   1 -42   5 2406.21 81.1636  18
   1  42   5 2523.71 79.3683  17
   1  42   5 2332.48 76.7246  15
  -1  42  -5 2568.13 97.2045  16
   1 -42   6 1799.77 71.7931  18
   1  42   6 1751.59 67.0174  15
   1 -42   7 1405.80 61.2244  18
   1  42   7 1297.60 58.1494  15
   1 -42   8 2782.44 61.5537  18
  -1 -42 -10 3687.78 68.6318  30
  -1  42 -10 4424.75 61.0296  17
   1 -43 -10 334.633 35.2804  30
   1  43 -10 333.023 27.0582  17
   1 -43  -9 1989.36 62.0574  30
   1  43  -9 2366.74 55.9899  17
  -1 -43   8 84.3794 49.8017  18
   1 -43  -8 149.384 58.2261  30
  -1  43   8 32.3954 77.1206  27
   1  43  -8 66.5154 50.7728  17
   1  43  -8 34.8825 42.8655  16
  -1 -43   7 719.445 60.4256  18
   1  43  -7 730.502 65.6678  17
   1 -43  -7 671.823 70.1717  30
  -1  43   7 588.214 90.7368  27
   1  43  -7 710.157 57.3448  16
  -1 -43   6 3043.95 82.2860  18
   1 -43  -6 2997.12 91.0045  30
  -1  43   6 2886.87 117.682  27
   1  43  -6 2770.29 82.1712  16
  -1  43   5 1630.30 116.687  27
   1  43  -5 1539.66 85.0047  17
  -1 -43   5 1592.57 76.4372  18
   1  43  -5 1608.46 75.5687  16
  -1  43   4 1417.75 115.520  27
  -1 -43   4 1443.14 81.5556  18
   1  43  -4 1496.78 91.0764  17
   1  43  -4 1255.77 77.1954  16
  -1  43   3 7201.48 166.151  27
   1  43  -3 6935.23 137.862  17
  -1 -43   3 6674.91 123.235  18
  -1  43   3 6902.22 131.751  16
   1  43  -3 6395.92 125.512  16
  -1  43   2 256.076 114.527  27
   1 -43  -2 200.272 87.0678  18
  -1 -43   2 219.388 79.8521  18
   1  43  -2 141.325 68.6043  16
  -1  43   2 256.428 67.8907  17
   1  43  -2 178.072 87.3557  17
  -1  43   2 247.347 74.7502  16
   1  43  -1 17764.7 235.504  17
  -1  43   1 17785.6 224.740  17
  -1 -43   1 18521.4 229.536  18
  -1  43   1 18038.8 240.128  16
   1  43   0 2038.94 104.851  27
  -1  43   0 2359.39 89.6610  17
   1  43   0 2306.73 100.233  17
  -1 -43   0 2214.93 96.3163  18
   1  43   0 2099.44 82.1080  16
  -1  43   0 2321.79 100.316  16
   1  43   1 907.019 95.3903  27
   1  43   1 870.130 88.6578  17
  -1  43  -1 924.145 82.6640  17
  -1 -43  -1 918.135 80.9262  18
  -1  43  -1 915.308 89.2101  16
   1  43   2 46.0799 87.4989  27
   1 -43   2 94.7334 79.4146  18
  -1 -43  -2 39.7510 78.0554  18
  -1  43  -2 113.777 82.1187  16
   1  43   2 147.472 77.0750  17
  -1  43  -2 89.1950 76.4703  17
   1  43   3 389.533 89.2511  27
   1  43   3 502.536 74.1401  17
   1 -43   3 459.952 76.4346  18
  -1  43  -3 486.900 79.8479  17
  -1  43  -3 453.599 82.7750  16
   1 -43   4 385.030 68.4477  18
  -1  43  -4 387.695 77.0300  17
  -1  43  -4 392.556 76.9295  16
   1  43   4 387.891 67.3529  17
  -1  43  -5 124.371 70.7252  17
  -1  43  -5 79.6495 68.4886  16
   1 -43   5 121.083 60.4565  18
   1  43   5 86.3283 50.7920  15
  -1  43  -6 193.409 60.3979  16
  -1  43  -6 213.246 62.3225  17
   1  43   6 138.652 47.7395  15
   1 -43   6 215.878 54.0311  18
  -1 -43  -7 370.121 72.0121  30
  -1  43  -7 330.455 56.0218  17
   1 -43   7 385.196 47.7364  18
   1 -43   8 50.4333 35.2323  18
   1  44  -9 3716.90 60.6463  17
   1  44  -8 1860.19 55.4415  17
  -1 -44   8 1819.28 53.2166  18
  -1  44   7 75.6007 76.6885  27
   1  44  -7 127.290 52.2266  17
  -1 -44   7 189.774 50.3846  18
  -1  44   6 157.953 85.1549  27
   1  44  -6 226.457 48.7967  16
  -1  44   6 186.940 47.8269  16
  -1 -44   6 158.554 56.9858  18
  -1  44   5 1077.64 100.167  27
   1  44  -5 1097.16 62.1583  16
  -1  44   5 1129.39 63.3515  16
   1  44  -5 1206.80 75.0512  17
  -1 -44   5 1061.31 64.3731  18
  -1  44   4 1702.81 108.098  27
   1  44  -4 1691.52 71.2119  16
  -1  44   4 1638.98 73.1124  16
   1  44  -4 1801.96 85.2439  17
  -1 -44   4 1810.45 76.2461  18
  -1  44   3 772.874 106.047  27
  -1  44   3 855.464 71.6689  16
   1  44  -3 828.292 65.4417  16
   1  44  -3 860.389 82.7626  17
  -1 -44   3 856.886 73.7725  18
  -1  44   2 4747.82 137.480  27
  -1  44   2 4424.78 105.102  16
   1  44  -2 4271.17 96.4425  16
  -1 -44   2 4558.14 103.780  18
   1 -44  -2 4629.51 109.335  18
  -1  44   2 4507.98 92.2965  17
   1  44  -2 4658.85 109.888  17
  -1  44   1 56.8924 63.7192  17
   1  44  -1 108.585 77.7330  17
  -1  44   1 105.955 70.2427  16
  -1 -44   1 16.5358 72.6717  18
   1  44   0 667.051 84.2945  27
  -1  44   0 608.126 74.9616  16
  -1  44   0 591.545 71.5590  17
   1  44   0 630.162 81.0361  17
  -1 -44   0 484.674 78.3683  18
  -1  44  -1 2004.68 88.6383  16
  -1 -44  -1 1953.22 84.9788  18
   1  44   1 2028.65 86.2543  17
  -1  44  -1 2047.75 82.9818  17
  -1  44  -2 2436.29 92.4698  16
   1 -44   2 2547.48 88.8915  18
  -1  44  -2 2408.85 84.7872  17
   1  44   2 2599.72 88.1347  17
  -1 -44  -2 2554.93 86.9170  18
  -1  44  -3 17798.8 229.016  16
   1  44   3 17531.0 215.320  17
  -1  44  -3 17052.7 218.238  17
   1 -44   3 17237.9 212.575  18
  -1  44  -4 763.707 70.0447  17
  -1  44  -4 727.667 70.8409  16
   1 -44   4 711.407 63.4920  18
   1  44   4 808.773 60.2352  17
  -1  44  -5 2919.57 84.0139  16
  -1  44  -5 2808.76 80.3488  17
   1 -44   5 2960.23 74.1978  18
  -1  44  -6 932.088 60.3115  16
  -1  44  -6 890.107 61.3840  17
   1 -44   6 831.755 51.7606  18
  -1  44  -7 904.332 50.3984  16
  -1  44  -7 814.219 51.2547  17
   1 -44   7 787.728 44.0754  18
  -1 -44  -8 33.1511 45.4705  30
  -1  44  -8 16.4327 36.4698  17
   1 -44   8 26.8607 29.3458  18
   1  45  -9 283.571 23.3205  17
  -1 -45   8 864.213 40.2223  18
   1  45  -8 900.248 39.5983  17
  -1  45   7 4140.62 97.9579  27
  -1 -45   7 4697.26 75.3492  18
  -1  45   6 40.6737 74.0488  27
  -1 -45   6 102.081 48.4750  18
  -1 -45   5 3897.56 78.7606  18
   1  45  -5 3773.60 86.2594  17
  -1  45   4 2186.32 100.829  27
  -1  45   4 1978.19 69.2472  16
  -1 -45   4 2125.34 71.3033  18
   1  45  -4 2209.72 79.9210  17
  -1  45   3 4747.14 126.675  27
  -1  45   3 4929.38 100.584  16
  -1 -45   3 5471.16 99.6501  18
   1  45  -3 5749.93 109.724  17
  -1  45   2 67.0525 89.7167  27
   1  45  -2 67.4947 70.2104  17
  -1  45   2 66.8688 59.8521  16
  -1 -45   2 18.7905 65.2462  18
  -1  45   1 1147.83 98.3490  27
  -1  45   1 891.050 68.8141  16
   1  45  -1 901.237 74.3680  17
  -1  45   1 915.226 60.0275  17
  -1 -45   1 900.855 70.6660  18
  -1  45   0 826.340 71.3499  16
   1  45   0 828.331 71.4160  17
  -1 -45   0 893.689 69.6395  18
  -1  45   0 850.460 64.5391  17
  -1  45  -1 335.513 61.7815  17
  -1  45  -1 308.568 65.8286  16
  -1 -45  -1 294.361 66.5288  18
   1  45   1 413.687 67.0697  17
  -1  45  -2 143.392 62.6951  17
  -1  45  -2 62.4739 63.8911  16
   1  45   2 110.996 60.6686  17
   1 -45   2 57.3043 65.3474  18
   1  45   3 241.466 54.9037  17
  -1  45  -3 176.004 60.3489  17
  -1  45  -3 145.903 61.0668  16
   1 -45   3 146.331 59.9206  18
  -1  45  -4 2244.59 76.0655  16
  -1  45  -4 2468.01 72.7302  17
   1  45   4 2212.70 60.8624  17
   1 -45   4 2397.65 70.1031  18
  -1  45  -5 109.609 51.0295  16
  -1  45  -5 135.282 52.2547  17
   1 -45   5 144.756 48.2432  18
  -1  45  -6 9155.45 124.587  17
   1 -45   6 9369.42 117.663  18
  -1 -45  -7 180.658 48.2484  30
   1 -45   7 132.700 30.9577  18
  -1  45  -7 154.193 38.1395  17
  -1 -45  -8 279.590 37.0120  30
  -1  45  -8 299.833 29.3423  17
   1  46  -8 4.55081 24.9966  17
  -1 -46   8 4.49586 26.3370  18
  -1  46   7 450.538 53.7567  27
  -1 -46   7 633.126 37.5391  18
  -1  46   6 1641.87 70.6285  27
  -1 -46   6 1894.46 52.1258  18
  -1  46   5 275.474 70.8439  27
  -1 -46   5 361.792 48.5052  18
   1  46  -5 385.713 53.7708  17
  -1  46   4 489.115 75.7403  27
  -1  46   4 567.259 47.3414  16
  -1 -46   4 539.019 52.8491  18
   1  46  -4 611.872 59.8338  17
  -1  46   3-23.9296 76.2698  27
   1  46  -3 78.0423 59.5385  17
  -1  46   3 96.8936 49.9733  16
  -1 -46   3 1.92168 52.3942  18
  -1  46   2 202.194 78.1340  27
   1  46  -2 277.830 61.5687  17
  -1  46   2 260.270 54.1504  16
  -1 -46   2 182.496 57.6870  18
  -1  46   1 1646.55 89.6428  27
  -1  46   1 1488.15 65.4779  16
   1  46  -1 1480.09 71.3367  17
  -1 -46   1 1524.24 66.1167  18
  -1  46   1 1367.75 56.1904  17
  -1  46   0 9859.64 144.163  16
  -1 -46   0 10107.7 137.705  18
   1  46   1 287.022 58.3383  17
  -1  46  -1 262.416 54.9629  17
  -1  46  -1 275.931 57.2568  16
  -1  46  -2 1694.56 67.8404  16
  -1  46  -2 1791.08 64.9323  17
   1  46   2 1699.13 63.0489  17
   1 -46   2 1770.75 66.9468  18
  -1  46  -3 785.090 58.8997  16
   1  46   3 786.331 50.4045  17
  -1  46  -3 865.179 57.3945  17
   1 -46   3 891.271 57.4335  18
  -1  46  -4 625.026 52.2648  16
  -1  46  -4 743.683 52.7716  17
   1 -46   4 681.160 50.5851  18
   1 -46   5 1126.68 46.7842  18
  -1  46  -5 1140.30 50.8512  17
   1 -46   6 495.079 34.7303  18
  -1  46  -6 473.328 39.8209  17
  -1 -46  -7 45.4800 35.6746  30
  -1  46  -7 54.7526 28.5911  17
   1 -46   7 30.0827 22.5874  18
  -1 -47   7 1262.10 35.0913  18
  -1  47   6 2190.30 65.0961  27
  -1 -47   6 2668.03 51.6508  18
  -1  47   5-2.08081 55.5246  27
   1  47  -5 51.8095 42.5419  17
  -1 -47   5 51.7463 38.5256  18
  -1  47   4 266.825 63.6128  27
   1  47  -4 321.780 48.9837  17
  -1 -47   4 310.758 43.8993  18
  -1  47   3 1441.82 75.9584  27
   1  47  -3 1521.29 60.0684  17
  -1 -47   3 1421.61 54.7960  18
  -1  47   2 85.9121 68.0913  27
   1  47  -2 88.5023 50.9065  17
  -1  47   2 109.094 45.1362  16
  -1 -47   2 141.656 48.3734  18
  -1  47   1 50.8160 67.8690  27
   1  47  -1 38.0708 51.2399  17
  -1  47   1 40.7294 36.3116  17
  -1  47   1 56.3936 45.4723  16
  -1 -47   1-5.87135 48.4392  18
  -1  47   0 1878.39 78.8855  27
  -1  47   0 1848.94 61.7713  16
  -1  47   0 1729.17 52.7775  17
  -1 -47   0 1791.59 60.4292  18
   1  47   0 1848.05 62.8326  17
  -1  47  -1 1179.68 56.2072  16
   1  47   1 1226.04 56.1112  17
  -1  47  -1 1250.40 51.4476  17
  -1  47  -2 405.526 47.8174  16
   1  47   2 381.006 45.3573  17
   1 -47   2 371.114 49.6245  18
  -1  47  -2 383.685 47.0457  17
  -1  47  -3 3599.29 72.6854  16
   1 -47   3 3768.06 68.9570  18
  -1  47  -3 3406.68 69.6075  17
   1  47   3 3239.28 59.0492  17
  -1  47  -4 5808.34 85.7005  17
   1 -47   4 5786.92 83.5243  18
  -1 -47  -5 430.310 44.4906  30
  -1  47  -5 554.122 37.5463  17
   1 -47   5 471.171 34.0840  18
  -1 -47  -6 619.371 34.8378  30
   1 -47   6 699.883 27.2125  18
  -1  47  -6 651.395 32.2699  17
  -1  47  -7 275.954 19.5278  17
  -1 -48   6 437.681 27.3016  18
  -1  48   5 30.1319 42.5157  27
   1  48  -5 62.6958 33.0124  17
  -1 -48   5 74.7772 30.5150  18
  -1  48   4-7.97121 45.9758  27
   1  48  -4 14.9638 37.2555  17
  -1 -48   4 34.4936 35.1860  18
  -1  48   3 3775.46 80.2574  27
  -1 -48   3 3682.91 64.8987  18
  -1  48   2 270.129 55.6217  27
  -1 -48   2 289.281 40.1270  18
   1  48  -2 301.065 43.3817  17
  -1  48   1 2414.72 75.6306  27
  -1 -48   1 2457.92 58.1192  18
  -1  48   0 131.355 55.4826  27
   1  48   0 128.569 40.2339  17
  -1  48   0 119.938 30.8344  17
  -1  48  -1 506.312 55.1906  27
  -1  48  -1 412.254 37.2147  17
   1  48   1 481.392 41.5878  17
  -1  48  -2 188.795 52.6026  27
  -1  48  -2 198.356 37.2750  17
   1  48   2 206.055 31.6372  17
   1 -48   2 214.877 39.8545  18
   1 -48   3 1110.71 42.8267  18
  -1  48  -3 1059.70 41.4451  17
  -1  48  -4 508.489 32.8791  17
   1 -48   4 495.182 32.5820  18
  -1 -48  -5 646.737 29.7546  30
   1 -48   5 636.220 26.3411  18
  -1  48  -5 676.541 29.1757  17
   1  49  -5 306.030 23.8285  17
  -1 -49   5 279.478 22.0644  18
  -1  49   4 16.2436 33.3599  27
   1  49  -4 81.6564 27.8842  17
  -1 -49   4 42.1869 25.2585  18
  -1  49   3 104.452 39.8397  27
   1  49  -3 130.627 32.0262  17
  -1 -49   3 107.903 29.0952  18
  -1  49   2 594.024 45.7987  27
   1  49  -2 756.769 37.6114  17
  -1  49   1 639.184 46.3541  27
   1  49  -1 688.982 36.9372  17
  -1  49   0 240.348 45.7810  27
   1  49   0 321.875 30.9664  17
  -1  49  -1 675.930 46.5644  27
  -1  49  -1 580.130 24.8457  17
   1  49   1 618.418 29.2660  17
  -1  49  -2 683.490 42.6733  27
  -1  49  -2 589.180 26.4194  17
  -1  49  -3 67.5885 31.9572  27
  -1  49  -3 31.2238 21.9048  17
  -1  49  -4 1546.85 36.1514  27
  -1  49  -4 1729.89 30.6516  17
   1  50  -3 239.071 21.8337  17
  -1  50   2 209.106 27.9604  27
   1  50  -2 298.893 23.5118  17
  -1  50   1 194.474 30.4692  27
   1  50  -1 194.461 22.4852  17
  -1  50   0 533.359 32.6296  27
  -1  50  -1 82.9492 26.8688  27
  -2   0  20 3733.21 51.2797   5
   2   0 -20 2471.09 47.9964  24
   2   0 -19-9.22177 42.1781   4
   2   0 -19-7.19642 51.7974  24
   2   0 -19-5.25130 40.8602   3
   2   0 -18 2798.78 103.681  30
   2   0 -18 3211.80 88.0737   4
   2   0 -17 117.677 109.217  30
  -2   0  17 55.5075 114.791  21
   2   0 -17 9.37223 77.9018   4
  -2   0  16 32302.9 412.112  21
   2   0 -16 33342.9 392.307   4
   2   0 -15-64.0970 133.635  30
  -2   0  15 27.4391 141.505  21
   2   0 -14 17714.7 277.713  30
  -2   0  14 17820.8 297.712  21
   2   0 -13 218.526 127.920  30
  -2   0  13 173.915 144.307  21
  -2   0  13 217.125 162.985   8
  -2   0  12 10789.0 288.296   8
  -2   0  11 86.3912 144.917   8
  -2   0  10 8300.73 229.509   8
  -2   0   9-11.4391 117.284   8
   2   0  -8 69202.6 757.730  13
   2   0  -7 12.6727 63.6891  13
   2   0  -6 203169. 2053.80  13
   2   0  -5 51.2892 65.0963  13
   2   0  -4 136947. 1409.95  13
   2   0  -3 43.7736 66.9522  13
  -2   0   3 13.1938 61.8723  14
   2   0  -3 28.2272 74.2391   1
  -2   0   2 37832.3 419.990  14
   2   0  -2 34521.3 424.929   1
   2   0  -1 37.1156 57.5599   1
   2   0   0 5123.90 120.976  13
   2   0   0 6237.55 128.263   1
   2   0   1 63.4510 59.7597  13
   2   0   1 33.7665 42.4239   8
   2   0   1 95.0878 29.4723   7
  -2   0  -1 5.37766 39.5091  10
   2   0   2 9338.95 154.709  13
   2   0   2 9574.21 153.820   8
   2   0   2 9581.02 127.657   7
  -2   0  -2 9943.05 151.079  10
   2   0   3 27.3810 49.3777  13
   2   0   3 19.8242 67.6100   8
   2   0   4 331.831 90.4092   8
   2   0   5 58.7492 97.5109   8
  -2   0  -5 37.8782 106.452  12
  -2   0  -6 30364.6 439.312  12
   2   0   6 28993.6 423.165   8
   2   0   7 32.1183 111.051   8
   2   0   8 28791.9 455.653   8
   2   0   9-18.6474 142.517   8
  -2   0  -9 33.9056 156.307  12
   2   0  10 3308.86 201.222   8
  -2   0 -10 3600.22 214.628  12
   2   0  11 227.667 158.495   8
  -2   0 -11 55.5517 168.281  12
   2   0  12 112014. 1325.47   8
   2   0  12 109018. 1144.30  21
  -2   0 -12 110674. 1326.94  12
   2   0  13 88.6222 106.541  21
   2   0  14 336.824 105.190  21
   2   0  15-51.5000 91.0127   5
   2   0  16 7534.26 137.116   5
  -2   0 -17-33.7700 61.1658  24
   2   0  17 6.70749 56.1277   5
  -2   0 -18 896.602 42.0526  24
   2   0  18 905.869 39.3673   5
   2   0  18 889.452 42.1475   6
   2  -1 -20 591.985 29.9286  24
   2   1 -20 596.779 30.4681  24
  -2  -1  20 618.759 30.1789   5
   2  -1 -19 619.685 44.2455   3
   2  -1 -19 638.934 55.1892  24
   2   1 -19 638.738 55.8276  24
   2  -1 -19 592.558 46.0830   4
   2   1 -19 580.541 46.5150   4
   2  -1 -18 704.740 67.8702   4
   2   1 -18 653.772 66.4078   4
   2  -1 -18 582.853 88.1223  30
   2   1 -18 596.263 88.5244  30
  -2  -1  18 742.048 94.4103  21
   2   1 -17 382.120 109.910  30
   2  -1 -17 371.453 109.276  30
   2   1 -17 420.382 81.0985   4
   2  -1 -17 431.615 83.3936   4
  -2   1  17 407.085 119.367  21
  -2  -1  17 477.668 122.096  21
   2   1 -16 3502.17 132.492   4
   2  -1 -16 3501.44 133.183   4
   2   1 -16 4537.18 154.695  30
   2  -1 -16 4327.84 154.363  30
  -2  -1  16 4399.57 166.417  21
  -2   1  16 4098.81 163.039  21
   2   1 -15 1646.23 146.400  30
   2  -1 -15 1436.62 146.255  30
  -2  -1  15 1626.78 152.267  21
  -2   1  15 1565.72 149.337  21
   2  -1 -14 291.896 140.718  30
   2   1 -14 384.839 142.100  30
  -2   1  14 552.382 150.250  21
  -2  -1  14 600.598 148.285  21
  -2  -1  13 70914.7 957.636   8
   2  -1 -13 76729.5 819.316  30
   2   1 -13 76083.0 819.939  30
  -2  -1  13 75686.7 836.414  21
  -2   1  13 74673.3 834.864  21
  -2   1  13 70543.5 954.586   8
  -2   1  12 13971.3 328.063   8
  -2  -1  12 14422.0 333.324   8
  -2   1  11 707.190 145.154   8
  -2  -1  11 747.341 145.891   8
  -2   1  10 2089.86 148.608   8
  -2  -1  10 1980.56 157.040   8
  -2   1   9 221.947 114.213   8
   2  -1  -8 5574.24 132.320  13
  -2   1   8 5630.74 174.882   8
   2   1  -7 17099.6 254.060  13
   2  -1  -7 17597.8 256.200  13
   2   1  -6 216796. 2184.82  13
   2  -1  -6 216697. 2184.60  13
   2  -1  -5 8634.62 167.465  13
   2   1  -5 8533.45 166.483  13
   2   1  -4 111076. 1157.58  13
   2  -1  -4 110543. 1158.91  13
   2  -1  -3 143212. 1510.93   1
   2  -1  -3 149670. 1500.60  13
  -2   1   3 147826. 1509.61  14
   2   1  -3 147095. 1502.65  13
  -2  -1   3 145471. 1499.73  14
   2  -1  -2 57353.0 631.914   1
  -2  -1   2 57413.6 616.349  14
  -2   1   2 56963.9 627.583  14
   2  -1  -1 36421.1 423.589   1
   2  -1   0 32025.9 387.093   1
   2  -1   0 31770.1 386.942  13
   2  -1   0 32379.6 336.546   8
   2  -1   1 7343.85 136.352  13
   2   1   1 7395.37 142.084  13
   2  -1   1 7533.58 115.314   8
   2   1   1 7790.59 112.132   7
   2   1   1 7733.18 124.006   8
  -2   1  -1 7341.15 110.596  10
   2  -1   2 56771.7 606.495  13
   2   1   2 55818.3 608.048  13
   2   1   2 56723.4 608.282   8
   2   1   2 55039.7 583.214   7
  -2  -1  -2 56560.1 605.468  10
  -2   1  -2 57029.5 592.138  10
   2  -1   2 56641.1 602.974   8
   2   1   3 7108.45 127.920  13
   2  -1   3 7268.41 125.885  13
   2   1   3 7175.89 149.617   8
  -2  -1  -3 7132.56 137.801  10
   2  -1   3 7059.11 146.021   8
  -2   1  -4 490297. 4769.85  12
   2  -1   4 476782. 4696.41  13
   2   1   4 487992. 4756.63   8
   2  -1   4 480990. 4752.47   8
  -2   1  -5 49874.5 617.373  12
   2   1   5 49539.3 602.814   8
   2  -1   5 48837.0 599.209   8
  -2  -1  -6 81597.2 949.391  12
  -2   1  -6 81084.5 948.158  12
   2   1   6 81180.0 933.159   8
   2  -1   6 80606.5 928.408   8
   2   1   7 3991.12 166.577   8
   2  -1   7 3928.29 170.564   8
   2   1   8 12898.0 291.130   8
   2  -1   8 12871.1 295.003   8
   2   1   9 39909.8 588.399   8
   2  -1   9 39615.7 590.910   8
  -2  -1  -9 40931.0 606.747  12
   2   1  10 5211.99 220.922   8
   2  -1  10 5114.75 221.461   8
  -2   1 -10 4830.02 232.402  12
  -2  -1 -10 5485.55 233.110  12
   2  -1  11 465.181 165.295   8
   2   1  11 452.620 168.660   8
  -2  -1 -11 278.541 171.572  12
  -2   1 -11 386.671 162.651  12
   2  -1  12 21197.5 423.383   8
   2   1  12 20306.3 416.327   8
   2  -1  12 20351.2 290.031  21
   2   1  12 20372.4 289.086  21
  -2  -1 -12 20309.4 417.800  12
   2  -1  13 1141.82 117.585  21
   2   1  13 1308.66 117.240  21
   2  -1  14 1776.90 112.866  21
   2   1  14 1723.14 112.051  21
   2  -1  15 3352.58 111.445   5
   2  -1  16 283.670 80.3507   5
  -2   1 -17 786.817 64.3766  24
  -2  -1 -17 838.648 65.1790  24
   2  -1  17 931.730 61.9747   5
  -2  -1 -18 370.038 38.0441  24
  -2   1 -18 393.855 37.3055  24
   2  -1  18 396.498 38.4813   6
   2   2 -20-4.81729 27.2848  24
   2  -2 -20-11.8866 26.2957  24
  -2  -2  20-44.9300 25.8491   5
   2  -2 -19 1962.24 56.8790   3
   2  -2 -19 1863.36 56.3510   4
   2   2 -19 1756.10 63.9995  24
   2  -2 -19 1821.02 63.6954  24
   2  -2 -18 644.966 89.8244  30
   2   2 -18 432.501 86.7886  30
   2   2 -18 639.048 78.3896  24
  -2  -2  18 692.269 94.8994  21
   2  -2 -18 450.691 66.6189   4
   2  -2 -17 2982.28 107.659   4
  -2  -2  17 3157.02 136.332  21
   2  -2 -17 2889.27 126.251  30
   2   2 -17 2960.58 128.492  30
   2  -2 -16 2533.44 122.373   4
   2   2 -16 2341.14 140.865  30
   2  -2 -16 2296.78 141.463  30
  -2  -2  16 2541.84 152.081  21
  -2   2  16 2498.27 150.469  21
   2  -2 -15 209.451 138.092  30
   2   2 -15 487.674 140.705  30
  -2   2  15 276.927 142.272  21
  -2  -2  15 284.525 140.465  21
   2   2 -14 2750.95 150.656  30
   2  -2 -14 2693.03 158.138  30
  -2   2  14 2783.02 164.420  21
  -2  -2  14 2879.13 160.731  21
  -2  -2  13 2581.58 206.983   8
   2  -2 -13 2065.88 139.742  30
   2   2 -13 2340.01 149.915  30
  -2  -2  13 2511.21 160.269  21
  -2   2  13 2585.61 196.420   8
  -2   2  12 28401.8 484.480   8
  -2  -2  12 29047.7 494.621   8
  -2   2  11 3174.37 182.692   8
  -2  -2  11 3411.77 190.851   8
  -2  -2  10 8617.87 246.758   8
  -2   2  10 8750.71 233.817   8
  -2   2   9 498.645 112.564   8
   2  -2  -8 174930. 1805.11  13
  -2   2   8 182167. 1858.28   8
   2  -2  -7 7736.02 156.754  13
   2   2  -7 7609.16 157.191  13
  -2   2   7 7278.39 176.011   8
   2  -2  -6 47982.9 559.982  13
   2   2  -6 48525.1 561.657  13
   2   2  -5 5104.22 132.741  13
   2  -2  -5 5349.43 131.867  13
   2  -2  -4 9528.42 175.061  13
  -2   2   4 9390.63 191.741  14
   2   2  -4 9584.89 172.821  13
   2  -2  -4 9495.96 191.538   1
  -2   2   3 753615. 7344.92  14
   2   2  -3 759676. 7335.45  13
   2  -2  -3 747493. 7335.95  13
   2   2  -3 752996. 7351.77   9
   2  -2  -3 745590. 7343.59   1
  -2  -2   2 21121.3 263.988  14
   2   2  -2 21593.9 285.090   9
   2  -2  -2 21951.1 287.108   1
  -2   2   1 242394. 351.675  12
   2  -2  -1 245314. 605.078   1
   2  -2   0 318473. 350.316   8
   2   2   0 319889. 600.973   7
  -2   2  -1 11743.9 102.908  10
  -2  -2  -1 11438.0 128.836  11
   2  -2   1 11423.8 111.590   8
   2  -2   1 11471.9 149.701  13
   2   2   1 11942.6 152.504  13
   2   2   1 11803.6 124.151   7
   2   2   1 11883.5 133.856   8
  -2   2  -2 396282. 3889.06  12
   2   2   2 400937. 3880.65  13
   2  -2   2 395339. 3874.65  13
   2   2   2 400103. 3880.25   8
   2   2   2 391680. 3860.55   7
  -2  -2  -2 394044. 3858.60  11
  -2   2  -2 390802. 3837.97   9
   2  -2   2 397560. 3867.66   8
  -2  -2  -2 394201. 3877.76  10
   2  -2   3 750.082 57.2268  13
  -2   2  -3 745.859 87.7191  12
   2   2   3 868.103 81.0955   8
   2  -2   3 770.654 75.9560   8
  -2  -2  -3 805.988 74.1087  10
  -2   2  -3 695.568 40.0736   9
   2  -2   4 28421.6 320.944  13
  -2   2  -4 28907.6 389.490  12
   2   2   4 28941.6 377.743   8
   2  -2   4 28389.7 373.745   8
  -2   2  -5 13404.8 257.330  12
   2   2   5 13577.1 244.214   8
   2  -2   5 13246.6 238.975   8
  -2   2  -6 9650.35 235.930  12
  -2  -2  -6 9312.35 224.935  12
   2   2   6 9552.90 220.140   8
   2  -2   6 9447.90 219.858   8
  -2   2  -7 71175.2 875.610  12
   2   2   7 71609.9 861.339   8
   2  -2   7 71699.1 861.419   8
   2   2   8 17167.3 339.742   8
   2  -2   8 17321.5 340.337   8
  -2  -2  -9 7303.47 244.360  12
   2   2   9 6867.73 234.364   8
   2  -2   9 7183.34 239.546   8
   2  -2  10 33777.1 549.908   8
   2   2  10 33041.8 542.337   8
  -2  -2 -10 34687.0 561.377  12
  -2   2 -10 35574.7 568.874  12
   2   2  11 140.761 164.929   8
   2  -2  11 179.669 166.843   8
  -2   2 -11 157.443 170.943  12
  -2  -2 -11 61.0686 155.400  12
   2   2  12 280.237 166.752   8
   2  -2  12 171.307 166.822   8
   2   2  12 157.364 107.040  21
   2  -2  12 275.110 112.833  21
  -2  -2 -12 198.539 158.643  12
   2   2  13 1408.01 118.356  21
   2  -2  13 1457.10 121.119  21
   2  -2  14 828.289 107.489  21
   2   2  14 755.047 106.521  21
   2  -2  15 146.300 93.4522   5
   2   2  15 403.205 89.1931  21
   2  -2  16 8041.24 136.618   5
  -2   2 -17 482.132 64.6818  24
   2  -2  17 559.723 58.6830   5
  -2  -2 -18 740.008 38.8579  24
  -2   2 -18 706.220 38.8523  24
   2  -2  18 848.840 37.8600   5
   2  -2  18 736.182 40.0994   6
   2   3 -20 124.303 26.2652  24
   2  -3 -20 137.790 26.5083  24
  -2   3  20 136.767 25.3449   5
  -2  -3  20 167.010 25.1959   5
   2  -3 -19 961.545 46.7693   3
   2   3 -19 981.060 47.0409   3
   2  -3 -19 915.303 58.2918  24
   2   3 -19 897.076 56.7935  24
   2  -3 -19 1016.82 48.6572   4
   2  -3 -18 9848.70 145.554   4
  -2  -3  18 10397.8 168.384  21
   2   3 -18 9282.82 156.854  30
   2  -3 -18 9353.05 158.462  30
   2   3 -18 10022.1 150.002  24
   2  -3 -17 274.854 109.862  30
   2   3 -17 189.710 109.706  30
  -2  -3  17 271.615 116.460  21
   2  -3 -17 145.475 78.8105   4
   2   3 -16 415.476 129.479  30
   2  -3 -16 253.042 125.158  30
   2  -3 -16 323.387 98.6087   4
  -2  -3  16 535.303 137.508  21
   2  -3 -15 1555.83 124.888   4
   2  -3 -15 1984.70 150.139  30
   2   3 -15 2036.23 147.120  30
  -2   3  15 1932.38 154.773  21
  -2  -3  15 1992.15 154.795  21
   2  -3 -14 742.122 143.889  30
   2   3 -14 735.365 141.627  30
  -2   3  14 725.553 148.128  21
  -2  -3  14 743.557 151.729  21
  -2  -3  13 13433.1 335.739   8
   2   3 -13 13250.3 236.636  30
   2  -3 -13 13124.7 236.683  30
  -2  -3  13 13611.6 255.801  21
  -2   3  13 13052.3 324.253   8
  -2   3  12 5175.33 215.207   8
  -2  -3  12 5439.38 237.206   8
  -2   3  11 11344.3 283.576   8
  -2  -3  11 11659.6 296.625   8
  -2   3  10 487.737 133.062   8
  -2   3   9 50621.0 642.452   8
   2  -3  -8 121011. 1273.59  13
  -2   3   8 123946. 1320.48   8
   2  -3  -7 5064.94 124.658  12
   2  -3  -7 5006.49 129.989  13
  -2   3   7 5223.70 150.375   8
   2   3  -6 2364.82 100.826  13
   2  -3  -6 2645.46 103.694  13
   2  -3  -6 2524.02 85.0251  12
   2   3  -6 2490.00 144.222   9
  -2   3   6 2339.28 106.595   8
   2   3  -5 27683.0 365.416  13
   2  -3  -5 28465.1 365.195  13
  -2   3   5 28549.1 348.117   8
   2   3  -5 27803.1 411.912   9
  -2   3   4 80137.3 905.800  14
   2   3  -4 80799.5 881.034  13
   2  -3  -4 80703.2 878.973  13
  -2   3   4 81251.9 842.742   8
  -2   3   3 26840.8 344.781  14
   2  -3  -3 25905.1 335.289  13
   2   3  -3 26837.9 336.816  13
   2   3  -3 25558.1 347.602   9
  -2   3   3 25415.0 282.135   8
   2   3  -2 8208.19 158.439   9
   2  -3  -2 8731.06 155.152   1
  -2  -3   2 8798.89 132.706  14
  -2   3   2 8353.47 97.5928   8
  -2   3   1 476010. 4613.93  12
   2   3  -1 474607. 4649.31   9
   2  -3  -1 477896. 4658.75   2
   2  -3  -1 475098. 4659.83   1
   2   3   0 18588.7 218.731   9
   2  -3   0 19158.1 254.957   2
   2  -3   0 19751.6 258.115   1
   2  -3   0 17797.5 256.965  13
   2   3   0 18127.5 259.945  13
  -2   3   0 18617.9 226.844  12
   2  -3   0 18619.9 197.156   8
   2   3   0 18800.6 245.732   7
  -2  -3  -1 2562.74 77.0535  11
  -2   3  -1 2532.27 50.8227  10
   2  -3   1 2489.12 63.8905   8
   2  -3   1 2540.13 100.437   2
  -2   3  -1 2564.03 85.0378  12
   2  -3   1 2652.03 88.4850  13
   2   3   1 2607.77 96.7530  13
   2   3   1 2713.87 79.5277   7
   2   3   1 2573.03 81.7702   8
  -2   3  -2 30695.7 380.774  12
   2  -3   2 31362.8 368.837  13
   2   3   2 32044.8 378.092  13
   2   3   2 31520.1 377.802   8
   2   3   2 30814.6 361.349   7
   2  -3   2 30197.2 357.995   8
  -2  -3  -2 31201.4 359.745  11
  -2  -3  -2 30645.9 373.540  10
  -2   3  -3 229198. 2259.96  12
   2  -3   3 224814. 2215.35  13
   2   3   3 226030. 2244.16   8
   2  -3   3 223683. 2233.88   8
  -2  -3  -3 225242. 2241.73  10
   2  -3   4 301.088 47.8515  13
   2   3   4 188.234 87.2153   8
   2  -3   4 253.520 83.7884   8
  -2   3  -4 283.813 47.6891   9
  -2   3  -4 244.579 97.9159  12
   2   3   5 307345. 3098.82   8
  -2   3  -5 301101. 3037.75   9
   2  -3   5 308774. 3092.07   8
  -2   3  -6 3770.45 165.702  12
   2   3   6 3646.08 155.911   8
   2  -3   6 3855.43 150.722   8
  -2   3  -7 70092.4 852.567  12
   2   3   7 67905.8 834.533   8
   2  -3   7 68496.7 828.870   8
   2   3   8 1027.50 139.917   8
   2  -3   8 801.498 145.181   8
  -2  -3  -9 10295.5 282.979  12
   2   3   9 9731.45 270.152   8
   2  -3   9 10191.6 268.016   8
   2  -3  10 7274.49 250.275   8
   2   3  10 7137.21 250.796   8
  -2  -3 -10 7344.59 253.239  12
  -2   3 -10 7229.78 258.141  12
   2  -3  11 10712.4 308.438   8
   2   3  11 10830.1 299.622   8
  -2  -3 -11 10835.6 306.489  12
  -2   3 -11 10688.6 307.228  12
   2  -3  12 3785.45 224.623   8
   2   3  12 4028.49 224.682   8
  -2  -3 -12 4067.06 223.116  12
   2   3  12 3918.37 138.213  21
   2  -3  12 3952.87 140.514  21
   2  -3  13 12229.4 213.538  21
   2   3  13 12603.8 211.762  21
   2   3  14 9302.04 172.780  21
   2  -3  15 36153.4 414.129   5
  -2   3 -16 2777.64 99.5570  24
   2  -3  16 3026.68 96.2547   5
  -2   3 -17 391.358 64.3547  24
   2  -3  17 372.017 56.5325   5
  -2  -3 -18 178.562 35.2169  24
  -2   3 -18 144.602 35.8602  24
   2   3  18 179.569 36.1633   6
   2  -3  18 151.295 34.5532   6
   2  -4 -20 108.852 24.5918  24
   2   4 -20 92.1993 25.3718  24
  -2   4  20 102.646 24.1612   5
  -2  -4  20 111.740 24.1855   5
   2   4 -19 4700.56 77.6107   4
   2  -4 -19 4390.83 77.5432   4
   2  -4 -19 4461.74 77.1907   3
   2   4 -19 4463.00 76.2434   3
   2   4 -19 4375.80 82.5903  24
   2  -4 -18 1675.10 70.5908   4
   2   4 -18 1535.75 72.0366   4
  -2  -4  18 1822.48 99.4200  21
   2   4 -18 1758.75 84.2805  24
   2  -4 -18 1709.53 94.3791  30
   2   4 -17-78.2500 107.635  30
   2  -4 -17 176.600 106.276  30
   2   4 -17 181.669 82.0307   4
   2  -4 -17 135.298 84.8694   4
  -2  -4  17 131.260 114.418  21
   2   4 -16 349.687 127.678  30
   2  -4 -16 273.571 130.602  30
  -2  -4  16 374.357 136.664  21
   2   4 -16 312.140 102.057   4
   2  -4 -16 392.315 103.192   4
   2  -4 -15 19989.6 294.934  30
   2   4 -15 20184.5 297.341  30
  -2   4  15 19518.0 306.087  21
  -2  -4  15 20593.5 312.866  21
   2  -4 -15 19553.3 282.963   4
   2   4 -15 19522.7 280.943   4
   2   4 -14 6835.77 188.018  30
   2  -4 -14 6566.28 188.489  30
  -2   4  14 6746.69 194.858  21
  -2  -4  14 7015.04 196.432  21
   2  -4 -13 710.001 138.316  30
   2   4 -13 497.713 129.731  30
  -2  -4  13 393.842 139.496  21
  -2   4  13 222.545 143.385   8
  -2  -4  13 413.844 171.435   8
  -2   4  12 3612.44 201.803   8
  -2  -4  12 3677.41 212.241   8
  -2   4  11 248848. 2625.97   8
  -2  -4  11 252759. 2653.79   8
  -2   4  10 3885.97 169.875   8
  -2   4   9 14583.2 279.333   8
  -2   4   8 8264.29 198.195   8
   2  -4  -8 8063.67 168.465  12
   2  -4  -8 7710.78 161.045  13
   2   4  -7 19652.5 363.184   9
  -2   4   7 19342.3 299.123   8
   2  -4  -7 19780.3 284.621  13
   2  -4  -7 19848.0 273.588  12
   2   4  -6 88.1209 111.240   9
  -2   4   6 53.8970 72.6658   8
   2  -4  -6 90.8587 70.3851  13
   2  -4  -6 40.0949 53.6917  12
   2   4  -5 1717.41 93.6177  13
   2  -4  -5 1736.55 95.7624  13
   2  -4  -5 1732.40 58.6625  12
  -2   4   5 1604.75 79.6922   8
  -2   4   4 122453. 1279.43  14
   2   4  -4 118985. 1250.93  13
   2  -4  -4 120889. 1247.35  13
  -2   4   4 118858. 1207.93   8
   2   4  -4 117216. 1267.37   1
   2  -4  -4 118454. 1263.12   1
  -2   4   3 4397.47 130.841  14
   2  -4  -3 4508.94 128.572  13
   2   4  -3 4588.05 132.610  13
  -2   4   3 4686.02 82.8957   8
   2   4  -3 4916.81 140.843   9
   2   4  -3 5111.79 132.809   1
   2  -4  -3 5100.07 126.938   1
   2   4  -2 127.440 67.5645   9
   2  -4  -2 84.0378 65.2334   1
   2   4  -2 81.8636 61.1197   1
  -2  -4   2 180.169 42.7950  14
  -2   4   2 90.4642 22.0321   8
   2   4  -1 66192.5 685.606   9
   2  -4  -1 64617.0 687.633   2
   2  -4  -1 62036.0 686.709   1
   2   4  -1 65073.5 686.056   2
   2   4  -1 61032.2 686.952   1
   2  -4   0 24537.4 258.109   8
   2   4   0 25850.0 288.416   9
   2   4   0 24071.2 311.865   2
   2   4   0 24105.1 314.474   1
   2  -4   0 25497.6 315.802   1
   2  -4   0 25141.9 315.146   2
   2   4   0 26533.1 329.215  13
  -2   4   0 25782.0 293.300  12
   2   4   0 25889.2 320.344   7
  -2   4   0 24798.6 253.700   7
  -2  -4  -1 36537.5 418.507  11
   2   4   1 35209.7 371.344   9
   2  -4   1 36308.3 437.249   2
   2   4   1 36296.0 435.536   2
   2   4   1 37055.7 435.371  13
  -2   4  -1 36215.2 416.368  12
   2   4   1 36636.5 419.071   7
   2   4   1 36763.3 417.326   8
  -2   4  -2 6224.35 138.756  12
   2  -4   2 6027.11 125.499  13
   2   4   2 6403.71 137.553   8
   2   4   2 6203.71 125.836   7
  -2  -4  -2 5968.03 122.780  11
  -2  -4  -2 6239.05 131.765  10
  -2   4  -3 5823.45 149.155  12
   2  -4   3 6143.64 119.004  13
   2   4   3 5880.58 145.843   8
  -2  -4  -3 6021.15 140.353  10
  -2   4  -3 5894.75 116.326   9
   2  -4   4 2826.21 78.6627  13
  -2   4  -4 2958.62 127.407  12
   2   4   4 2786.85 119.812   8
  -2  -4  -4 2890.98 116.592  10
  -2   4  -4 2631.42 85.0459   9
  -2   4  -5 46776.8 576.671  12
   2   4   5 45540.1 559.272   8
   2  -4   5 46044.5 552.810   8
   2   4   6 609.587 119.875   8
  -2   4  -6 686.003 120.341  12
   2  -4   6 696.253 107.957   8
  -2   4  -7 69888.7 850.231  12
   2   4   7 67445.3 832.329   8
   2  -4   7 68584.6 833.724   8
   2   4   8 8271.83 244.168   8
   2  -4   8 8509.14 243.491   8
  -2  -4  -9 10445.2 287.147  12
   2   4   9 9864.94 273.870   8
   2  -4   9 9717.50 273.434   8
  -2   4 -10 6894.43 258.257  12
  -2  -4 -10 6987.52 254.513  12
   2   4  10 6717.86 243.242   8
   2  -4  10 7190.22 246.774   8
   2  -4  11 5478.27 240.429   8
   2   4  11 5264.23 238.907   8
  -2  -4 -11 5362.45 235.738  12
   2   4  12 2949.03 208.931   8
   2  -4  12 3152.83 206.196   8
   2   4  12 3291.92 131.785  21
   2  -4  12 3208.70 134.777  21
  -2  -4 -12 2866.63 213.520  12
   2  -4  13 437.109 111.400  21
   2   4  13 496.596 110.000  21
   2   4  14 2505.11 116.228  21
   2  -4  15 458.660 94.5565   5
   2   4  15 308.358 94.7455   5
  -2   4 -16 5707.50 122.122  24
   2   4  16 5761.70 117.236   5
   2  -4  16 5823.43 116.005   5
   2   4  17 12377.9 155.935   5
   2  -4  17 12510.6 155.131   5
  -2  -4 -18 264.179 35.8753  24
  -2   4 -18 194.995 34.8384  24
   2  -4  18 374.829 32.4999   5
   2   4  18 383.055 32.8649   5
   2  -4  18 244.411 33.9538   6
   2   4  18 286.513 34.1935   6
   2  -5 -20 545.466 26.5525  24
   2   5 -20 534.019 27.4928  24
  -2   5  20 600.574 25.9228   5
  -2  -5  20 588.966 25.5025   5
   2   5 -19 422.702 41.2240   3
   2  -5 -19 398.797 40.7071   3
   2  -5 -19 466.776 41.7130   4
   2   5 -19 495.729 43.2598   4
   2  -5 -19 498.957 58.4648  30
   2   5 -19 557.487 53.4517  24
   2   5 -18 8438.83 128.645   4
   2  -5 -18 8379.78 128.627   4
   2   5 -18 8133.83 134.006  24
  -2  -5  17 6852.35 162.780  21
   2  -5 -17 6368.59 133.796   4
   2   5 -17 6388.14 129.623   4
   2  -5 -17 6659.49 152.902  30
   2   5 -17 6260.51 152.336  30
  -2  -5  16 1927.96 147.250  21
   2   5 -16 1810.54 109.402   4
   2  -5 -16 1828.87 112.335   4
   2  -5 -16 1626.85 139.228  30
   2   5 -16 1703.57 134.346  30
  -2  -5  15 1239.18 152.495  21
   2  -5 -15 1265.25 119.133   4
   2   5 -15 1320.75 118.634   4
   2  -5 -15 960.071 143.897  30
   2   5 -15 1061.71 144.883  30
  -2  -5  14 267.796 149.282  21
   2   5 -14 396.354 139.501  30
   2  -5 -14 213.136 141.562  30
  -2  -5  13 12261.3 237.331  21
   2  -5 -13 11811.3 228.667  30
   2   5 -13 12701.1 227.713  30
  -2   5  13 11841.8 303.227   8
  -2  -5  13 12051.9 329.621   8
  -2   5  12 7553.66 239.335   8
  -2  -5  12 7909.67 274.471   8
  -2   5  11 19523.8 368.701   8
  -2   5  10 4375.07 182.945   8
  -2   5   9 20879.4 347.792   8
   2  -5  -9 21100.8 315.890  12
   2   5  -8 146521. 1622.96   9
  -2   5   8 143344. 1522.90   8
   2  -5  -8 140817. 1481.81  13
   2  -5  -8 143891. 1486.23  12
   2   5  -7 93551.0 1114.72   9
  -2   5   7 94408.6 1026.32   8
   2  -5  -7 93634.9 1010.70  13
   2  -5  -7 94004.9 990.378  12
   2   5  -6 381.489 122.836   9
  -2   5   6 353.589 77.1634   8
   2  -5  -6 396.082 78.4517  13
   2  -5  -6 564.359 58.8994  12
   2  -5  -5 232.506 42.3566  12
  -2   5   5 209.988 64.5356   8
   2  -5  -5 198.076 72.8191  13
  -2   5   4 130611. 1310.05   8
   2   5  -4 131183. 1375.23   1
   2  -5  -4 135662. 1368.59   1
  -2   5   4 126962. 1384.11  14
   2  -5  -4 132633. 1354.09  13
   2   5  -4 132694. 1358.04  13
   2  -5  -4 127554. 1272.18  12
  -2   5   3 446.902 41.9105   8
   2   5  -3 395.103 92.4453   9
   2   5  -3 474.909 80.0772   1
   2  -5  -3 462.614 73.6395   1
  -2   5   3 394.410 73.1649  14
   2   5  -3 412.110 85.2058  13
   2  -5  -2 25837.1 323.217   1
   2   5  -2 27185.2 343.066   9
   2   5  -1 87624.7 933.511   9
   2   5  -1 86926.2 928.114   2
   2  -5  -1 89840.5 931.639   2
   2   5  -1 89233.9 931.671   1
   2  -5  -1 89196.6 931.032   1
  -2  -5   1 89789.4 886.238  14
   2   5   0 367612. 3585.17   7
  -2   5   0 360065. 3516.37   7
   2   5   0 368129. 3552.64   9
   2   5   0 364872. 3570.84   2
   2   5   0 361759. 3576.69   1
   2  -5   0 361433. 3575.67   1
   2  -5   0 354120. 3572.97   2
  -2   5   0 367930. 3553.22  12
   2   5   1 2454.75 93.0961   7
   2   5   1 2564.17 92.3856   8
  -2  -5  -1 2481.80 88.8292  11
   2   5   1 2528.72 59.6403   9
   2  -5   1 2577.11 101.248   2
   2   5   1 2630.36 96.7982   2
  -2   5  -1 2542.72 91.0399  12
  -2   5  -2 38585.5 461.624  12
   2   5   2 40246.6 462.615   8
   2   5   2 38896.1 453.449   7
  -2  -5  -2 38607.3 450.147  11
   2  -5   3 40748.2 470.051  13
  -2   5  -3 41358.8 508.844  12
   2   5   3 42141.3 500.801   8
  -2   5  -3 41863.6 479.092   9
  -2  -5  -3 41369.8 502.572  10
   2  -5   4 402340. 3955.71  13
  -2   5  -4 403941. 4026.89  12
   2   5   4 404104. 4011.98   8
  -2   5  -4 403487. 3980.94   9
  -2  -5  -4 406954. 4007.35  10
  -2   5  -5 7808.69 204.092  12
   2  -5   5 7690.88 116.849  13
   2   5   5 7781.61 193.877   8
  -2   5  -5 7780.07 156.312   9
  -2   5  -6 33291.2 477.903  12
   2   5   6 33224.9 466.267   8
  -2   5  -6 32098.5 418.730   9
   2  -5   6 33263.9 457.285   8
  -2   5  -7 20535.4 371.055  12
   2  -5   7 20522.2 352.295   8
   2   5   7 20248.7 358.222   8
  -2  -5  -8 7578.25 242.664  12
  -2   5  -8 7120.91 235.766  12
  -2   5  -8 7339.56 142.245  16
   2   5   8 7240.22 222.650   8
   2  -5   8 7373.87 230.028   8
  -2  -5  -9 42759.3 613.717  12
   2  -5   9 41424.5 600.127   8
   2  -5  10 400.064 156.439   8
   2   5  10 241.307 147.478   8
  -2  -5 -10 380.519 167.218  12
   2  -5  11 13894.0 336.279   8
   2   5  11 13671.2 335.874   8
  -2  -5 -11 13194.3 334.495  12
   2  -5  12 200.636 168.473   8
   2   5  12 290.156 161.654   8
   2   5  12 173.441 105.224  21
   2  -5  12 284.157 114.454  21
  -2  -5 -12 290.976 155.054  12
   2  -5  13 2047.87 125.351  21
   2   5  13 2147.35 121.791  21
   2   5  14 11565.8 191.294  21
   2  -5  15 10752.9 174.711   5
   2   5  15 11082.3 178.616   5
  -2   5 -16 181.834 80.4191  24
   2   5  16 69.5466 69.1435   5
   2  -5  16 60.5482 69.0867   5
   2   5  17 2669.03 70.6683   5
   2  -5  17 2669.10 69.1406   5
  -2   5 -18-17.9022 32.5500  24
  -2  -5 -18 35.9212 31.7413  24
   2  -5  18 17.9478 31.1135   6
   2  -5  18 59.6500 29.6248   5
   2   5  18 21.1858 31.1890   6
   2   5  18 66.0209 29.5220   5
   2   6 -20 213.079 24.3275  24
   2  -6 -20 197.996 22.9408  24
  -2   6  20 193.123 21.0828   5
  -2  -6  20 192.683 20.8104   5
   2   6 -19 518.310 40.7051   4
   2  -6 -19 495.005 42.3543   4
  -2   6  19 404.343 62.9861  21
   2   6 -19 465.263 40.1694   3
   2  -6 -19 511.770 42.1719   3
   2  -6 -19 339.361 59.3760  30
   2   6 -19 383.949 51.4571  24
   2   6 -18 2026.15 70.0783   3
   2  -6 -18 1963.89 74.6410   3
   2   6 -18 2068.41 84.8190  24
   2  -6 -18 2093.88 96.3605  30
   2   6 -18 2015.71 72.0078   4
   2  -6 -18 1999.12 73.0039   4
  -2  -6  17 269.466 111.503  21
   2  -6 -17 329.541 109.031  30
   2   6 -17 68.0121 105.459  30
   2   6 -17 310.038 92.4366  24
   2   6 -17 201.934 76.9834   4
   2  -6 -17 256.138 80.8069   4
   2   6 -16 161.881 95.6839   4
   2  -6 -16 65.2665 97.1313   4
   2  -6 -16 134.030 129.625  30
   2   6 -16 139.796 125.407  30
  -2  -6  16 274.087 132.231  21
   2  -6 -15 584.397 110.830   4
  -2  -6  15 735.179 144.780  21
   2   6 -15 588.383 109.661   4
   2   6 -15 739.203 140.466  30
   2  -6 -15 611.751 141.116  30
  -2  -6  14 10356.9 226.450  21
   2  -6 -14 10391.6 213.067  30
   2   6 -14 10755.5 218.623  30
  -2  -6  13 27374.1 378.406  21
   2  -6 -13 25882.7 359.682  30
   2   6 -13 26956.0 361.997  30
  -2   6  13 26311.4 464.441   8
  -2  -6  13 27787.2 500.283   8
  -2  -6  12 469.653 169.438   8
  -2   6  12 468.742 144.481   8
  -2   6  11 5776.58 211.946   8
  -2   6  10 211.217 122.817   8
  -2   6   9 3916.66 164.490   8
   2  -6  -9 3997.09 132.930  12
   2   6  -8 7464.80 245.300   9
  -2   6   8 7420.81 186.518   8
   2  -6  -8 7268.55 157.911  12
   2  -6  -8 6945.85 159.665  13
   2   6  -7 136098. 1527.64   9
  -2   6   7 136934. 1426.98   8
   2  -6  -7 136174. 1388.52  12
   2  -6  -7 132349. 1414.40  13
   2   6  -6 4587.71 179.606   9
  -2   6   6 4358.22 128.881   8
   2  -6  -6 4456.56 133.267  13
   2  -6  -6 4592.73 101.042  12
  -2   6   5 14298.2 212.654   8
   2  -6  -5 14153.3 179.970  12
   2  -6  -5 14307.6 237.596  13
  -2   6   4 275.550 54.2971   8
   2   6  -4 276.111 91.0576   1
   2  -6  -4 281.878 84.7923   1
   2  -6  -4 234.159 28.8069  12
  -2   6   3 375622. 3635.97   8
   2   6  -3 370833. 3721.91   9
   2  -6  -3 367885. 3685.75   1
   2   6  -3 376859. 3690.11   1
  -2   6   3 367933. 3711.97  14
   2  -6  -2 6781.32 138.037   1
   2   6  -2 6617.09 137.949   1
   2   6  -1 1144.38 92.8843   7
   2   6  -1 979.608 77.1188   9
   2  -6  -1 898.325 68.5700   2
   2   6  -1 954.300 68.9517   2
   2  -6  -1 902.911 68.9329   1
   2   6  -1 876.107 69.5786   1
  -2  -6   1 831.867 27.3786  14
   2   6   0 124335. 1261.96   7
  -2   6   0 119819. 1189.55   7
   2   6   0 118735. 1239.07   1
   2  -6   0 118280. 1235.34   2
   2   6   0 119671. 1233.20   2
   2  -6   0 119954. 1236.80   1
   2   6   0 123013. 1228.69   9
   2   6   1 407121. 4070.63   7
   2   6   1 419051. 4029.64   9
  -2  -6  -1 412310. 4066.07  11
   2   6   1 410077. 4068.26   2
   2  -6   1 408442. 4070.78   2
  -2   6  -1 413996. 4056.94  12
   2   6   2 615479. 5996.96   8
   2   6   2 616967. 5994.10   7
  -2  -6  -2 605278. 5990.30  11
  -2  -6  -2 614517. 5994.37  10
   2  -6   2 602319. 6011.34   2
   2   6   2 609288. 6006.92   2
  -2   6  -2 620403. 5999.46  12
  -2   6  -3 257403. 2615.08  12
   2   6   3 264189. 2610.17   8
   2   6   3 259317. 2601.76   7
  -2   6  -3 262264. 2592.84   9
  -2  -6  -3 252969. 2609.46  10
   2  -6   4 188210. 1892.08  13
  -2   6  -4 191613. 1960.95  12
   2   6   4 187316. 1949.95   8
  -2   6  -4 188459. 1921.78   9
  -2  -6  -4 190648. 1944.70  10
   2  -6   5 34963.6 393.225  13
  -2   6  -5 36544.4 486.964  12
   2   6   5 36079.1 478.465   8
  -2   6  -5 35123.7 444.476   9
  -2   6  -6 10111.1 243.037  12
   2   6   6 9912.24 228.794   8
  -2   6  -6 9682.35 192.912   9
  -2   6  -7 27757.1 447.138  12
   2  -6   7 27280.7 420.856   8
   2   6   7 26435.0 426.365   8
  -2  -6  -8 3689.43 190.975  12
  -2   6  -8 3699.11 186.358  12
  -2   6  -8 3593.58 106.540  16
   2   6   8 3533.99 187.644   8
   2  -6   8 3863.41 182.851   8
  -2  -6  -9 10744.9 288.750  12
   2   6   9 10166.3 278.339   8
   2  -6   9 10568.5 280.984   8
   2  -6  10 422.930 155.355   8
   2   6  10 431.911 154.847   8
  -2  -6 -10 462.168 166.278  12
  -2  -6 -11 13702.6 340.502  12
   2  -6  11 14090.9 344.397   8
   2   6  11 13990.8 344.470   8
   2   6  12 953.171 113.658  21
   2  -6  12 995.423 117.502  21
  -2  -6 -12 957.124 172.912  12
   2   6  12 1134.96 180.836   8
   2  -6  12 945.963 167.589   8
   2   6  13 6259.91 151.395  21
   2   6  14 2890.79 117.197  21
   2   6  15 5690.26 131.675   5
  -2   6 -15 5911.51 137.374  24
   2   6  16 1942.75 83.9231   5
   2  -6  16 1877.23 81.5212   5
  -2   6 -16 1981.37 91.8019  24
   2  -6  17 6150.25 96.6322   5
   2   6  17 6120.53 98.0712   5
   2  -6  18 558.185 33.5805   6
   2   6  18 576.858 32.7560   6
   2  -6  18 552.041 31.8213   5
   2   6  18 572.273 31.9651   5
  -2  -6 -18 490.096 34.7423  24
  -2   7  19 568.502 60.6432  21
   2  -7 -19 493.446 58.6468  30
   2   7 -19 513.800 51.6360  24
   2  -7 -18 1271.28 66.9475   4
   2   7 -18 1318.76 63.9692   4
   2  -7 -18 1243.82 67.0534   3
   2   7 -18 1232.99 63.4712   3
   2  -7 -18 1289.83 89.4103  30
   2   7 -18 1227.80 79.2387  24
   2   7 -17 899.037 82.1200   4
   2  -7 -17 816.222 82.3239   4
  -2  -7  17 848.746 115.283  21
   2  -7 -17 597.152 111.093  30
   2   7 -17 474.636 106.119  30
   2   7 -17 763.634 94.2625  24
  -2  -7  16 1085.10 138.432  21
   2   7 -16 950.807 131.489  30
   2  -7 -16 998.078 130.123  30
   2   7 -16 1172.66 100.964   4
   2  -7 -16 1198.74 103.497   4
   2  -7 -15 119.682 101.052   4
   2   7 -15 180.332 101.687   4
   2   7 -15 217.757 135.746  30
   2  -7 -15 191.335 137.534  30
  -2  -7  15 239.286 145.910  21
   2   7 -14 23879.1 337.971  30
   2  -7 -14 23583.0 336.972  30
  -2  -7  14 24167.1 352.471  21
   2  -7 -13 35429.6 431.617  30
   2   7 -13 35109.1 435.879  30
  -2  -7  13 34438.2 448.676  21
  -2  -7  12 13472.3 333.757   8
  -2   7  12 12488.5 305.431   8
  -2   7  11 12878.7 290.773   8
  -2   7  10 10047.9 246.014   8
   2  -7  -9 22379.1 325.728  12
   2   7  -9 21562.4 437.001   9
  -2   7   9 22073.4 356.935   8
   2   7  -9 21432.5 292.190  16
   2   7  -8 9680.78 281.480   9
  -2   7   8 9951.58 213.598   8
   2  -7  -8 9478.48 187.239  13
   2  -7  -8 9760.64 182.881  12
   2   7  -7 27737.1 462.784   9
  -2   7   7 28103.6 380.870   8
   2  -7  -7 27551.8 344.844  12
   2  -7  -7 26833.8 372.860  13
   2   7  -6 76416.2 929.938   9
  -2   7   6 76322.9 835.112   8
   2  -7  -6 76774.2 799.803  12
   2  -7  -6 75638.9 850.145  13
  -2   7   5 73656.8 775.948   8
   2  -7  -5 71277.6 738.636  12
  -2   7   4 45292.2 498.519   8
   2  -7  -4 44843.4 541.329   1
   2   7  -4 45198.6 548.089   1
  -2   7   4 45590.5 572.679  14
  -2   7   3 45990.9 473.096   8
   2   7  -3 46303.3 558.999   9
   2  -7  -3 40951.3 509.637   1
   2   7  -3 41418.3 511.898   1
  -2   7   3 44994.5 547.131  14
   2  -7  -2 48432.4 540.826   1
   2   7  -2 47576.3 543.647   1
   2   7  -2 48688.7 576.448   9
   2   7  -1 351.649 86.8215   7
   2  -7  -1 303.900 62.5734   1
   2  -7  -1 321.475 60.5917   2
   2   7  -1 374.976 57.2091   2
   2   7  -1 259.154 63.5305   1
   2   7  -1 481.102 77.1180   9
  -2   7   0 25656.3 288.799   7
   2   7   0 26876.3 356.242   7
   2  -7   0 25701.2 323.453   1
   2   7   0 25479.5 320.202   2
   2   7   0 25957.2 324.998   1
   2  -7   0 25513.6 323.382   2
   2   7   0 26922.8 330.408   9
   2   7   1 55905.0 632.640   7
   2   7   1 55093.7 618.450   2
   2  -7   1 55277.3 622.536   2
  -2  -7  -1 54525.2 626.242  11
   2   7   2 160352. 1617.97   8
   2   7   2 155221. 1619.33   7
  -2  -7  -2 156357. 1613.31  11
  -2  -7  -2 156013. 1615.86  10
   2   7   2 158672. 1623.14   2
   2  -7   2 160611. 1629.14   2
  -2   7  -2 154594. 1616.61  12
  -2   7  -3 13235.5 235.855  12
   2   7   3 13634.8 223.987   7
   2   7   3 12315.2 228.595   8
  -2  -7  -3 12252.3 227.764  10
   2  -7   4 221526. 2233.24  13
  -2   7  -4 228212. 2302.35  12
   2   7   4 221180. 2286.87   8
  -2  -7  -4 224215. 2282.58  10
  -2   7  -4 225570. 2271.05   9
  -2   7  -5 65227.4 782.891  12
   2  -7   5 63571.6 681.983  13
   2   7   5 66174.8 769.037   8
  -2   7  -5 64848.2 741.365   9
  -2   7  -6 40311.1 556.253  12
   2   7   6 40273.3 545.273   8
  -2   7  -6 39371.6 507.671   9
  -2   7  -7 1859.63 152.875  12
   2  -7   7 1941.84 139.170   8
   2   7   7 1841.13 155.509   8
  -2   7  -8 83906.1 1026.44  12
  -2   7  -8 83392.2 886.219  16
   2  -7   8 84656.5 1009.41   8
   2   7   8 85123.6 1014.19   8
  -2  -7  -9 6212.23 235.019  12
  -2   7  -9 5970.87 142.468  16
   2   7   9 6063.08 225.733   8
   2  -7   9 5934.02 227.374   8
  -2  -7 -10 40813.2 620.856  12
   2   7  10 40043.5 617.871   8
   2  -7  10 41250.7 615.735   8
   2  -7  11 79.9600 107.015  21
   2   7  11 147.638 163.861   8
   2  -7  11 136.223 164.074   8
  -2  -7 -11 108.244 160.322  12
   2  -7  12 13319.5 340.902   8
  -2  -7 -12 13013.4 326.395  12
   2  -7  12 12906.6 220.880  21
   2   7  12 12945.4 215.995  21
   2   7  13 95.3458 103.638  21
   2   7  14 378.588 97.1158  21
  -2   7 -15 6632.06 142.887  24
   2  -7  15 6528.30 135.859   5
   2   7  15 6908.88 141.738   5
  -2   7 -16 108.403 77.5743  24
   2   7  16 63.1466 70.8360   5
   2  -7  16 76.7127 68.7979   5
  -2   7 -17 128.754 56.6362  24
   2   7  17 98.2249 52.1511   6
   2  -7  17 140.735 48.5697   5
   2   7  17 141.475 49.8343   5
  -2   7 -18 1061.69 36.5840  24
  -2  -7 -18 1177.83 37.6920  24
   2  -7  18 1405.14 33.7447   5
   2   7  18 1181.81 36.1610   6
   2  -7  18 1332.71 35.5126   6
   2   7  18 1416.58 34.1353   5
   2   8 -19 10084.0 131.455  24
   2  -8 -19 9482.46 131.903  30
   2   8 -18-7.27416 69.3954  24
   2  -8 -18 7.75024 55.4199   4
   2   8 -18 40.6087 53.2315   4
   2   8 -18 43.4158 49.8784   3
   2  -8 -18 34.4931 55.2874   3
   2  -8 -18 122.105 81.3962  30
   2   8 -17 11935.0 185.332  24
   2   8 -17 12601.3 176.365   4
   2  -8 -17 12251.1 178.789   4
   2   8 -16 4263.19 121.198   4
   2  -8 -16 4178.77 123.707   4
   2   8 -16 4092.02 151.863  30
   2  -8 -16 4111.80 150.899  30
   2   8 -16 4270.39 134.491  24
  -2  -8  16 4389.89 161.476  21
  -2  -8  15 15872.2 267.588  21
   2   8 -15 15904.0 260.365  30
   2  -8 -15 15179.0 250.541  30
   2  -8 -15 15182.5 238.029   4
   2   8 -15 15347.5 231.964   4
  -2  -8  14 4511.82 180.138  21
   2   8 -14 4271.39 170.237  30
   2  -8 -14 4550.05 160.218  30
  -2  -8  13 397.370 138.432  21
   2  -8 -13 397.940 140.305  30
   2   8 -13 388.578 130.756  30
  -2  -8  13 581.806 173.922   8
  -2   8  13 473.880 152.543   8
  -2   8  12 8240.92 250.470   8
  -2   8  11 661.087 135.524   8
  -2   8  10 49.8171 123.346   8
   2  -8  -9 115895. 1235.59  12
   2   8  -9 117060. 1399.36   9
  -2   8   9 118816. 1282.53   8
   2   8  -9 114317. 1204.14  16
   2   8  -8 39096.3 605.679   9
  -2   8   8 39025.9 506.542   8
   2  -8  -8 39034.2 469.246  12
   2   8  -7 5447.45 217.744   9
  -2   8   7 5697.72 152.273   8
   2  -8  -7 5274.90 148.438  13
   2  -8  -7 5495.43 123.534  12
   2   8  -6 38834.6 562.514   9
  -2   8   6 38156.9 466.380   8
   2  -8  -6 38039.4 430.401  12
  -2   8   5 40708.7 474.666   8
  -2   8   5 40911.1 548.415  14
  -2   8   4 444.689 61.4734   8
   2   8  -4 450.839 83.2429   1
   2  -8  -4 389.466 76.1856   1
  -2   8   4 417.450 97.6712  14
  -2   8   3 116770. 1161.00   8
   2   8  -3 115961. 1253.79   9
   2   8  -3 115692. 1205.66   1
   2  -8  -3 113859. 1199.18   1
   2  -8  -2 30873.2 377.904   1
   2   8  -2 30975.6 381.151   1
   2   8  -1 1809.33 106.859   7
   2   8  -1 1762.11 80.4670   1
   2  -8  -1 1702.35 72.4385   2
   2   8  -1 1712.50 72.7902   2
   2  -8  -1 1699.35 77.6027   1
   2   8  -1 1654.12 98.2157   9
   2   8   0 9987.26 196.849   7
  -2   8   0 9607.91 140.525   7
   2   8   0 9628.12 160.298   2
   2  -8   0 9572.65 162.619   2
   2   8   0 9786.85 177.548   9
   2   8   1 394.781 83.5776   7
   2   8   1 256.404 64.1127   2
   2  -8   1 263.127 68.8001   2
  -2  -8  -1 374.477 78.7800  11
   2   8   2 13678.6 227.028   8
   2   8   2 13565.1 227.104   7
   2   8   2 12908.7 219.323   2
   2  -8   2 13169.1 225.621   2
  -2  -8  -2 13295.7 224.306  11
  -2  -8  -2 12849.7 225.317  10
  -2   8  -3 28819.2 395.003  12
   2   8   3 28044.5 386.810   8
   2   8   3 28984.9 390.093   7
  -2  -8  -3 28613.4 390.781  10
  -2   8  -4 4477.60 160.421  12
   2   8   4 4624.19 154.736   8
   2   8   4 4849.56 146.877   7
  -2   8  -4 4724.52 137.977   9
  -2  -8  -4 4372.40 155.025  10
  -2   8  -5 13723.9 272.205  12
   2  -8   5 13351.9 195.802  13
   2   8   5 14003.3 262.835   8
  -2   8  -5 13832.5 246.421   9
  -2  -8  -5 13075.2 258.987  10
  -2   8  -6 15191.5 305.712  12
   2   8   6 15678.6 299.229   8
  -2   8  -6 15317.6 269.301   9
  -2   8  -7 23086.8 399.612  12
   2   8   7 22447.9 393.386   8
   2  -8   8 174.572 126.236   8
   2   8   8 180.524 142.884   8
  -2   8  -8 95.0915 82.6707  16
  -2   8  -9 310.145 86.6166  16
   2  -8   9 304.148 154.406   8
   2   8   9 271.131 151.248   8
  -2  -8  -9 386.251 157.476  12
   2  -8  10 232.890 158.625   8
   2   8  10 277.526 158.161   8
  -2  -8 -10 203.680 153.590  12
   2   8  11 13555.4 338.136   8
  -2  -8 -11 13181.0 329.248  12
   2  -8  11 14002.8 341.059   8
   2  -8  11 13383.6 222.003  21
  -2  -8 -12 11146.3 308.690  12
   2   8  13 88.8014 101.074  21
   2   8  14 4280.07 122.514  21
   2   8  14 4432.67 129.601   5
   2  -8  14 4360.49 124.471   5
   2   8  15 9568.30 161.354   5
   2  -8  15 9636.02 157.382   5
  -2   8 -15 9331.59 166.545  24
   2   8  16 182.149 66.6550   5
   2  -8  16 119.137 63.5603   5
  -2   8 -16 127.919 76.6383  24
   2   8  17 654.426 52.6498   6
   2   8  17 652.823 50.9089   5
   2  -8  17 685.530 49.8882   5
   2  -8  17 575.998 51.5665   6
  -2   8 -17 765.447 61.2875  24
   2  -8  18 405.291 24.2258   5
   2   8  18 416.809 24.5938   5
   2   8  18 311.214 26.4697   6
   2  -8  18 288.653 25.9725   6
  -2   8 -18 300.438 28.8041  24
  -2  -8 -18 365.543 29.5181  24
  -2   9  19 189.075 53.0885  21
   2  -9 -19 96.8443 55.4442  30
   2   9 -19 126.114 45.6361  24
   2   9 -18 1064.11 74.9655  24
  -2   9  18 1138.16 89.0783  21
   2  -9 -18 1224.78 61.5952   4
   2   9 -18 1261.24 59.9868   4
   2  -9 -18 1059.99 88.2048  30
   2   9 -18 1229.56 57.8513   3
   2  -9 -18 1200.52 62.1540   3
   2   9 -17 4326.97 117.473  24
   2  -9 -17 4368.33 134.641  30
   2  -9 -17 3825.70 100.302   4
   2   9 -17 3794.60 99.2209   4
   2  -9 -16 4610.64 125.861   4
   2   9 -16 4633.87 124.018   4
   2  -9 -16 4403.17 152.123  30
   2   9 -16 4221.01 151.222  30
  -2  -9  16 4913.01 163.082  21
   2   9 -16 4635.83 133.935  24
   2  -9 -15 4685.94 136.271   4
   2   9 -15 4731.61 136.860   4
   2   9 -15 5182.09 169.534  30
   2  -9 -15 4944.66 165.651  30
  -2  -9  15 5230.31 176.559  21
   2   9 -14 10973.9 201.075   4
   2  -9 -14 10817.6 201.903   4
   2   9 -14 12650.3 230.230  30
   2  -9 -14 12250.5 230.388  30
  -2  -9  14 12129.1 241.596  21
  -2   9  13 17250.0 362.590   8
  -2  -9  13 16898.7 395.406   8
  -2  -9  13 18226.6 294.121  21
   2   9 -13 19010.9 286.659  30
   2  -9 -13 19043.4 283.355  30
  -2   9  12 53722.1 725.324   8
  -2   9  11 2129.04 166.492   8
  -2   9  10 658.873 133.944   8
   2   9  -9 12870.4 335.251   9
  -2   9   9 12720.7 266.264   8
   2   9  -9 12456.3 207.048  16
   2   9  -8 1003.78 164.297   9
  -2   9   8 851.720 111.989   8
   2  -9  -8 791.465 92.6636  13
   2  -9  -8 780.634 80.2969  12
   2   9  -7 3786.00 197.781   9
  -2   9   7 3682.94 132.075   8
   2  -9  -7 3532.66 103.245  12
   2  -9  -7 3556.30 130.570  13
  -2   9   6 21833.1 307.265   8
   2   9  -6 21426.5 400.912   9
  -2   9   5 110799. 1159.49   8
   2   9  -5 110894. 1206.15   1
   2  -9  -5 111925. 1198.93   1
  -2   9   4 78043.6 824.031   8
   2  -9  -4 76963.4 862.066   1
   2   9  -4 79221.3 868.957   1
   2   9  -3 163407. 1677.93   1
   2  -9  -3 164826. 1673.28   1
   2   9  -3 164085. 1737.57   9
   2   9  -2 14312.7 212.619   1
   2  -9  -2 14417.1 211.014   1
   2   9  -2 14355.5 258.572   9
   2   9  -1 26393.6 382.244   7
   2  -9  -1 26346.4 324.581   1
   2  -9  -1 25499.1 321.960   2
   2   9  -1 26728.4 321.169   2
   2   9  -1 25630.5 325.533   1
   2   9  -1 27568.6 367.896   9
  -2   9   0 19809.2 246.685   7
   2   9   0 19300.7 255.214   2
   2  -9   0 19329.1 258.580   2
  -2  -9   0 18960.6 294.950  11
   2   9   1 154824. 1589.53   7
  -2   9  -1 148727. 1522.62   7
   2  -9   1 153724. 1552.47   2
   2   9   1 153231. 1548.24   2
  -2  -9  -1 150772. 1577.75  11
   2   9   2 9904.14 200.489   7
   2  -9   2 9838.13 188.608   2
  -2  -9  -2 9312.68 193.681  11
  -2  -9  -2 9660.22 191.868  10
   2   9   3 1051.25 106.698   8
   2   9   3 1092.26 101.122   7
  -2  -9  -3 969.547 102.255  10
   2   9   4 56523.6 675.291   7
   2   9   4 55010.7 675.193   8
  -2  -9  -4 56053.2 677.296  10
  -2   9  -4 56640.2 671.911   9
   2  -9   5 293028. 2901.65  13
   2   9   5 293526. 2980.47   8
  -2   9  -5 291078. 2966.31   9
  -2  -9  -5 293378. 2972.95  10
   2   9   6 78521.4 922.806   8
  -2   9  -6 77857.4 902.034   9
   2   9   7 33868.9 508.636   8
  -2   9  -8 452.430 88.9809  16
   2   9   8 551.253 147.631   8
   2  -9   8 455.416 140.787   8
  -2  -9  -9 71179.3 904.744  12
  -2   9  -9 70700.3 772.790  16
   2   9   9 69960.8 908.277   8
   2  -9   9 72324.8 906.648   8
   2  -9  10 276.750 157.619   8
   2   9  10 228.472 158.292   8
  -2  -9 -10 257.100 155.964  12
  -2  -9 -11 3925.64 210.220  12
   2  -9  11 4454.36 220.341   8
   2   9  11 4151.32 215.481   8
  -2  -9 -12 224.151 159.325  12
   2   9  13 3484.79 125.177  21
   2   9  14 3911.00 119.078  21
   2   9  14 3721.23 122.784   5
   2  -9  14 3636.23 117.704   5
   2  -9  15 713.003 84.9890   5
   2   9  15 697.071 88.1038   5
  -2   9 -15 709.618 95.5525  24
   2   9  16 10821.6 151.073   5
   2  -9  16 10480.3 147.395   5
  -2   9 -16 10337.5 156.920  24
   2   9  17 2660.83 64.6588   6
   2  -9  17 2580.02 63.7096   6
   2  -9  17 2599.10 61.6240   5
   2   9  17 2635.63 63.3515   5
  -2   9 -17 2621.93 70.1023  24
   2  -9  18 817.298 24.3878   5
   2  -9  18 834.395 25.5794   6
  -2  -9 -18 867.385 29.7711  24
  -2  10  19 858.775 56.1307  21
   2 -10 -19 761.310 55.8348  30
   2  10 -19 696.568 50.3336  24
   2  10 -18 3203.08 90.7908  24
  -2  10  18 3263.23 104.898  21
   2 -10 -18 3622.92 77.9808   4
   2  10 -18 3549.90 75.7993   4
   2 -10 -18 3104.25 99.0075  30
   2  10 -18 3562.16 74.9039   3
   2 -10 -18 3672.23 78.7957   3
   2 -10 -17 1272.41 75.5225   4
   2  10 -17 1230.74 74.7338   4
   2 -10 -17 1043.27 110.626  30
   2  10 -17 1204.99 94.0175  24
   2  10 -16 557.971 86.3371   4
   2 -10 -16 524.494 90.7837   4
  -2 -10  16 660.660 131.132  21
   2 -10 -16 392.554 123.801  30
   2  10 -16 263.114 118.604  30
   2  10 -16 566.153 106.741  24
   2  10 -15 1585.19 107.354   4
   2 -10 -15 1570.74 111.636   4
   2 -10 -15 1152.99 137.780  30
   2  10 -15 994.070 139.142  30
  -2 -10  15 1462.70 148.460  21
   2  10 -15 1437.37 114.662  24
   2  10 -14 475.140 137.369  30
   2 -10 -14 473.199 143.836  30
   2 -10 -14 292.318 104.175   4
   2  10 -14 353.277 104.986   4
  -2 -10  14 480.050 141.168  21
  -2  10  13 6850.85 237.335   8
  -2 -10  13 6948.31 265.441   8
   2 -10 -13 7302.34 189.070  30
   2  10 -13 7280.95 190.309  30
  -2 -10  13 7462.67 193.084  21
  -2  10  12 49912.9 688.841   8
  -2  10  11 26.5447 131.474   8
   2  10 -10 4282.52 238.594   9
   2  10 -10 4022.62 140.363  16
  -2  10  10 4167.29 178.923   8
   2  10  -9 244.128 162.982   9
  -2  10   9 191.895 107.365   8
   2  10  -9 216.376 88.9538  16
  -2  10   8 1792.73 124.002   8
   2  10  -8 1788.10 173.290   9
   2 -10  -8 1731.30 109.229  13
   2 -10  -8 1765.23 94.3711  12
  -2  10   7 5614.94 159.363   8
   2  10  -7 5604.34 231.609   9
   2 -10  -7 5459.59 125.390  12
   2 -10  -7 5518.67 159.228  13
  -2  10   6 8533.34 174.766   8
   2  10  -6 7797.57 250.802   9
  -2  10   5 4303.31 120.569   8
   2 -10  -5 4295.96 142.262   1
   2  10  -5 4428.92 146.509   1
  -2  10   4 972.748 70.5332   8
   2  10  -4 1000.12 89.0476   1
   2 -10  -4 834.611 84.8597   1
   2  10  -3 18564.4 329.896   9
   2 -10  -3 19089.5 269.222   1
   2  10  -2 336191. 3381.39   9
   2 -10  -2 336233. 3308.17   1
   2  10  -2 333611. 3309.87   1
   2  10  -1 5339.31 164.733   7
  -2  10   1 5490.92 118.406   7
   2  10  -1 5387.37 159.200   9
   2 -10  -1 5970.89 124.426   1
   2  10  -1 6203.53 125.492   1
   2 -10  -1 6220.94 120.600   2
   2  10  -1 5945.32 116.765   2
  -2  10   0 43240.3 479.984   7
   2  10   0 42387.3 542.704   7
  -2 -10   0 43640.9 532.127  11
   2  10   0 41905.1 479.433   2
   2 -10   0 42314.8 485.510   2
   2  10   1 1973.70 116.249   7
  -2  10  -1 2142.46 79.7218   7
  -2 -10  -1 2157.39 113.792  11
   2 -10   1 1763.22 84.9817   2
   2  10   1 1860.57 80.4314   2
   2  10   2 7296.82 176.549   7
  -2 -10  -2 7225.42 175.661  11
   2  10   2 7064.19 154.681   2
   2 -10   2 6647.48 155.983   2
   2  10   3 45739.9 575.931   8
   2  10   3 46779.5 583.302   7
  -2 -10  -3 47429.6 579.572  10
   2  10   4 6310.64 182.836   8
   2  10   4 6746.92 181.222   7
  -2  10  -4 6664.91 176.404   9
  -2 -10  -4 6116.69 185.793  10
   2  10   5 2026.71 134.910   8
   2  10   5 1966.81 127.692   7
  -2  10  -5 1882.31 119.148   9
  -2 -10  -5 1908.47 130.575  10
   2  10   6 16988.0 315.669   8
  -2  10  -6 16443.0 298.624   9
  -2  10  -7 849.960 85.8765  16
   2  10   7 792.538 139.402   8
  -2  10  -8 95550.1 1001.45  16
   2  10   8 94871.4 1130.61   8
  -2  10  -9 290.690 90.4191  16
   2  10   9 406.978 157.981   8
   2 -10   9 288.553 142.850   8
  -2 -10  -9 394.637 141.769  12
  -2 -10 -10 12529.6 319.030  12
  -2  10 -10 12831.9 220.976  16
   2 -10  10 12802.0 323.439   8
   2  10  10 12242.1 320.791   8
   2 -10  11 18786.2 393.197   8
   2  10  11 18205.5 392.833   8
  -2 -10 -11 17509.4 385.161  12
  -2 -10 -12 697.285 163.811  12
   2  10  13 98.2875 99.3066  21
  -2  10 -13 270.680 113.618  24
  -2  10 -14 168.328 103.318  24
   2  10  14-59.8632 95.4207   5
   2 -10  14-23.2340 90.7125   5
  -2  10 -15 2011.95 104.881  24
   2 -10  15 1738.29 88.0131   5
   2  10  15 1757.87 93.3083   5
  -2  10 -16 7239.22 129.932  24
   2 -10  16 7440.93 117.437   5
  -2  10 -17 390.016 55.6530  24
   2  10  17 432.155 44.7839   6
   2 -10  17 443.112 41.8458   5
   2  10  17 465.159 42.9247   5
   2 -10  17 372.139 43.8560   6
  -2 -11  19 1964.66 41.6130   5
   2 -11 -19 1772.08 58.6591  30
  -2  11  19 1872.97 62.2080  21
   2  11 -19 1765.61 56.1514  24
   2 -11 -18 3561.93 75.2388   4
   2  11 -18 3665.10 73.9005   4
   2 -11 -18 3625.43 101.221  30
  -2  11  18 3768.60 103.491  21
   2 -11 -18 3581.95 75.6328   3
   2  11 -18 3546.61 72.5954   3
   2 -11 -17 2117.58 81.0325   4
   2  11 -17 2109.08 78.2867   4
  -2  11  17 1989.68 113.536  21
   2 -11 -17 1901.85 115.590  30
   2  11 -17 2101.76 98.9908  24
   2  11 -16 3599.58 109.103   4
   2 -11 -16 3608.73 110.667   4
   2  11 -16 3934.86 126.046  24
   2 -11 -16 3866.80 146.171  30
   2  11 -15 5839.26 138.797   4
   2 -11 -15 5852.50 142.394   4
  -2 -11  15 6175.75 178.486  21
   2  11 -15 5625.46 150.567  24
   2 -11 -15 5587.36 167.646  30
   2  11 -15 5323.16 167.833  30
   2  11 -14 6489.10 156.377   4
   2 -11 -14 6471.84 156.853   4
  -2 -11  14 7696.87 195.092  21
   2  11 -14 8056.09 196.241  30
   2 -11 -14 7579.30 193.639  30
   2  11 -14 7526.75 169.482  24
   2  11 -13 520.062 137.190  30
   2 -11 -13 510.269 140.981  30
  -2 -11  13 565.557 135.066  21
  -2 -11  13 444.948 167.379   8
  -2  11  13 548.355 147.269   8
  -2 -11  12 89792.8 978.313  21
  -2  11  12 89111.5 1089.11   8
  -2  11  11 16314.3 332.574   8
   2  11 -10 4089.04 232.924   9
  -2  11  10 4162.45 176.351   8
   2  11 -10 3822.29 139.636  16
   2  11  -9 18844.5 423.424   9
  -2  11   9 19882.0 339.855   8
   2  11  -9 19282.8 277.577  16
   2  11  -8 8460.23 279.198   9
  -2  11   8 8443.73 204.059   8
   2 -11  -8 7965.01 164.241  12
   2 -11  -8 7907.27 188.646  13
   2  11  -8 8089.01 159.034  16
   2  11  -7 2148.81 177.006   9
  -2  11   7 2061.06 116.831   8
   2  11  -6 22932.7 418.972   9
  -2  11   6 22635.2 323.333   8
   2  11  -5 89227.0 986.599   1
   2 -11  -5 88470.6 978.958   1
  -2  11   5 88871.5 951.911   8
   2  11  -4 20829.9 299.887   1
   2 -11  -4 20639.6 292.380   1
   2  11  -3 56289.3 635.200   1
   2 -11  -3 57048.8 631.814   1
   2  11  -3 56214.5 715.549   9
   2  11  -2 20510.8 269.407   1
   2 -11  -2 19589.2 263.196   1
   2  11  -2 20279.3 338.473   9
   2 -11  -1 25430.6 319.062   1
   2  11  -1 26058.2 322.903   1
   2  11  -1 26839.4 384.786   9
  -2  11   1 26263.7 329.279   7
   2  11  -1 25923.8 394.258   7
   2 -11   0 756.708 62.9869   2
   2  11   0 771.228 62.3624   2
  -2 -11   0 850.826 100.300  11
  -2  11   0 846.785 65.7776   7
   2  11   0 819.765 108.493   7
   2  11   1 20007.3 273.328   2
   2 -11   1 19492.1 275.297   2
  -2 -11  -1 20775.8 324.039  11
   2  11   1 21819.4 332.291   7
  -2  11  -1 22001.3 279.725   7
   2 -11   2 922.161 85.8683   2
   2  11   2 830.632 75.6584   2
  -2 -11  -2 953.234 98.7025  10
  -2 -11  -2 1081.55 102.228  11
   2  11   2 1185.89 109.448   7
   2 -11   3 27711.3 387.588   2
   2  11   3 27592.5 382.439   2
  -2 -11  -3 28512.4 403.886  10
   2  11   3 28644.8 406.897   7
  -2 -11  -4 100888. 1109.90  10
  -2  11  -4 99380.9 1110.90   9
   2  11   4 97893.0 1104.84   8
   2  11   4 99548.0 1115.54   7
  -2 -11  -5 134212. 1464.08  10
  -2  11  -5 135626. 1465.87   9
   2  11   5 131572. 1460.98   8
  -2  11  -6 3094.84 146.652   9
   2  11   6 2865.42 157.985   8
   2  11   6 3235.53 149.990   7
  -2  11  -7 2830.62 145.912   9
   2  11   7 2708.06 165.620   8
  -2  11  -7 2890.76 103.782  16
  -2  11  -8 7730.90 159.536  16
   2 -11   9 3824.58 203.788   8
  -2  11  -9 3932.74 127.690  16
   2  11  10 7655.40 266.034   8
   2  11  10 8267.64 250.297   7
  -2 -11 -10 7921.39 266.432  12
   2 -11  10 8461.59 263.717   8
  -2  11 -10 8278.06 180.760  16
   2  11  11 11518.3 318.530   8
  -2 -11 -11 12233.5 319.755  12
   2 -11  11 12659.7 324.695   8
  -2  11 -13 31541.1 386.237  24
   2  11  14 7438.21 149.270   5
   2 -11  14 7266.42 144.879   5
   2 -11  15 14670.7 198.258   5
   2  11  15 15191.5 203.381   5
  -2  11 -15 15217.4 212.208  24
   2  11  16 5341.93 97.7659   5
   2 -11  16 5263.74 94.4228   5
   2 -11  17 159.413 37.5019   5
   2 -11  17 71.8293 37.3377   6
  -2  11 -17 103.547 52.4211  24
  -2 -12  19 159.885 25.8702   5
  -2  12  19 355.458 47.7465  21
   2 -12 -19 289.793 49.4478  30
   2  12 -19 211.517 43.1032  24
   2 -12 -18 4759.83 81.9204   3
   2  12 -18 4566.22 78.4252   3
   2  12 -18 4730.52 80.2843   4
   2 -12 -18 4735.75 80.9702   4
   2 -12 -18 4622.27 106.476  30
   2  12 -18 4952.45 98.8142  24
  -2  12  18 4741.89 109.033  21
   2 -12 -17 143.615 60.5927   3
   2  12 -17 193.225 58.8353   3
   2 -12 -17 172.337 59.9167   4
   2  12 -17 163.783 60.2510   4
   2 -12 -17 68.2871 100.940  30
   2  12 -17 45.3549 84.9502  24
  -2  12  17 85.4391 99.9224  21
   2 -12 -16 109.902 76.1733   4
   2  12 -16 194.119 76.1503   4
  -2  12  16 152.469 118.622  21
   2 -12 -16 146.658 122.291  30
   2  12 -16 219.378 98.0873  24
   2 -12 -15 1106.08 92.9778   4
   2  12 -15 1144.25 96.0279   4
   2 -12 -15 1031.92 140.436  30
   2  12 -15 805.602 134.933  30
   2  12 -15 1086.34 115.801  24
   2  12 -14 35500.2 413.567   4
   2 -12 -14 35867.3 413.930   4
   2  12 -14 33747.8 431.726  30
   2 -12 -14 33236.7 431.829  30
  -2 -12  14 35045.1 441.849  21
   2  12 -14 33699.8 415.742  24
  -2 -12  13 271.280 137.656  21
   2  12 -13 247.826 110.447  24
   2  12 -13 95.9418 136.769  30
   2 -12 -13 229.457 139.316  30
   2 -12 -13 77.8003 145.496   1
   2  12 -13 105.462 145.175   1
   2  12 -13 141.938 96.2872   4
   2 -12 -13 83.3430 91.6652   4
  -2  12  13 182.356 140.397   8
   2  12 -12 44200.5 516.035  30
   2 -12 -12 44053.5 511.670  30
  -2 -12  12 41309.4 513.212  21
  -2  12  12 40095.3 606.548   8
  -2  12  11 186.502 139.656   8
   2  12 -10 55199.3 834.810   9
  -2  12  10 56947.4 725.266   8
   2  12 -10 55929.0 639.970  16
   2  12  -9 3807.52 232.229   9
  -2  12   9 4132.31 173.434   8
   2  12  -9 3875.36 128.837  16
   2  12  -8 4572.28 232.804   9
  -2  12   8 4633.30 159.081   8
   2 -12  -8 4193.67 148.466  13
   2  12  -8 4409.97 123.937  16
  -2  12   7 18458.1 296.649   8
   2  12  -7 17658.9 385.438   9
  -2  12   6 270.362 84.1569   8
   2  12  -6 240.434 142.987   9
   2 -12  -6 112.488 93.4008   1
   2  12  -6 140.460 96.6660   1
  -2  12   5 31652.7 485.401  14
  -2  12   5 33190.3 414.131   8
   2  12  -5 32918.6 438.660   1
   2 -12  -5 32677.9 433.241   1
  -2  12   4 39472.2 531.437  14
   2  12  -4 37819.3 558.202   9
   2 -12  -4 38566.0 472.802   1
   2  12  -4 38826.3 479.068   1
  -2  12   3 1971.70 122.583  14
   2  12  -3 2224.82 92.2691   1
   2 -12  -3 2366.57 90.1107   1
   2  12  -3 2053.07 139.621   9
   2  12  -2 3778.63 101.187   1
   2 -12  -2 3937.23 101.260   1
   2 -12  -1 18328.8 241.978   1
   2  12  -1 18036.4 308.896   9
   2  12  -1 17646.7 314.757   7
  -2  12   1 17445.3 255.369   7
   2  12   0 7998.87 138.350   2
   2 -12   0 8057.64 142.912   2
  -2 -12   0 8463.56 195.738  11
  -2  12   0 8399.14 159.128   7
   2  12   0 8665.79 207.399   7
   2 -12   1 485.059 63.8407   2
   2  12   1 391.673 61.8581   2
  -2 -12  -1 573.583 102.546  11
  -2  12  -1 540.593 68.8410   7
   2  12   1 541.338 109.428   7
   2  12   2 2407.04 96.4183   2
   2 -12   2 2086.54 98.0959   2
  -2 -12  -2 2245.38 127.603  10
  -2 -12  -2 2159.21 120.451  11
   2  12   2 2131.87 126.052   7
   2  12   3 7041.46 159.834   2
   2 -12   3 6950.46 166.027   2
  -2 -12  -3 6563.75 183.287  10
   2  12   3 6299.45 185.760   7
  -2  12  -4 8592.76 211.706   9
  -2 -12  -4 8650.24 215.073  10
   2  12   4 8845.42 215.303   7
  -2 -12  -5 177.533 107.127  10
  -2  12  -5 176.074 99.8239   9
   2  12   5 207.373 111.167   7
  -2  12  -6 35266.2 510.516   9
   2  12   6 35708.0 513.688   7
  -2  12  -7 2723.01 148.290   9
   2  12   7 2673.79 161.212   7
  -2  12  -7 2779.52 104.245  16
   2  12   8 2106.90 152.207   7
  -2  12  -8 2120.60 105.896  16
   2  12   9 425.320 135.989   7
   2 -12   9 346.159 149.320   8
  -2  12  -9 333.046 97.1435  16
   2  12  10 42281.9 622.958   7
  -2 -12 -10 41738.5 631.339  12
   2 -12  10 42773.2 632.397   8
  -2  12 -10 42704.8 506.040  16
   2  12  11 7263.86 242.282   7
  -2 -12 -11 7134.27 256.546  12
   2 -12  11 7486.88 260.253   8
  -2  12 -12 11153.4 200.286  24
   2 -12  13 398.659 92.1410   5
   2  12  13 337.410 93.5262   5
  -2  12 -13 531.771 113.916  24
   2  12  14 5214.81 124.982   5
   2 -12  14 5185.03 119.154   5
   2  12  15 1844.28 83.1074   5
   2 -12  15 1897.52 80.3847   5
  -2  12 -15 2019.30 100.481  24
   2  12  16 1980.89 68.5845   5
   2 -12  16 1852.99 65.0229   5
  -2  12 -16 1741.69 80.9325  24
   2 -12  17 317.803 32.3791   5
   2 -12  17 201.653 35.0935   6
  -2  12 -17 169.226 50.0951  24
   2 -13 -19 1799.34 55.8350  30
   2  13 -19 1914.87 50.5261  24
   2 -13 -18 533.804 42.1902   3
  -2  13  18 625.554 74.8044  21
   2 -13 -18 734.310 76.0884  30
   2  13 -18 610.213 66.4798  24
   2 -13 -17 6472.84 111.507   3
   2  13 -17 6547.20 108.783   3
   2  13 -17 6478.93 109.058   4
   2 -13 -17 6377.62 110.461   4
   2 -13 -17 6558.94 143.667  30
  -2  13  17 6841.89 146.416  21
   2  13 -16 555.448 73.7985   4
   2 -13 -16 608.326 75.4421   4
   2 -13 -16 591.944 120.475  30
   2  13 -16 628.444 101.144  24
  -2  13  16 509.380 121.472  21
   2  13 -15 827.278 113.486  24
   2 -13 -15 888.801 138.024  30
   2 -13 -15 904.067 92.6297   4
   2  13 -15 897.538 87.5207   4
   2  13 -14 4489.39 123.240   4
   2 -13 -14 4461.08 130.720   4
   2  13 -14 3945.92 167.164  30
   2 -13 -14 4205.70 163.062  30
  -2 -13  14 4548.77 168.176  21
   2  13 -14 4159.16 144.495  24
  -2 -13  13 4132.67 165.741  21
   2  13 -13 3779.65 140.546  24
   2  13 -13 3811.38 122.604   4
   2 -13 -13 3544.55 124.778   4
  -2  13  13 3580.91 187.139   8
   2  13 -13 3972.80 165.807  30
   2 -13 -13 4110.19 161.220  30
   2 -13 -13 3114.64 203.028   1
   2  13 -13 3402.35 200.431   1
  -2 -13  12 6454.54 180.728  21
   2  13 -12 5790.43 185.464  30
   2 -13 -12 6234.96 180.453  30
   2 -13 -12 7844.35 154.210   4
   2  13 -12 7665.26 155.864   4
   2  13 -12 6407.89 160.745  24
  -2  13  12 7470.84 238.004   8
   2 -13 -12 7931.85 265.673   1
  -2  13  11 296.363 127.739   8
   2  13 -11 460.607 115.971  16
   2  13 -11 269.243 171.488   9
  -2  13  10 213.757 131.041   8
   2  13 -10 225.307 106.672  16
   2  13 -10 262.501 167.918   9
  -2  13   9 30486.5 448.095   8
   2  13  -9 29209.9 381.550  16
   2  13  -9 30190.7 548.877   9
   2  13  -8 2015.05 104.335  16
   2 -13  -8 1496.67 116.447  13
  -2  13   8 1644.66 128.308   8
   2  13  -8 1651.20 181.059   9
  -2  13   7 12730.0 238.659   8
   2  13  -7 13107.1 329.273   9
  -2  13   6 3865.18 131.383   8
   2  13  -6 3862.74 206.327   9
   2 -13  -6 4180.53 148.608   1
   2  13  -6 4065.82 152.198   1
  -2  13   5 706.861 125.468  14
   2 -13  -5 737.621 87.9889   1
   2  13  -5 710.991 91.3658   1
   2  13  -4 85309.6 1050.86   9
  -2  13   4 86170.2 1013.17  14
   2 -13  -4 86543.1 944.008   1
   2  13  -3 10202.5 259.147   9
  -2  13   3 10366.5 236.695  14
   2  13  -3 11377.3 185.721   1
   2 -13  -3 11148.6 180.407   1
   2 -13  -2 79765.6 840.697   1
   2  13  -2 79626.1 844.305   1
   2  13  -2 79258.6 945.244   9
  -2  13   2 80052.0 876.398   7
   2 -13  -1 22588.8 284.517   1
   2  13  -1 23290.7 289.049   1
  -2 -13   1 22882.0 360.006  11
  -2  13   1 23124.7 313.418   7
   2  13   0 163933. 1655.41   2
   2 -13   0 162397. 1657.87   2
  -2 -13   0 166480. 1740.92  11
  -2  13   0 167775. 1690.91   7
   2  13   0 167511. 1765.15   7
   2  13   1 16431.6 230.385   2
   2 -13   1 16504.7 235.206   2
  -2 -13  -1 16907.7 292.411  11
   2  13   1 16522.7 303.311   7
  -2  13  -1 17307.6 256.748   7
   2 -13   2 12806.1 216.021   2
   2  13   2 13191.9 212.621   2
  -2 -13  -2 14316.3 265.002  11
  -2 -13  -2 14299.7 259.016  10
   2  13   2 14306.7 274.829   7
   2 -13   3 20402.5 302.771   2
   2  13   3 20361.0 298.370   2
  -2 -13  -3 19564.8 330.994  10
   2  13   3 19759.5 339.939   7
   2  13   4 48759.2 605.686   2
  -2  13  -4 49524.6 644.363   9
  -2 -13  -4 50092.8 638.510  10
   2  13   4 49303.9 644.043   7
  -2  13  -5 1240.77 121.045   9
  -2 -13  -5 1198.34 131.121  10
   2  13   5 1330.69 126.075   7
  -2  13  -6 1851.59 138.423   9
   2  13   6 1942.56 148.350   7
  -2  13  -7 13180.4 284.717   9
   2  13   7 12987.8 292.803   7
  -2  13  -7 12893.2 208.903  16
   2  13   8 1868.81 162.346   7
  -2  13  -8 2143.12 111.519  16
   2 -13   9 145.619 141.156   8
   2  13   9 184.245 132.040   7
  -2  13  -9 71.3603 102.224  16
   2  13  10 15847.5 350.488   7
  -2 -13 -10 15642.7 352.023  12
  -2  13 -10 15828.3 256.750  16
   2 -13  10 16222.6 352.636   8
  -2  13 -11 2497.73 125.775  24
   2 -13  11 2664.57 188.984   8
   2  13  11 2576.95 172.820   7
  -2 -13 -11 2154.66 189.992  12
  -2  13 -12 453.375 114.460  24
   2 -13  13 4831.65 124.599   5
   2  13  13 4817.76 129.704   5
   2 -13  14 8163.60 144.243   5
   2  13  14 8336.16 148.714   5
  -2  13 -14 8668.04 165.180  24
   2  13  15 224.788 68.6841   5
   2 -13  15 228.854 65.1324   5
  -2  13 -15 225.170 87.1478  24
   2 -13  16 5693.05 93.6095   6
   2 -13  16 5884.47 90.7058   5
   2 -13  17 1350.94 39.0446   6
  -2  13 -17 1375.17 52.3541  24
   2 -13  18 630.494 22.8638  19
  -2  14  19 2248.74 55.6000  21
   2 -14 -19 2088.67 56.0842  30
   2  14 -19 2120.72 48.5231  24
  -2  14  18 2303.97 82.2003  21
   2 -14 -18 2199.59 84.2721  30
   2  14 -18 2242.98 75.1971  24
   2  14 -17 313.742 52.5629   4
   2 -14 -17 225.151 53.5390   4
   2  14 -17 340.475 82.1927  24
   2 -14 -17 326.068 97.9709  30
  -2  14  17 337.665 95.4499  21
   2 -14 -17 266.802 54.2395   3
   2  14 -17 304.885 51.7793   3
   2  14 -16 1320.04 72.7922   4
   2 -14 -16 1295.35 77.0437   4
   2 -14 -16 1275.45 121.297  30
   2  14 -16 1305.29 106.371  24
  -2  14  16 1216.29 122.759  21
   2  14 -15 1208.32 112.618  24
   2 -14 -15 1199.11 139.337  30
   2 -14 -15 1157.89 88.5636   4
   2  14 -15 1276.47 89.7399   4
   2  14 -14 3736.01 138.865  24
   2 -14 -14 3684.54 165.024  30
   2  14 -14 4102.96 121.157   4
   2 -14 -14 4057.60 120.389   4
   2  14 -13 21788.3 285.511   4
   2 -14 -13 21644.2 285.828   4
   2  14 -13 21490.1 316.743  30
   2 -14 -13 21595.8 318.881  30
  -2 -14  13 21505.1 319.371  21
   2  14 -13 21374.2 297.903  24
  -2 -14  12 1760.09 134.605  21
  -2  14  12 1735.95 163.950   8
   2  14 -12 1529.17 148.603  30
   2 -14 -12 1641.54 148.252  30
   2  14 -12 1749.68 98.9277   4
   2 -14 -12 1588.16 102.152   4
   2  14 -12 1720.24 119.889  24
   2  14 -12 1497.07 169.182   1
   2 -14 -12 1809.10 173.623   1
  -2  14  11 3758.05 186.102   8
   2 -14 -11 3735.46 111.121   4
   2  14 -11 3674.90 117.994   4
   2  14 -11 3661.98 242.068   9
   2 -14 -11 3691.55 195.403   1
   2  14 -11 3811.01 149.482  16
   2  14 -10 6368.41 287.274   9
  -2  14  10 6777.18 215.435   8
   2  14 -10 6213.77 167.322  16
   2  14  -9 18983.7 437.397   9
  -2  14   9 18847.9 333.300   8
   2  14  -9 18738.6 279.577  16
   2  14  -8 914.454 181.446   9
  -2  14   8 894.489 118.126   8
   2 -14  -8 999.381 116.441   1
   2  14  -8 818.501 91.2189  16
   2 -14  -7 194779. 2013.45   1
   2  14  -7 191171. 2022.54   1
  -2  14   7 190459. 1990.10   8
   2  14  -7 191617. 2137.12   9
   2 -14  -6 26521.6 381.086   1
   2  14  -6 26607.0 388.191   1
  -2  14   6 26021.4 369.380   8
   2  14  -6 26021.7 475.684   9
   2 -14  -5 4864.86 139.541   1
   2  14  -5 5122.61 142.732   1
  -2  14   5 4628.67 182.017  14
   2 -14  -4 16025.3 242.027   1
   2  14  -4 16625.7 250.631   1
   2  14  -4 15999.2 336.722   9
   2 -14  -3 6875.35 135.389   1
   2  14  -3 6961.01 138.933   1
   2  14  -3 7164.93 216.982   9
  -2  14   3 6700.29 200.346  14
   2  14  -2 74892.2 939.640   9
   2 -14  -2 79888.9 832.331   1
   2  14  -2 80924.9 837.121   1
  -2  14   2 76892.0 872.456   7
  -2 -14   1 50326.5 626.752  11
  -2  14   1 47750.0 572.894   7
  -2 -14   0 155.313 107.827  11
   2  14   0 187.781 48.8315   2
   2 -14   0 154.210 50.6941   2
   2  14   0 147.093 115.559   7
  -2  14   0 52.5144 70.0115   7
  -2 -14  -1 5940.99 184.155  11
   2  14   1 6055.03 122.193   2
   2 -14   1 5774.12 124.345   2
   2  14   1 6446.16 190.759   7
  -2  14  -1 6348.48 152.474   7
  -2 -14  -2 1043.71 124.007  11
  -2 -14  -2 1121.49 120.883  10
   2  14   2 1185.05 74.0193   2
   2 -14   2 1305.89 80.1863   2
   2  14   2 1022.12 126.955   7
  -2 -14  -3 349443. 3496.42  10
   2 -14   3 344681. 3449.12   2
   2  14   3 345678. 3443.16   2
   2  14   3 342150. 3512.42   7
  -2  14  -4 1793.38 134.623   9
  -2 -14  -4 1607.41 138.575  10
   2 -14   4 1824.07 112.806   2
   2  14   4 1430.18 106.649   2
   2  14   4 1621.02 130.139   7
  -2  14  -5 13183.7 286.080   9
  -2 -14  -5 13487.4 284.271  10
   2  14   5 13517.1 290.778   7
  -2  14  -6 25966.5 429.071   9
  -2  14  -6 25886.7 328.994  16
   2  14   6 26669.4 439.339   7
  -2  14  -7 18268.9 348.566   9
  -2  14  -7 18434.0 261.932  16
   2  14   7 18458.8 358.703   7
  -2  14  -8 61572.4 686.652  16
   2  14   8 62361.8 817.765   7
  -2  14  -9 9411.07 189.205  16
   2  14   9 9198.68 270.780   7
  -2  14 -10 700.524 113.059  16
   2 -14  10 937.801 163.715   8
   2  14  10 676.853 148.541   7
  -2  14 -10 649.530 109.100  24
  -2 -14 -10 929.577 165.269  12
   2 -14  11 7384.94 260.430   8
   2  14  11 7383.29 243.553   7
  -2  14 -11 7728.58 177.197  16
  -2 -14 -11 7376.00 253.358  12
  -2 -14 -11 7859.48 167.183  30
  -2  14 -11 7813.00 167.885  24
  -2  14 -12 3453.58 134.468  24
   2 -14  12 3098.05 109.243   5
   2  14  12 3099.85 113.942   5
   2  14  13 1328.88 97.2768   5
   2 -14  13 1262.15 93.2572   5
  -2  14 -14 1100.47 105.085  24
   2  14  14 1033.87 83.9870   5
   2 -14  14 1064.95 80.8185   5
  -2  14 -15 4861.04 117.751  24
   2 -14  15 4554.75 94.1421   5
   2  14  15 4686.13 98.0859   5
  -2  14 -16 4076.33 95.4435  24
   2 -14  16 3916.71 76.9043   6
  -2  14 -17 189.051 43.2121  24
   2 -14  17 180.230 23.6996   6
   2 -14  17 145.580 22.5972   5
   2  15 -19 3090.92 52.9605  24
   2 -15 -19 2825.97 58.4567  30
   2  15 -18 112.196 58.0090  24
   2 -15 -18 260.385 71.2254  30
  -2  15  18 208.595 65.8335  21
   2 -15 -17 6334.20 138.128  30
  -2  15  17 6567.41 137.489  21
   2 -15 -17 6804.14 104.048   3
   2  15 -17 6639.00 128.203  24
   2 -15 -16 2219.89 127.242  30
   2  15 -16 2216.12 78.4887   4
   2 -15 -16 2208.18 80.0499   4
  -2  15  16 2129.45 125.993  21
   2  15 -16 2264.69 109.088  24
   2 -15 -16 2190.14 81.2484   3
   2  15 -16 2236.44 77.6409   3
   2 -15 -15 944.473 80.9705   4
   2  15 -15 935.131 80.6150   4
   2 -15 -15 1180.80 130.648  30
   2  15 -15 1080.70 111.956  24
   2 -15 -14 9093.97 162.390   4
   2  15 -14 9291.10 163.547   4
   2 -15 -14 9554.87 206.769  30
   2  15 -14 9511.42 185.544  24
   2 -15 -13 1334.17 97.1931   4
   2  15 -13 1351.05 95.3362   4
   2 -15 -13 1249.47 143.298  30
   2  15 -13 1290.93 121.224  24
  -2 -15  12 20703.3 309.309  21
  -2  15  12 21014.2 389.995   8
   2  15 -12 21629.9 317.408  30
   2 -15 -12 22130.2 311.897  30
   2 -15 -12 21481.1 281.185   4
   2  15 -12 21903.7 280.592   4
   2  15 -12 21460.0 293.988  24
   2  15 -12 20875.2 408.419   1
   2 -15 -11 1621.87 89.8465   4
   2  15 -11 1580.02 96.9582   4
  -2  15  11 1712.07 153.709   8
   2 -15 -11 1660.23 156.198   1
   2  15 -11 1570.09 153.632   1
   2  15 -11 1711.17 206.888   9
   2  15 -11 1777.70 128.916  16
   2  15 -10 3477.07 105.044   4
   2 -15 -10 3495.91 101.067   4
  -2  15  10 3436.83 171.320   8
   2 -15 -10 3523.65 179.606   1
   2  15 -10 3506.12 188.536   1
   2  15 -10 3522.12 242.039   9
   2  15 -10 3285.10 141.496  16
   2  15  -9 4342.05 106.959   4
   2  15  -9 4612.13 248.684   9
   2  15  -9 4782.10 144.250  16
   2  15  -9 4278.47 183.424   1
   2 -15  -9 4287.24 174.397   1
  -2  15   9 4712.55 174.390   8
   2  15  -8 2048.60 111.290  16
   2  15  -8 1704.56 136.737   1
   2 -15  -8 1880.54 129.214   1
  -2  15   8 1814.39 134.417   8
   2  15  -7 221961. 2387.79   9
   2  15  -7 213580. 2170.71  16
   2  15  -7 212513. 2251.12   1
   2 -15  -7 218358. 2249.51   1
  -2  15   7 221577. 2236.31   8
   2 -15  -6 10076.0 208.434   1
   2  15  -6 10181.8 215.392   1
   2  15  -6 10430.9 295.726   9
   2 -15  -5 207953. 2152.82   1
  -2  15   5 210507. 2249.88  14
   2 -15  -4 1148.92 78.8640   1
   2  15  -4 1180.43 82.2036   1
   2  15  -4 1006.86 148.247   9
  -2  15   4 943.398 121.439  14
   2  15  -3 693.431 65.7517   1
   2 -15  -3 794.635 66.1924   1
   2  15  -3 808.958 134.839   9
  -2  15   3 714.765 117.710  14
  -2  15   2 136.489 84.3887   7
   2  15  -2 130.351 52.4120   1
   2 -15  -2 113.866 51.6546   1
   2  15  -2 159.708 110.198   9
  -2  15   1 56671.0 658.807   7
  -2 -15   1 56706.2 711.344  11
  -2  15   0 26964.9 362.500   7
   2  15   0 26453.2 423.919   7
  -2 -15   0 27168.5 407.117  11
   2  15   1 25815.3 412.625   7
  -2  15  -1 26417.8 362.749   7
   2  15   1 25384.0 311.873   2
   2 -15   1 25183.2 315.148   2
  -2 -15  -1 24692.0 400.407  11
   2  15   2 2088.00 146.632   7
   2  15   2 1851.58 80.6440   2
   2 -15   2 1914.24 86.3991   2
  -2 -15  -2 2100.46 140.284  11
   2  15   3 15137.0 302.285   7
   2  15   3 14189.4 232.951   2
   2 -15   3 13819.8 237.663   2
  -2 -15  -3 15606.5 290.247  10
   2  15   4 4776.15 185.666   7
   2 -15   4 4015.47 139.950   2
   2  15   4 3950.14 133.108   2
  -2 -15  -4 5002.09 185.367  10
   2  15   5 39642.7 569.292   7
   2  15   5 39418.1 521.086   2
  -2  15  -5 39265.8 569.762   9
  -2 -15  -5 39176.8 556.348  10
   2  15   6 1185.05 139.292   7
  -2  15  -6 1122.49 128.585   9
  -2  15  -6 1067.52 90.2191  16
   2  15   7 1670.59 161.903   7
  -2  15  -7 1623.31 143.482   9
  -2  15  -7 1676.91 106.624  16
   2  15   8 21183.0 412.514   7
  -2  15  -8 21627.6 303.504  16
   2  15   9 67077.8 886.141   7
  -2  15  -9 67412.5 746.530  16
   2 -15  10 2510.92 192.504   8
   2  15  10 2579.64 178.147   7
  -2 -15 -10 2274.39 184.702  12
  -2  15 -10 2531.41 132.047  16
  -2 -15 -10 2910.82 129.530  30
  -2  15 -10 2863.16 123.291  24
   2  15  11 5877.72 229.768   7
  -2  15 -11 6307.45 165.858  16
  -2 -15 -11 6406.60 156.732  30
  -2 -15 -11 5736.37 237.172  12
  -2  15 -11 6209.04 159.402  24
   2 -15  12 2098.40 97.2105   5
   2  15  12 2004.32 101.092   5
  -2 -15 -12 2307.49 124.185  30
  -2  15 -12 2352.82 123.279  24
  -2  15 -13 3265.04 130.683  24
   2  15  13 3474.08 108.886   5
   2 -15  13 3499.21 104.870   5
  -2  15 -14 110.954 97.4447  24
   2 -15  14 141.871 70.9012   5
   2  15  14 199.314 73.5124   5
  -2  15 -15 80.9861 82.4342  24
   2 -15  15 148.530 56.3873   5
  -2  15 -16 655.915 65.9336  24
   2 -15  16 731.293 43.5599   5
   2 -15  16 676.552 43.1569   6
  -2  15 -17 16.4787 37.1868  24
   2 -16 -19 2623.88 51.6932  30
  -2  16  19 3046.22 52.1575  21
  -2  16  18 292.951 63.2733  21
   2 -16 -18 348.123 66.0701  30
   2  16 -18 136.219 53.4121  24
  -2  16  17 7657.10 144.591  21
   2  16 -17 7834.99 134.792  24
   2 -16 -16 8844.93 174.130  30
   2  16 -16 8713.66 131.439   4
   2 -16 -16 8837.22 133.884   3
   2  16 -16 9255.99 161.697  24
  -2  16  16 8835.84 175.532  21
   2  16 -15 4421.34 136.052  24
   2 -16 -15 4300.57 102.803   4
   2  16 -15 4319.11 102.119   4
   2 -16 -15 4245.29 150.831  30
   2  16 -14 5499.84 149.854  24
   2 -16 -14 4370.42 114.896   4
   2  16 -14 4386.62 113.191   4
   2 -16 -14 5934.62 166.580  30
   2  16 -13 1857.25 118.623  24
   2  16 -13 1678.10 91.6994   4
   2 -16 -13 1666.82 91.9374   4
   2 -16 -13 1892.13 152.583  30
   2  16 -12 30.5599 83.0359   4
   2 -16 -12-56.8785 79.3540   4
   2  16 -12 134.237 113.365  24
   2 -16 -12-6.60918 140.463  30
   2  16 -12 14.3755 120.182   1
  -2  16  11 6491.14 192.190  27
   2  16 -11 6550.78 151.234  24
   2  16 -11 5801.27 126.976   4
   2 -16 -11 5502.12 127.133   4
  -2  16  11 5903.76 211.379   8
   2  16 -11 5451.59 215.763   1
   2  16 -11 6166.44 281.347   9
   2  16 -11 5903.62 173.726  16
   2  16 -10 11267.1 175.529   4
  -2  16  10 12219.9 274.194   8
   2 -16 -10 10493.2 272.442   1
   2  16 -10 10983.0 275.927   1
   2  16 -10 11815.3 360.405   9
   2  16 -10 12235.5 217.730  16
   2  16  -9 25028.9 300.453   4
   2  16  -9 24411.0 505.551   9
   2  16  -9 24718.0 340.194  16
   2 -16  -9 25416.1 410.088   1
   2  16  -9 24847.3 417.036   1
  -2  16   9 24801.0 398.160   8
   2  16  -8 3190.89 222.614   9
   2  16  -8 3040.00 122.347  16
   2  16  -8 3224.79 148.950   1
   2 -16  -8 3237.78 152.507   1
  -2  16   8 3165.14 147.656   8
   2  16  -7 2599.80 108.073  16
   2  16  -7 1988.86 123.353   1
   2 -16  -7 2021.98 123.412   1
   2  16  -7 2567.34 204.005   9
   2 -16  -6 175203. 1784.02   1
   2  16  -6 167404. 1785.46   1
   2 -16  -5 79780.4 875.232   1
   2  16  -5 78882.1 879.908   1
  -2  16   5 80324.6 974.365  14
   2 -16  -4 706.034 72.7024   1
   2  16  -4 753.483 73.8671   1
   2  16  -4 958.721 154.632   9
  -2  16   4 836.169 123.722  14
  -2  16   3 18238.6 293.588   7
   2  16  -3 16090.5 232.567   1
   2 -16  -3 16121.6 229.897   1
   2  16  -3 18058.8 357.006   9
  -2  16   3 18446.3 322.235  14
  -2  16   2 583.874 88.1198   7
   2 -16  -2 518.659 53.8917   1
   2  16  -2 536.048 54.5798   1
   2  16  -2 510.272 125.435   9
  -2  16   1 41781.1 526.009   7
  -2  16   0 6123.45 157.710   7
   2  16   0 6124.13 206.555   7
  -2 -16   0 6255.76 201.342  11
   2  16   1 4733.77 185.081   7
  -2  16  -1 4692.99 144.178   7
   2  16   1 4027.21 93.8052   2
   2 -16   1 3999.52 95.6429   2
  -2 -16  -1 4833.53 176.213  11
   2  16   2 14459.0 214.528   2
   2 -16   2 14231.1 216.438   2
   2  16   3 227.258 125.806   7
   2  16   3 186.943 66.4645   2
   2 -16   3 159.176 68.3713   2
  -2 -16  -3 331.539 123.610  10
   2  16   4 1272.51 142.442   7
   2  16   4 1372.44 98.9082   2
   2 -16   4 1352.41 98.8118   2
  -2 -16  -4 1140.09 143.983  10
  -2  16  -5 784.661 83.1654  16
   2  16   5 737.275 136.078   7
   2 -16   5 905.134 100.876   2
   2  16   5 804.113 97.2288   2
  -2 -16  -5 611.994 139.722  10
  -2  16  -5 844.107 130.385   9
  -2  16  -6 9162.87 174.991  16
   2  16   6 8983.28 259.258   7
   2  16   6 8951.40 217.387   2
  -2  16  -6 8933.33 247.920   9
   2  16   7 6782.31 228.131   7
  -2  16  -7 6606.82 225.205   9
  -2  16  -7 6894.57 154.830  16
   2  16   8 796.017 143.390   7
  -2  16  -8 825.720 105.060  16
   2  16   9 149.207 144.558   7
  -2  16  -9 98.6298 107.626  16
   2 -16  10 9320.96 272.384   8
  -2  16 -10 9111.77 196.615  16
  -2 -16 -10 9017.47 272.605  12
  -2  16 -10 9382.73 184.943  24
  -2 -16 -10 9760.12 188.013  30
  -2  16 -11 22942.4 321.770  16
  -2 -16 -11 21863.2 417.877  12
  -2  16 -11 22548.7 302.498  24
   2  16  11 21383.9 281.176   5
  -2 -16 -11 22750.5 301.464  30
   2  16  12 15252.7 215.034   5
   2 -16  12 15185.5 212.255   5
  -2 -16 -12 15546.9 231.361  30
  -2  16 -13 1250.30 113.965  24
   2 -16  13 1220.99 80.8174   5
   2  16  13 1184.96 83.8273   5
  -2 -16 -13 1129.38 106.327  30
  -2  16 -14 183.624 96.2388  24
   2 -16  14 149.100 64.6916   5
   2  16  14 210.365 67.1490   5
  -2  16 -15 1370.70 88.4353  24
   2 -16  15 1585.88 60.3619   5
   2 -16  15 1523.16 62.3324   6
  -2  16 -16 1166.06 66.9027  24
   2 -16  16 1194.52 42.6987   6
  -2  16 -17 1470.82 43.5458  24
  -2  17  19 476.877 28.4743  21
   2 -17 -19 491.142 30.5639  30
   2 -17 -18 744.265 64.3056  30
  -2  17  18 579.796 59.3883  21
   2  17 -18 558.533 52.8734  24
   2 -17 -17 285.214 89.3792  30
  -2  17  17 159.000 82.3976  21
   2  17 -17 198.124 74.6757  24
   2 -17 -16 617.903 110.643  30
   2  17 -16 612.227 94.5452  24
   2  17 -15 9887.24 180.668  24
   2 -17 -15 9753.50 193.183  30
   2  17 -15 9776.56 146.454   4
   2  17 -15 9800.24 146.292   3
   2  17 -14 11270.6 171.000   4
   2 -17 -14 11835.0 220.379  30
   2  17 -14 11613.5 201.963  24
   2  17 -13 5857.96 128.499   4
   2 -17 -13 6441.54 185.351  30
   2  17 -13 6316.53 159.240  24
   2  17 -12 9301.39 179.997  24
   2  17 -12 7774.92 146.344   4
   2  17 -11 4072.81 185.725   1
   2  17 -11 4617.54 159.523  16
   2  17 -11 4314.04 112.333   4
   2  17 -11 4738.98 145.650  24
  -2  17  11 5077.70 191.928  27
   2  17 -11 4274.43 255.465   9
   2  17 -10 978.950 123.288  16
   2  17 -10 1107.27 192.418   9
   2  17 -10 1017.27 134.750   1
   2  17 -10 1015.17 75.9302   4
   2  17  -9 3221.28 232.270   9
   2  17  -9 3120.45 131.939  16
   2  17  -8 31572.2 575.150   9
   2  17  -8 31151.0 460.446   1
   2 -17  -8 31196.6 453.523   1
   2  17  -8 31325.1 394.243  16
   2  17  -7 12669.4 351.103   9
   2 -17  -7 13411.8 247.978   1
   2  17  -7 13012.8 249.981   1
   2 -17  -6 39998.0 494.645   1
   2  17  -6 37730.4 494.386   1
  -2  17   5 1283.54 143.362  14
   2 -17  -5 1521.04 88.0465   1
   2  17  -5 1370.62 89.9223   1
   2  17  -4 17240.8 362.631   9
  -2  17   4 16981.0 327.733  14
  -2  17   3 92506.5 1034.70   7
   2  17  -3 92188.1 1109.42   9
  -2  17   3 92871.2 1068.85  14
   2  17  -3 89562.2 948.048   1
   2  17  -2 5632.94 202.329   9
  -2  17   2 5415.63 159.664   7
  -2  17   2 5345.29 188.167  14
  -2  17   1 18045.8 298.454   7
  -2 -17   0 668.230 128.127  11
  -2  17   0 734.053 94.2232   7
  -2 -17  -1 63102.8 793.315  11
   2  17   1 61004.8 664.609   2
   2  17   1 64940.1 809.509   7
  -2  17  -1 66637.9 752.242   7
   2  17   2 43955.2 502.124   2
   2  17   2 46107.5 630.521   7
   2  17   3 14533.0 224.560   2
   2  17   3 14950.2 320.130   7
  -2 -17  -4 39782.8 560.408  10
   2  17   4 39378.3 573.336   7
   2 -17   4 39763.1 498.569   2
   2  17   4 38413.6 488.758   2
  -2  17  -5 120405. 1390.79   9
  -2 -17  -5 120051. 1369.74  10
   2  17   5 121665. 1389.72   7
  -2  17  -5 121582. 1247.66  16
   2 -17   5 121660. 1311.02   2
   2  17   5 120790. 1306.86   2
  -2  17  -6 309.598 128.823   9
   2  17   6 479.473 133.015   7
  -2  17  -6 333.695 89.1150  16
   2 -17   6 245.678 97.3973   2
   2  17   6 233.357 94.4394   2
  -2  17  -7 43583.5 634.953   9
  -2  17  -7 42978.4 512.103  16
   2  17   7 43241.2 642.777   7
   2  17   7 43381.2 587.768   2
  -2  17  -8 4082.64 140.482  16
   2  17   8 3816.63 207.428   7
   2  17   8 3737.42 170.398   2
  -2  17  -9 2318.00 131.704  16
   2  17   9 2081.03 159.313   2
   2  17   9 2436.17 178.072   7
   2  17  10 550.173 149.610   7
   2 -17  10 543.038 151.909   8
  -2  17 -10 548.497 110.796  24
  -2  17 -10 492.369 115.914  16
  -2 -17 -10 433.198 112.424  30
   2  17  11 409.460 81.7459   5
  -2  17 -11 518.662 114.776  24
  -2  17 -11 568.233 116.408  16
  -2 -17 -11 652.967 115.295  30
   2  17  12 3343.33 102.579   5
  -2  17 -12 3103.49 134.785  24
  -2 -17 -12 2901.72 128.588  30
   2  17  13 1669.38 83.0662   5
   2 -17  13 1693.76 81.5340   5
  -2  17 -13 2013.10 116.571  24
  -2 -17 -13 2161.47 112.671  30
   2 -17  14 460.512 61.4177   5
  -2  17 -14 463.110 97.0440  24
  -2  17 -15 4410.81 108.153  24
  -2  17 -16 2211.85 72.3576  24
  -2  17 -17 673.089 38.4668  28
   2  18 -18 1740.06 57.6005  24
  -2  18  18 1775.73 63.6326  21
   2 -18 -18 1931.99 67.9392  30
   2  18 -17 237.091 69.4515  24
  -2  18  17 379.917 79.6287  21
   2 -18 -17 453.265 88.1782  30
   2  18 -16 2354.76 104.630  24
   2 -18 -16 2218.87 118.770  30
   2  18 -15 6161.34 148.146  24
   2 -18 -15 6061.70 164.061  30
   2  18 -14 1536.85 77.4165   4
   2  18 -14 1196.36 117.124  24
   2 -18 -14 1186.07 136.610  30
   2  18 -13 10614.9 164.746   4
   2  18 -13 10609.7 199.822  24
   2 -18 -13 10485.9 219.610  30
   2  18 -12 471.088 115.999  24
   2  18 -12 613.212 76.8636   4
   2  18 -11 22444.9 332.154  16
  -2  18  11 23806.5 359.230  27
   2  18 -11 21460.8 275.753   4
   2  18 -11 23677.2 308.419  24
   2  18 -11 21404.4 490.403   9
   2  18 -10 1594.81 120.407  16
   2  18 -10 1347.29 204.713   9
   2  18  -9 9597.39 236.877   1
   2  18  -9 9469.91 194.301  16
   2  18  -9 9655.79 327.770   9
   2  18  -8 1035.36 109.365   1
   2  18  -8 1204.58 108.536  16
   2  18  -8 1030.39 184.191   9
   2  18  -7 17600.4 294.860   1
   2  18  -7 17563.0 255.835  16
   2  18  -7 17890.5 409.575   9
   2  18  -6 16338.0 269.578   1
   2  18  -6 16939.1 243.016  16
   2  18  -5 17162.5 257.584   1
  -2  18   5 16733.4 344.656  14
   2  18  -4 37256.6 440.318   1
   2  18  -4 37251.1 587.513   9
  -2  18   4 37781.8 551.820  14
  -2  18   4 37999.0 523.230   7
   2  18  -3 15334.4 343.961   9
  -2 -18   3 15876.5 309.021  11
  -2  18   3 15230.2 310.268  14
  -2  18   3 16058.4 294.332   7
   2  18  -2 133729. 1516.67   9
  -2 -18   2 135629. 1477.76  11
  -2  18   2 138024. 1480.63  14
  -2  18   2 136058. 1440.07   7
  -2  18   1 18013.3 305.852   7
  -2 -18   0 62658.7 779.841  11
  -2  18   0 60356.7 734.463   7
  -2 -18  -1 61003.9 778.376  11
   2  18   1 60836.2 797.099   7
  -2  18  -1 61155.3 735.592   7
   2  18   2 1342.84 154.584   7
   2  18   2 1203.71 63.8494   2
   2  18   3 46989.3 653.011   7
   2  18   3 45358.4 526.564   2
   2  18   4 29756.6 475.857   7
  -2  18  -4 29572.0 355.822  16
   2  18   5 4751.51 145.380   2
   2  18   5 5011.81 214.231   7
  -2  18  -5 5307.39 212.979   9
  -2 -18  -5 5074.34 209.713  10
  -2  18  -5 5456.68 134.166  16
   2  18   6 3280.81 192.101   7
  -2  18  -6 3498.42 182.531   9
  -2  18  -6 3730.43 125.778  16
   2  18   7 33591.5 544.930   7
  -2  18  -7 33504.2 540.174   9
  -2  18  -7 34065.6 417.937  16
   2  18   8 4372.08 209.820   7
  -2  18  -8 4280.56 144.871  16
  -2  18  -9 10271.7 204.787  16
  -2  18  -9 10441.6 189.295  24
  -2  18 -10 70.0633 114.333  16
  -2  18 -10 27.7668 112.420  24
   2 -18  10 166.616 145.456   8
   2  18  10 80.9860 134.785   7
  -2 -18 -10 15.6748 116.069  30
  -2  18 -11 26964.2 350.213  24
  -2 -18 -11 26462.6 346.852  30
   2  18  12-12.0726 69.9529   5
  -2 -18 -12 91.0074 108.061  30
  -2  18 -12-46.1992 112.162  24
  -2 -18 -13 645.851 102.116  30
  -2  18 -13 645.995 105.533  24
  -2 -18 -14 369.587 84.0965  30
  -2  18 -14 236.227 92.7869  24
  -2  18 -15 667.854 76.9366  24
  -2  18 -16 772.029 57.8928  24
   2 -18  17 469.853 27.1995  19
  -2  18 -17 555.020 34.8639  28
   2  19 -18 2053.90 58.6911  24
   2 -19 -18 2272.59 67.6422  30
  -2  19  17 206.224 74.2781  21
   2 -19 -17 256.445 80.6737  30
   2  19 -17 153.886 64.8746  24
   2 -19 -16 454.475 104.819  30
   2  19 -16 346.316 87.2291  24
   2 -19 -15 921.730 126.478  30
   2  19 -15 858.439 106.636  24
   2 -19 -14 8918.22 198.422  30
   2  19 -14 8887.13 176.160  24
   2  19 -13 4853.97 106.908   4
   2 -19 -13 5290.46 176.695  30
   2  19 -13 5255.58 152.477  24
   2  19 -12 35295.9 429.655  24
   2  19 -11 4870.73 168.573  16
   2  19 -11 4789.02 267.143   9
  -2  19  11 5346.98 189.955  27
   2  19 -11 5022.57 152.532  24
   2  19 -10 425.160 176.226   9
   2  19 -10 281.309 113.634  16
   2  19  -9 808.138 190.222   9
   2  19  -9 750.286 106.871  16
   2  19  -8 58189.9 855.881   9
   2  19  -8 56985.8 646.603  16
   2  19  -7 13538.2 363.548   9
   2  19  -7 13185.4 215.504  16
   2  19  -6 10584.5 183.196  16
  -2  19   5 4904.22 181.216   7
  -2  19   5 5143.75 205.490  14
  -2  19   4 849.684 138.773  14
  -2  19   4 909.268 120.789   7
  -2 -19   4 1294.69 142.000  11
   2  19  -4 1041.58 158.959   9
  -2  19   3 4577.82 182.429  14
  -2  19   3 4749.87 169.801   7
  -2 -19   3 4601.70 183.812  11
   2  19  -3 4422.45 213.502   9
   2  19  -2 43576.6 649.940   7
  -2  19   2 45149.3 587.886   7
   2  19  -2 45015.4 657.376   9
  -2 -19   2 44816.4 619.601  11
  -2  19   1 258.130 103.724   7
  -2  19   0 55869.0 688.579   7
  -2 -19   0 54501.1 725.669  11
  -2  19  -1 229.150 96.8866   7
   2  19   1 308.681 128.944   7
  -2 -19  -1 299.071 130.212  11
   2  19   2 1358.89 151.044   7
   2  19   3 5735.81 220.553   7
   2  19   4 193405. 2118.84   7
  -2  19  -4 195254. 1957.77  16
   2  19   5 12325.1 305.407   7
  -2  19  -5 12862.3 210.398  16
  -2  19  -5 12619.2 313.619   9
   2  19   6 3880.40 195.181   7
  -2  19  -6 4260.67 133.209  16
  -2  19  -6 4232.53 199.819   9
   2  19   7 49024.3 724.968   7
  -2  19  -7 51379.1 586.863  16
  -2  19  -7 50595.4 722.541   9
  -2  19  -8 2483.30 130.715  16
   2  19   8 2309.83 191.290   7
   2  19   9 5003.36 226.884   7
  -2  19  -9 5286.25 156.611  16
  -2  19 -10 6871.23 173.325  16
   2 -19  10 6691.48 234.465   8
  -2  19 -10 7002.88 165.540  24
   2  19  10 6334.39 246.898   7
  -2 -19 -10 6769.03 170.991  30
  -2 -19 -11 2500.33 136.703  30
  -2  19 -11 2406.22 124.537  24
  -2  19 -11 2452.11 135.073  16
  -2  19 -12 246.474 108.900  24
  -2 -19 -12 341.071 110.928  30
  -2  19 -13 2806.48 120.204  24
  -2 -19 -13 2708.82 115.336  30
  -2  19 -14 32157.0 360.255  24
  -2 -19 -14 29934.2 347.636  30
  -2  19 -15 1864.37 81.8749  24
  -2  19 -16 5068.63 85.2197  24
  -2  19 -17 438.352 29.2602  28
   2 -20 -18 2838.89 65.7904  30
  -2  20  18 2722.78 61.6894  21
   2 -20 -17 67.5547 76.4406  30
   2  20 -17 19.7408 63.5688  24
  -2  20  17 62.9782 68.2977  21
   2 -20 -16 1247.95 105.922  30
   2  20 -16 1110.75 87.2369  24
   2 -20 -15 2314.76 130.074  30
   2  20 -15 2253.83 112.212  24
   2 -20 -14 8.82737 130.187  30
   2  20 -14 16.4649 107.031  24
   2 -20 -13 81.4220 130.466  30
   2  20 -13-28.5570 109.465  24
   2  20 -12 1786.80 123.331  24
   2  20 -12 1644.59 135.050  16
   2  20 -11 38914.3 489.975  16
   2  20 -11 39826.1 466.066  24
   2 -20 -11 39121.3 481.339  30
   2  20 -11 37713.2 673.501   9
  -2  20  11 39209.8 512.344  27
   2  20 -10 23232.1 339.681  16
   2  20 -10 24868.0 326.154  24
   2 -20 -10 25462.2 339.513  30
  -2  20  10 24248.7 366.822  27
   2  20 -10 23169.6 504.353   9
   2  20  -9 4745.30 147.679  16
   2  20  -9 4871.25 259.571   9
   2  20  -8 436.054 99.5755  16
   2  20  -8 299.263 181.320   9
   2  20  -7 649.839 95.5824  16
   2  20  -7 827.478 185.121   9
   2  20  -6 4282.69 123.893  16
  -2  20   6 4338.30 189.076   7
  -2  20   5 3531.76 189.459  14
   2  20  -5 3500.45 108.746  16
  -2  20   5 3739.58 171.080   7
  -2 -20   5 3497.57 167.425  11
  -2  20   4 497.783 129.004  14
  -2  20   4 610.061 123.433   7
  -2 -20   4 454.591 129.200  11
   2  20  -4 428.703 159.127   9
  -2  20   3 12060.9 277.089  14
  -2  20   3 11680.9 257.024   7
  -2 -20   3 11202.3 271.039  11
   2  20  -3 12120.3 311.215   9
  -2  20   2 4988.24 190.856  14
   2  20  -2 5032.19 223.348   7
  -2  20   2 5124.14 172.331   7
   2  20  -2 5035.79 221.230   9
  -2 -20   2 5493.64 199.089  11
  -2  20   1 7578.24 201.773   7
  -2  20   0 2096.73 127.909   7
   2  20   1 445.792 143.694   7
  -2  20  -1 261.549 102.657   7
  -2 -20  -1 335.126 135.254  11
   2  20   2 34568.1 556.298   7
  -2 -20  -2 35744.3 522.361  10
   2  20   3 178.001 146.022   7
   2  20   4 32382.1 546.784   7
  -2  20  -4 34064.9 408.298  16
   2  20   5 2691.92 184.993   7
  -2  20  -5 2836.67 115.063  16
  -2  20  -5 2825.55 188.072   9
   2  20   6 3085.49 199.320   7
  -2  20  -6 3085.07 127.352  16
  -2  20  -6 3266.90 193.296   9
   2  20   7 20379.3 413.971   7
  -2  20  -7 21051.8 301.966  16
  -2  20  -7 20642.4 412.245   9
   2  20   8 4743.08 221.068   7
  -2  20  -8 4780.97 155.785  16
  -2  20  -9 5724.65 158.276  16
  -2  20  -9 5308.90 153.320  24
   2  20   9 5109.70 231.880   7
  -2 -20 -10 5737.90 161.601  30
  -2  20 -10 5506.59 159.959  24
  -2  20 -10 5779.82 166.089  16
  -2 -20 -11 7368.18 173.276  30
  -2  20 -11 7433.63 172.358  24
  -2  20 -11 7208.91 176.808  16
  -2  20 -12 952.039 115.602  24
  -2 -20 -12 928.508 115.462  30
  -2  20 -13 3537.37 123.119  24
  -2 -20 -13 3529.63 119.430  30
  -2  20 -14 745.110 89.5502  24
  -2 -20 -14 869.458 84.1295  30
  -2  20 -15-43.9798 68.1657  24
  -2  20 -16 119.800 52.2150  28
  -2  21  18 5343.35 79.9939  21
   2 -21 -18 5680.61 84.5244  30
  -2  21  17 164.455 65.8597  21
   2 -21 -17 173.232 74.0524  30
   2  21 -17 90.3535 57.2519  24
   2  21 -17 217.204 55.5828  28
   2 -21 -16 39.1128 95.2224  30
   2  21 -16-46.5920 77.9208  24
   2 -21 -15 1544.60 121.160  30
   2  21 -15 1364.08 103.013  24
   2 -21 -14 3105.70 148.798  30
   2  21 -14 2870.34 127.315  24
   2  21 -13 200.739 114.940  24
   2  21 -12 5473.37 157.648  24
   2  21 -12 5313.68 171.053  16
   2  21 -11 579.542 124.866  16
  -2  21  11 548.156 158.126  27
   2 -21 -11 749.704 135.695  30
   2  21 -11 699.690 192.560   9
   2  21 -11 496.552 122.948  24
   2  21 -10 2640.97 134.478  16
  -2  21  10 2816.82 162.734  27
   2 -21 -10 3063.15 150.040  30
   2  21 -10 2625.52 132.544  24
   2  21 -10 2715.60 227.754   9
   2  21  -9 6356.52 281.928   9
   2  21  -9 5918.05 163.902  16
   2  21  -8 33500.8 610.115   9
   2  21  -8 33826.0 424.497  16
   2  21  -7 23322.8 316.779  16
   2  21  -7 23236.4 491.566   9
  -2  21   7 23398.0 421.323   7
   2  21  -6 7593.20 164.629  16
  -2 -21   6 7975.29 226.548  11
   2  21  -5 10491.1 185.687  16
   2  21  -5 10026.1 308.711   9
  -2 -21   5 11575.6 265.807  11
  -2  21   5 11618.5 270.365   7
   2  21  -4 10214.5 170.111  15
  -2  21   4 9812.96 267.058  14
   2  21  -4 9321.29 298.028   9
  -2 -21   4 9638.64 259.724  11
  -2  21   4 10292.3 253.199   7
  -2  21   3 42561.8 609.779  14
   2  21  -3 42002.6 649.495   9
  -2 -21   3 42472.7 596.466  11
  -2  21   3 41828.6 584.187   7
  -2  21   2 83183.4 997.079  14
  -2  21   2 81469.4 967.575   7
   2  21  -2 79602.7 1028.40   7
   2  21  -2 79153.1 1026.98   9
  -2 -21   2 83313.5 995.672  11
  -2  21   1 120761. 1342.72   7
  -2  21   0 47643.7 626.084   7
  -2  21  -1 61505.7 766.706   7
   2  21   2 69167.8 900.950   7
  -2 -21  -2 67134.0 852.910  10
   2  21   3 40216.0 620.162   7
  -2 -21  -3 40008.7 586.285  10
  -2  21  -4 24308.8 318.964  16
   2  21   4 23090.7 449.648   7
  -2  21  -5 846.864 103.238  16
   2  21   5 720.754 160.321   7
  -2  21  -5 755.673 155.164   9
  -2  21  -6 22169.8 312.809  16
   2  21   6 21587.9 428.001   7
  -2  21  -6 22681.1 437.692   9
  -2  21  -7 22907.9 325.530  16
  -2  21  -7 23133.7 443.097   9
  -2  21  -8 7164.88 167.916  24
  -2  21  -8 6538.05 168.547  16
  -2  21  -9 7709.02 178.444  24
  -2  21  -9 7993.77 184.824  16
   2  21   9 7434.60 268.186   7
  -2 -21 -10 3264.99 146.482  30
  -2  21 -10 3177.67 137.164  24
  -2  21 -10 2885.47 142.698  16
  -2 -21 -11 1327.87 123.411  30
  -2  21 -11 1200.74 122.839  24
  -2  21 -11 1480.61 125.203  16
  -2 -21 -12 2953.01 129.260  30
  -2  21 -12 2963.02 128.390  24
  -2 -21 -13 177.159 96.1891  30
  -2  21 -13-25.0628 96.2666  24
  -2 -21 -14 219.283 76.3544  30
  -2  21 -14 93.5077 79.7207  24
  -2  21 -15 2054.07 77.7269  24
  -2  21 -16 1270.42 55.7803  28
   2 -21  16 1278.53 38.7437  19
  -2  22  18 69.0063 31.6738  21
   2 -22 -18 100.198 39.9569  30
   2  22 -17 529.417 49.5920  28
  -2  22  17 462.528 62.8001  21
   2 -22 -17 493.546 68.6242  30
   2 -22 -16 197.184 90.5950  30
   2  22 -16 381.098 70.7607  28
   2  22 -16 158.347 74.4907  24
   2  22 -15 40.2733 92.6527  24
   2 -22 -15-20.0922 109.948  30
   2  22 -14 1586.91 113.368  24
   2 -22 -14 1636.41 131.342  30
   2  22 -13 702.903 118.224  24
   2  22 -12 8118.13 186.131  16
   2  22 -12 7875.63 180.291  24
   2 -22 -11 12460.2 238.488  30
   2  22 -11 12626.4 218.939  24
  -2  22  11 12419.8 266.383  27
   2  22 -11 12886.2 234.583  16
  -2  22  10 609.585 152.244  27
  -2  22  10 1092.40 169.388   7
   2 -22 -10 637.254 136.493  30
   2  22 -10 1107.90 199.600   9
   2  22 -10 1000.96 127.445  16
   2  22 -10 726.225 119.291  24
  -2  22   9 14619.4 347.216   7
  -2 -22   9 14516.9 302.515  11
   2  22  -9 14804.3 405.113   9
   2  22  -9 14476.2 248.078  16
  -2  22   8 28196.1 483.066   7
  -2 -22   8 27384.2 445.457  11
   2  22  -8 26732.5 544.252   9
   2  22  -8 27223.4 366.320  16
  -2  22   7 11518.7 293.280   7
  -2 -22   7 11229.4 271.320  11
   2  22  -7 11267.9 350.435   9
   2  22  -7 11032.3 206.105  16
  -2 -22   6 26980.1 442.969  11
   2  22  -6 27229.7 352.143  16
   2  22  -5 15651.6 234.278  16
   2  22  -5 15132.8 388.134   9
  -2  22   4 5255.62 207.487  14
   2  22  -4 5166.16 128.918  15
  -2  22   4 5244.06 197.243   7
   2  22  -4 5007.50 122.938  16
  -2 -22   4 5144.13 199.902  11
   2  22  -4 4905.49 240.575   9
  -2  22   3 41471.8 615.671  14
  -2  22   3 42358.5 592.696   7
   2  22  -3 41153.8 658.707   9
  -2 -22   3 40914.8 601.422  11
  -2  22   2 581.564 131.454  14
   2  22  -2 488.629 155.879   9
  -2 -22   2 545.388 141.968  11
   2  22  -2 588.767 78.8408  15
  -2  22   2 567.529 124.370   7
   2  22  -2 400.300 154.059   7
  -2 -22   1 1847.34 163.810  11
   2  22  -1 2019.97 91.2449  15
  -2  22   1 1930.99 141.051   7
   2  22  -1 1762.87 186.267   7
  -2  22   0 5859.86 192.579   7
  -2 -22  -1 36348.4 533.527  10
  -2  22  -1 35262.8 515.625   7
  -2 -22  -2 110436. 1277.94  10
   2  22   2 110724. 1333.15   7
  -2 -22  -3 9001.61 259.520  10
   2  22   3 9375.80 284.877   7
  -2  22  -4 39593.9 625.050   9
  -2 -22  -4 40791.3 601.545  10
  -2  22  -4 40854.9 480.684  16
   2  22   4 39880.7 633.869   7
  -2  22  -5 34333.8 569.348   9
  -2  22  -5 34235.0 424.485  16
   2  22   5 33900.7 567.831   7
  -2  22  -6 33403.8 558.760   9
  -2  22  -6 32464.8 418.453  16
   2  22   6 32619.7 556.418   7
  -2  22  -7 186.212 143.371   9
  -2  22  -7 165.832 105.579  16
   2  22   7 101.631 150.608   7
  -2  22  -8 7038.74 180.345  16
  -2  22  -8 6785.85 163.236  24
   2  22   8 7320.40 263.295   7
   2  22   8 6683.45 184.755  27
  -2  22  -9 1214.06 130.003  16
   2  22   9 1085.81 165.091   7
  -2  22  -9 1186.30 124.852  24
  -2  22 -10 6110.09 165.380  24
  -2  22 -10 5659.38 167.676  16
  -2 -22 -11 568.549 124.907  30
  -2  22 -11 420.986 114.684  24
  -2  22 -11 564.108 110.081  16
  -2  22 -12 469.330 105.296  24
  -2 -22 -12 583.934 111.056  30
  -2  22 -13 4247.26 122.409  24
  -2 -22 -13 4101.58 120.380  30
  -2  22 -14-53.1881 77.6080  24
  -2 -22 -14 208.780 72.5341  30
  -2  22 -15 489.680 67.6792  28
  -2  22 -16 6794.06 95.6686  28
   2 -23 -18 502.415 33.7632  30
  -2  23  17 907.209 59.7128  21
   2 -23 -17 856.343 66.0056  30
   2 -23 -16 389.902 88.0158  30
   2  23 -16 390.673 66.4520  28
   2  23 -16 345.706 71.4213  24
   2  23 -15 577.978 89.6800  24
   2 -23 -15 653.223 109.155  30
   2  23 -14 1804.58 110.011  24
   2 -23 -14 1811.38 130.290  30
   2  23 -13 14464.5 225.903  24
   2  23 -12 1127.25 127.120  16
   2  23 -12 1102.31 116.395  24
   2 -23 -11 1762.75 150.696  30
   2  23 -11 1668.57 129.494  24
  -2  23  11 1853.92 167.979  27
   2  23 -11 1419.61 130.344  16
  -2  23  10 3069.56 170.283  27
   2  23 -10 3490.45 141.840  16
  -2  23  10 3524.53 206.760   7
   2 -23 -10 3155.39 161.675  30
   2  23 -10 2912.44 141.532  24
   2  23 -10 3444.54 236.463   9
  -2  23   9 4552.61 180.778  27
  -2  23   9 4358.94 217.264   7
   2 -23  -9 4671.19 162.609  30
  -2 -23   9 4431.47 183.002  11
   2  23  -9 4506.72 257.731   9
   2  23  -9 4571.06 149.002  16
   2  23  -9 4256.57 147.577  24
  -2  23   8 2641.18 187.334   7
  -2 -23   8 2736.54 156.347  11
   2  23  -8 2908.64 227.262   9
   2  23  -8 2980.78 133.175  16
  -2  23   7 16128.3 357.155   7
  -2 -23   7 16409.3 326.235  11
   2  23  -7 16345.9 417.810   9
   2  23  -7 16496.1 253.654  16
  -2  23   6 20303.1 387.639   7
  -2 -23   6 20097.9 371.104  11
   2  23  -6 19265.7 280.041  16
  -2  23   5 22390.6 403.596   7
   2  23  -5 21262.0 290.474  16
  -2 -23   5 22135.3 390.506  11
   2  23  -5 21276.7 461.121   9
   2  23  -4 16158.1 228.409  15
  -2  23   4 16202.4 345.316  14
  -2  23   4 15941.4 332.048   7
   2  23  -4 15061.3 225.529  16
  -2 -23   4 16108.6 326.348  11
  -2  23   3 7555.87 237.857  14
  -2  23   3 7141.17 227.495   7
   2  23  -3 7810.05 148.757  15
   2  23  -3 7096.84 143.656  16
   2  23  -3 6981.43 268.388   9
  -2 -23   3 7544.96 233.798  11
  -2  23   2 2334.85 161.155  14
  -2  23   2 2147.66 153.514   7
   2  23  -2 2088.88 188.320   7
   2  23  -2 2206.37 97.6339  15
   2  23  -2 1976.04 179.750   9
  -2 -23   2 2333.48 173.922  11
  -2 -23   1 46894.8 670.442  11
   2  23  -1 45972.9 518.393  15
  -2  23   1 45308.0 627.869   7
   2  23  -1 45949.5 697.163   7
   2  23   0 2169.00 98.1217  15
  -2  23   0 2060.86 141.469   7
  -2 -23  -1 11162.8 283.207  10
  -2  23  -1 11271.3 263.765   7
  -2 -23  -2 18258.5 367.098  10
   2  23   2 18421.2 403.921   7
  -2 -23  -3 13519.1 321.457  10
   2  23   3 13735.9 344.888   7
  -2  23  -4 3203.37 194.497   9
  -2 -23  -4 3334.58 199.795  10
  -2  23  -4 3423.24 124.765  16
   2  23   4 3057.08 204.678   7
  -2  23  -5 18964.8 409.336   9
  -2 -23  -5 18236.0 384.399  10
  -2  23  -5 19796.6 283.670  16
   2  23   5 18715.7 408.794   7
  -2  23  -6 2616.40 198.410   9
  -2  23  -6 2458.24 134.667  16
   2  23   6 2132.35 198.718   7
  -2  23  -7 18011.8 397.267   9
  -2  23  -7 18051.0 281.447  16
   2  23   7 17315.2 402.915   7
  -2  23  -8 192.184 112.771  16
  -2  23  -8 25.2153 117.503  24
   2  23   8 57.2107 158.388   7
   2  23   8 55.8364 118.898  27
  -2  23  -9 41702.4 489.433  24
  -2  23  -9 40467.8 501.605  16
  -2  23 -10 27359.6 351.920  24
  -2  23 -10 27376.4 367.161  16
  -2 -23 -11 809.949 123.400  30
  -2  23 -11 539.510 116.128  24
  -2  23 -11 612.800 114.954  16
  -2  23 -12 8214.07 165.074  24
  -2 -23 -12 8131.29 167.717  30
  -2  23 -13 253.177 88.1849  24
  -2 -23 -13 291.806 93.4026  30
  -2  23 -14 687.736 78.0431  24
  -2 -23 -14 772.025 71.9530  30
  -2  23 -15 375.704 60.1653  28
  -2  23 -16 206.024 37.6957  28
  -2  24  17 45.0451 48.9681  21
   2 -24 -17 77.0079 55.8657  30
  -2  24  16 8167.79 134.209  21
   2 -24 -16 8224.64 138.452  30
   2 -24 -15 1389.03 108.337  30
   2  24 -15 1361.96 88.3397  28
   2  24 -15 1096.63 89.5609  24
   2  24 -14 2650.67 117.073  24
   2  24 -13 2250.01 123.004  24
   2  24 -12 179.373 117.033  16
   2  24 -12 126.870 117.085  24
   2 -24 -12 227.484 140.728  30
   2 -24 -11 8128.05 194.150  30
  -2  24  11 7890.60 212.005  27
   2  24 -11 7414.02 177.876  24
  -2  24  10 13885.6 353.527   7
   2  24 -10 14099.1 250.127  16
  -2  24  10 14970.5 287.014  27
   2 -24 -10 15667.9 259.390  30
   2  24 -10 14070.9 392.159   9
   2  24 -10 15105.8 239.537  24
  -2  24   9 11119.7 308.661   7
   2  24  -9 11196.9 215.448  16
  -2  24   9 12279.1 247.077  27
   2 -24  -9 12357.1 227.564  30
   2  24  -9 11661.9 213.669  24
   2  24  -9 10606.3 355.673   9
  -2  24   8 26102.6 478.383   7
  -2 -24   8 26222.2 432.927  11
   2  24  -8 25582.7 534.130   9
   2  24  -8 26601.4 354.243  16
  -2  24   7 1571.76 167.760   7
  -2 -24   7 1403.27 144.754  11
   2  24  -7 1419.78 200.268   9
   2  24  -7 1254.89 108.397  16
  -2  24   6 30038.8 504.762   7
  -2 -24   6 29684.7 478.585  11
   2  24  -6 30018.0 383.106  16
  -2  24   5 693.748 150.377   7
   2  24  -5 841.802 95.7025  16
  -2 -24   5 794.058 131.821  11
   2  24  -5 972.742 188.066   9
   2  24  -4 3557.45 112.403  15
  -2  24   4 3264.90 192.615  14
  -2  24   4 3159.69 178.127   7
   2  24  -4 3312.08 114.831  16
  -2 -24   4 3149.71 181.019  11
   2  24  -4 3344.73 217.341   9
  -2  24   3 9048.74 250.258   7
   2  24  -3 8602.46 162.006  16
   2  24  -3 9197.11 165.458  15
   2  24  -3 8827.18 297.377   9
  -2 -24   3 8316.65 260.404  11
  -2  24   2 4068.77 195.046  14
  -2  24   2 3751.41 185.504   7
   2  24  -2 4366.59 117.980  15
   2  24  -2 4088.83 111.541  16
   2  24  -2 4056.97 216.409   9
  -2 -24   2 4254.51 203.330  11
  -2  24   1 14152.4 318.120  14
   2  24  -1 14035.4 353.169   9
  -2 -24   1 14938.4 334.168  11
   2  24  -1 14402.5 215.257  15
  -2  24   1 14632.9 315.702   7
   2  24  -1 14215.9 362.483   7
   2  24   0 1311.76 94.1153  15
  -2  24   0 1284.99 134.362   7
  -2 -24  -1 1286.05 152.071  10
  -2  24  -1 891.631 128.673   7
  -2 -24  -2 374.215 151.358  10
   2  24   2 489.600 164.742   7
  -2 -24  -3 9406.35 278.209  10
   2  24   3 9208.67 295.375   7
  -2  24  -4 6853.72 256.971   9
  -2 -24  -4 6551.85 247.511  10
  -2  24  -4 6877.77 163.632  16
   2  24   4 7093.08 268.730   7
  -2 -24  -5 652.209 160.859  10
  -2  24  -5 604.205 161.957   9
  -2  24  -5 682.294 107.874  16
   2  24   5 696.932 176.681   7
  -2  24  -6 2598.51 191.901   9
   2  24   6 2407.05 200.843   7
  -2  24  -6 2597.28 137.763  16
  -2  24  -7 4381.50 156.384  16
   2  24   7 4058.06 131.368  17
  -2  24  -7 4388.84 226.422   9
  -2  24  -7 4478.17 146.566  24
   2  24   7 4063.11 232.567   7
  -2  24  -8 4939.34 161.194  16
  -2  24  -8 4653.18 149.086  24
   2  24   8 4548.79 232.518   7
   2  24   8 4503.22 167.003  27
  -2  24  -9 489.581 120.909  24
  -2  24  -9 672.451 121.857  16
  -2  24 -10 3108.84 141.732  24
  -2  24 -10 3429.11 139.339  16
  -2 -24 -11 2175.94 130.645  30
  -2  24 -11 2131.27 121.696  24
  -2  24 -11 2291.87 126.156  16
  -2  24 -12 14523.0 216.739  24
  -2 -24 -12 14793.4 221.349  30
  -2  24 -13 5577.31 126.074  24
  -2 -24 -13 5635.76 127.253  30
  -2  24 -14 1846.07 87.0066  28
  -2 -24 -14 1740.88 77.2688  30
  -2  24 -15 374.670 55.9725  28
  -2  24 -16 152.054 30.8717  28
  -2  25  17 947.334 48.9212  21
   2 -25 -17 978.358 57.8642  30
   2  25 -16 6227.77 104.944  28
  -2  25  16 6203.49 114.052  21
   2 -25 -15 826.490 101.433  30
   2  25 -15 954.437 78.2286  28
   2  25 -14 5195.42 128.946  28
   2  25 -14 4779.23 128.598  24
   2  25 -13 4738.64 142.253  24
   2  25 -12 217.214 115.615  16
   2  25 -12 93.9896 112.522  24
   2 -25 -12 232.916 136.111  30
   2 -25 -11 290.970 141.548  30
  -2  25  11 225.809 152.444  27
   2  25 -11 129.685 119.726  16
   2  25 -11 92.9740 110.723  24
   2 -25 -10 4961.16 174.803  30
  -2  25  10 4956.64 196.052  27
   2  25 -10 5130.77 161.293  24
  -2  25   9 10054.2 301.857   7
   2  25  -9 10440.5 206.579  16
  -2  25   9 10386.4 235.730  27
   2 -25  -9 10540.2 214.631  30
   2  25  -9 10158.2 197.870  24
   2  25  -9 10308.4 346.283   9
  -2  25   8 6786.32 203.095  27
   2  25  -8 7310.36 173.503  28
   2  25  -8 7046.74 169.081  16
  -2 -25   8 6862.24 211.092  11
   2  25  -8 6725.70 295.230   9
   2  25  -8 6902.80 165.918  24
  -2  25   8 7534.46 257.347   7
  -2  25   7 18453.9 381.060   7
   2  25  -7 18065.4 268.591  16
  -2 -25   6 6566.63 222.182  11
   2  25  -6 6660.19 157.436  16
  -2  25   5 959.818 148.407   7
   2  25  -5 919.279 101.966  16
  -2 -25   5 876.011 136.231  11
   2  25  -5 989.324 188.192   9
  -2  25   4 4537.97 208.311  14
   2  25  -4 4443.92 126.256  15
  -2  25   4 4241.67 197.986   7
   2  25  -4 4369.99 122.804  16
  -2 -25   4 4302.96 199.882  11
   2  25  -4 4185.76 239.795   9
  -2  25   3 19140.6 385.812  14
  -2  25   3 19194.6 378.034   7
   2  25  -3 18249.0 258.657  16
   2  25  -3 19162.0 261.483  15
  -2 -25   3 18156.5 370.014  11
   2  25  -3 19096.2 427.004   9
  -2  25   2 939.661 148.998  14
  -2  25   2 1106.89 143.277   7
   2  25  -2 953.605 90.1327  15
   2  25  -2 879.676 86.5292  16
  -2 -25   2 829.763 155.316  11
   2  25  -2 876.515 170.468   9
  -2  25   1 4121.98 197.163  14
   2  25  -1 3934.37 227.692   9
  -2 -25   1 3944.23 209.162  11
  -2  25   1 3757.64 176.787   7
   2  25  -1 3918.68 228.933   7
   2  25  -1 4055.69 119.750  15
  -2  25   0 8527.06 235.654   7
   2  25   0 8318.10 162.099  15
  -2 -25  -1 14306.3 324.300  10
  -2  25  -1 13636.0 301.642   7
  -2 -25  -2 10252.9 279.571  10
  -2 -25  -3 5546.14 229.179  10
   2  25   3 5115.36 245.345   7
  -2  25  -4 46813.3 715.990   9
  -2 -25  -4 47317.1 682.943  10
   2  25   4 46931.2 721.860   7
  -2  25  -4 46778.9 550.971  16
  -2 -25  -5 441.536 160.862  10
  -2  25  -5 577.382 168.259   9
   2  25   5 380.425 173.118   7
  -2  25  -5 617.816 113.585  16
  -2  25  -6 36412.8 612.310   9
  -2  25  -6 37344.2 462.119  16
   2  25   6 36164.5 622.009   7
   2  25   7 12461.7 203.817  17
  -2  25  -7 12896.9 230.074  16
  -2  25  -7 11541.3 215.815  24
   2  25   7 12560.6 344.430   7
   2  25   7 11166.7 223.511  27
  -2  25  -8 1317.74 127.966  16
  -2  25  -8 1351.91 131.523  24
   2  25   8 1095.78 182.290   7
   2  25   8 1480.07 140.440  27
  -2  25  -9 620.718 121.417  24
  -2  25  -9 805.693 123.348  16
  -2  25 -10 1372.62 119.069  24
  -2  25 -10 1788.43 125.754  16
  -2 -25 -11 5599.36 155.836  30
  -2  25 -11 5528.82 149.444  24
  -2  25 -11 5802.41 150.852  16
  -2  25 -12-42.0960 98.1072  24
  -2 -25 -12 103.309 104.472  30
  -2  25 -13 675.627 93.2043  28
  -2 -25 -13 464.298 85.8953  30
  -2  25 -14 234.625 70.3131  28
  -2 -25 -14 213.935 61.7519  30
  -2  25 -15 3144.29 74.1720  28
  -2  26  17 1372.29 44.4835  21
   2 -26 -17 1310.48 53.7156  30
  -2  26  16 3723.99 86.8368  21
   2 -26 -16 3634.20 90.6102  30
   2 -26 -15 420.619 92.8163  30
   2  26 -15 391.270 72.6227  28
   2  26 -14 3901.11 112.988  28
   2  26 -14 3569.52 116.005  24
   2  26 -13 4385.23 130.368  28
   2  26 -13 3924.83 130.721  24
   2 -26 -12 3780.97 156.700  30
   2  26 -12 4059.13 139.611  28
   2  26 -12 3818.07 140.852  16
   2  26 -12 3506.05 137.386  24
   2 -26 -11 1288.68 146.938  30
   2  26 -11 1469.61 124.526  28
  -2  26  11 1188.76 154.394  27
   2  26 -11 1158.33 126.608  16
   2  26 -11 1086.54 125.272  24
   2 -26 -10 517.421 141.426  30
   2  26 -10 694.545 117.807  28
  -2  26  10 556.694 158.625  27
   2  26 -10 401.896 117.926  24
   2  26 -10 379.151 118.721  16
  -2  26   9 3887.88 210.692   7
   2  26  -9 3882.00 143.123  16
   2  26  -9 3930.86 144.578  28
  -2  26   9 3716.25 177.753  27
   2 -26  -9 3762.55 155.850  30
   2  26  -9 3545.87 147.825  24
   2  26  -9 3734.90 248.549   9
  -2  26   8 14017.5 274.777  27
   2  26  -8 14397.4 240.155  28
  -2  26   8 14889.1 354.771   7
   2  26  -8 14110.8 240.582  24
  -2 -26   8 14739.7 310.241  11
   2  26  -8 15385.5 408.420   9
   2  26  -8 15321.2 246.853  16
   2  26  -7 1932.31 124.822  16
  -2 -26   7 2041.16 152.444  11
  -2  26   7 2054.39 147.093  27
  -2  26   7 1822.58 177.788   7
  -2  26   6 28176.5 486.478   7
   2  26  -6 27679.4 363.492  16
  -2 -26   6 27254.8 458.820  11
  -2  26   5 3712.01 197.462   7
   2  26  -5 3801.13 242.270   9
  -2 -26   5 3683.02 190.046  11
   2  26  -5 3785.96 128.855  16
   2  26  -4 30038.1 365.008  15
  -2  26   4 28560.3 504.444  14
  -2  26   4 29448.6 498.403   7
  -2 -26   4 28856.5 483.306  11
   2  26  -4 29446.5 553.317   9
   2  26  -4 28618.8 364.383  16
  -2  26   3 46660.2 685.476  14
  -2  26   3 46248.3 678.702   7
  -2 -26   3 48265.8 675.482  11
   2  26  -3 47541.1 740.336   9
   2  26  -3 48327.8 536.642  15
   2  26  -3 45918.7 533.986  16
  -2  26   2 9426.08 268.038  14
  -2  26   2 9449.44 267.485   7
  -2 -26   2 9900.65 275.846  11
   2  26  -2 9392.03 305.918   9
   2  26  -2 9416.04 167.433  16
   2  26  -2 9590.13 175.649  15
  -2  26   1 39821.7 596.997  14
  -2  26   1 37480.8 578.650   7
   2  26  -1 38239.4 642.992   7
   2  26  -1 39172.2 640.096   9
  -2 -26   1 39498.4 603.590  11
   2  26  -1 39774.2 457.567  15
  -2  26   0 26008.4 457.238  14
  -2 -26   0 26461.4 456.533  10
   2  26   0 27142.8 337.709  15
  -2  26   0 26277.6 447.209   7
   2  26   0 25571.7 510.364   7
  -2 -26  -1 1586.59 169.215  10
  -2 -26  -2 461.528 152.852  10
  -2 -26  -3 219.256 153.341  10
  -2  26  -3 238.080 105.361  16
   2  26   3 201.450 165.202   7
  -2  26  -4 1340.32 185.208   9
  -2 -26  -4 1508.16 176.358  10
  -2  26  -4 1600.29 122.770  16
   2  26   4 1255.03 181.230   7
  -2 -26  -5 37023.3 597.771  10
  -2  26  -5 38080.7 634.070   9
   2  26   5 37229.7 634.547   7
  -2  26  -5 39288.8 476.090  16
  -2  26  -6 2269.60 138.734  16
   2  26   6 2008.23 112.670  17
  -2  26  -6 2265.95 190.593   9
  -2  26  -6 2351.34 135.188  28
   2  26   6 2131.75 205.827   7
   2  26   7 2774.13 121.412  17
  -2  26  -7 2906.94 145.133  16
  -2  26  -7 2827.12 133.599  24
   2  26   7 2516.43 215.058   7
   2  26   7 2944.20 141.205  27
  -2  26  -8 38248.7 459.010  24
  -2  26  -8 39581.0 477.158  16
  -2  26  -9 15406.1 245.278  24
  -2  26  -9 15339.0 253.094  16
  -2  26 -10 12477.1 218.435  24
  -2  26 -10 13674.6 224.944  16
  -2 -26 -11 2914.86 135.121  30
  -2  26 -11 2804.54 123.158  24
  -2  26 -11 3264.31 127.270  16
  -2  26 -11 3172.20 130.462  28
  -2 -26 -12 1347.14 107.489  30
  -2  26 -12 1493.43 106.892  28
  -2 -26 -13 39.1289 81.1517  30
  -2  26 -13 57.5045 83.8856  28
  -2 -26 -14 68.4537 56.3875  30
  -2  26 -14 69.9583 65.3393  28
  -2  26 -15 1325.23 53.0951  28
  -2  27  17 430.561 28.8255  21
   2 -27 -17 437.234 39.7591  30
  -2  27  16 549.177 59.0353  21
   2 -27 -16 569.085 66.9468  30
   2  27 -15 2410.68 84.3387  28
   2  27 -14 116.476 82.2389  28
   2  27 -13 16804.7 236.726  28
   2 -27 -12 50.2570 130.819  30
   2  27 -12 151.222 102.328  28
   2  27 -12 4.23404 101.174  16
   2  27 -12-111.991 112.984  24
   2 -27 -11 23269.8 323.414  30
   2  27 -11 23418.2 314.625  28
  -2  27  11 23402.5 354.108  27
   2  27 -11 23383.3 321.394  16
   2  27 -11 22182.2 311.315  24
   2 -27 -10 50.7665 134.391  30
  -2  27  10 129.096 152.201  27
   2  27 -10 205.065 118.744  28
   2  27 -10 133.230 107.861  16
   2  27 -10-40.1538 124.250  24
   2 -27  -9 33548.4 420.534  30
   2  27  -9 31679.1 405.894  24
   2  27  -9 32416.2 417.104  16
   2  27  -9 32269.0 410.212  28
  -2  27   9 32363.1 450.000  27
   2  27  -8 9508.43 199.944  16
   2  27  -8 8944.55 325.480   9
   2  27  -8 10060.4 197.280  28
  -2  27   8 9764.11 227.522  27
  -2  27   8 9029.33 282.680   7
   2  27  -7 12364.8 224.555  16
  -2 -27   7 11961.2 282.446  11
   2  27  -7 13450.1 230.366  28
  -2  27   7 13042.6 258.468  27
  -2  27   7 11719.4 317.279   7
  -2  27   6 16129.6 369.759   7
  -2 -27   6 16590.3 343.753  11
  -2  27   5 143.957 144.437   7
   2  27  -5 141.934 92.4998  16
  -2 -27   5 180.354 137.288  11
   2  27  -5 89.5991 174.787   9
  -2  27   4 10370.0 295.016   7
  -2 -27   4 10337.2 280.242  11
   2  27  -4 10467.5 332.320   9
   2  27  -4 10127.3 184.539  16
  -2  27   3 2552.85 172.211  14
  -2  27   3 2670.20 187.069   7
  -2 -27   3 2527.16 177.941  11
   2  27  -3 2903.81 222.442   9
   2  27  -3 2733.83 109.969  15
   2  27  -3 2715.86 111.658  16
  -2  27   2 512.425 143.970  14
   2  27  -2 424.784 92.6391  15
  -2  27   2 554.617 150.517   7
  -2 -27   2 505.408 153.406  11
   2  27  -2 415.559 177.638   9
   2  27  -2 470.316 87.1685  16
  -2  27   1 22431.4 417.382  14
  -2  27   1 21917.2 410.168   7
   2  27  -1 22105.3 468.914   7
   2  27  -1 21354.5 464.422   9
  -2  27   0 3307.54 173.261  14
  -2 -27   0 2961.57 183.850  10
   2  27   0 3022.04 119.281  15
   2  27   0 3016.73 224.682   7
  -2  27   0 3006.87 172.386   7
   2  27   1 3174.12 122.912  15
  -2 -27  -1 3204.61 190.381  10
  -2 -27  -2 593.968 164.139  10
  -2 -27  -3 13148.3 327.190  10
  -2  27  -3 13193.7 225.775  16
   2  27   3 12789.9 364.721   7
  -2  27  -4 22267.3 459.603   9
  -2 -27  -4 22000.6 432.441  10
   2  27   4 21502.4 466.923   7
  -2  27  -5 36012.4 608.878   9
  -2 -27  -5 33930.0 568.300  10
  -2  27  -5 35599.5 449.347  28
   2  27   5 35936.8 615.602   7
  -2  27  -5 35740.9 447.762  16
  -2  27  -6 3522.30 144.368  16
   2  27   6 3183.95 124.679  17
  -2  27  -6 3282.27 211.112   9
   2  27   6 3161.31 217.111   7
   2  27   6 3479.30 150.313  27
  -2  27  -6 3505.14 152.270  28
   2  27   7 33878.1 443.274  27
  -2  27  -7 35683.7 441.427  28
  -2  27  -7 35439.8 445.333  16
   2  27   7 33542.2 411.044  17
   2  27   7 34848.1 604.245   7
  -2  27  -8 3110.32 150.787  28
   2  27   8 2819.47 147.768  27
  -2  27  -9 649.223 123.136  24
  -2  27  -9 795.194 122.404  16
  -2  27 -10 570.817 113.394  16
  -2  27 -10 747.550 119.732  28
  -2 -27 -10 597.396 131.448  30
  -2  27 -11 529.980 100.886  16
  -2 -27 -11 753.351 114.483  30
  -2  27 -11 754.741 113.892  28
  -2 -27 -12 3427.04 118.288  30
  -2  27 -12 3408.04 119.323  28
  -2 -27 -13 2685.93 91.3705  30
  -2  27 -13 2565.98 98.0036  28
  -2 -27 -14 2736.97 70.1833  30
  -2  27 -14 2905.89 81.3303  28
  -2  27 -15 7936.29 104.944  28
   2 -28 -17 133.681 28.7597  30
   2 -28 -16 38.5366 56.5371  30
  -2  28  16-34.0287 48.5245  21
   2  28 -15 11.8030 60.2093  28
   2  28 -14 3563.83 103.205  28
   2 -28 -13 52.4742 110.885  30
   2  28 -13 259.306 91.0067  28
   2 -28 -12 5640.81 161.993  30
   2  28 -12 5368.55 147.344  16
   2  28 -12 5470.04 143.447  28
   2 -28 -11 14312.6 246.367  30
   2  28 -11 13749.3 234.130  16
   2  28 -11 14325.3 229.070  28
  -2  28  11 14179.1 274.469  27
   2 -28 -10 706.352 140.357  30
   2  28 -10 593.354 117.458  16
  -2  28  10 606.964 154.790  27
   2  28 -10 820.120 118.143  28
   2 -28  -9 123.838 136.051  30
   2  28  -9 121.924 113.550  16
  -2  28   9 2.04277 142.360  27
   2  28  -9 204.125 118.584  28
   2  28  -8 6328.34 161.700  16
  -2  28   8 5391.61 199.128  27
   2  28  -8 5647.80 168.190  28
  -2  28   8 6063.73 242.726   7
   2  28  -8 6375.28 290.557   9
   2  28  -7 1327.00 122.907  16
  -2  28   7 1426.68 156.131  27
   2  28  -7 1446.50 132.054  28
  -2  28   7 1276.75 169.909   7
  -2 -28   7 1355.52 145.717  11
   2  28  -6 7071.88 172.653  16
  -2  28   6 8452.54 208.543  27
   2  28  -6 8675.57 192.009  28
  -2  28   6 6868.67 251.604   7
  -2 -28   6 6642.58 229.986  11
  -2 -28   5 3100.67 177.145  11
   2  28  -5 2973.78 228.363   9
  -2  28   5 2947.14 194.641   7
   2  28  -5 3164.64 125.200  16
  -2 -28   4 21681.3 413.984  11
   2  28  -4 22914.6 487.740   9
   2  28  -4 22362.1 304.812  16
  -2  28   4 23106.7 439.291   7
  -2  28   3 32324.5 542.863  14
  -2 -28   3 31544.2 531.708  11
   2  28  -3 32712.0 598.715   9
   2  28  -3 32260.0 405.216  16
  -2  28   3 33377.0 547.148   7
  -2  28   2 6332.85 228.127  14
  -2 -28   2 6106.71 232.934  11
   2  28  -2 6104.52 264.370   9
   2  28  -2 6410.86 147.872  15
   2  28  -2 5971.44 144.752  16
  -2  28   2 6459.17 238.816   7
  -2  28   1 60.1253 122.421  14
   2  28  -1 79.8489 95.4452  15
  -2  28   1 89.9963 135.699   7
   2  28  -1-53.3746 176.161   7
   2  28  -1 57.9380 162.645   9
  -2  28   0 289.295 132.861  14
   2  28   0 311.169 96.3216  15
   2  28   0 198.478 179.027   7
  -2  28   0 255.452 125.849   7
  -2 -28   0 300.427 145.233  10
   2  28   0 259.781 157.455   9
   2  28   1 1128.05 104.057  15
  -2 -28  -1 1082.90 164.587  10
  -2 -28  -2 9742.05 284.780  10
   2  28   3 15169.8 392.392   7
  -2  28  -3 15293.9 251.026  16
  -2 -28  -3 14862.4 357.666  10
   2  28   4 335.637 175.112   7
  -2  28  -4 298.474 113.487  16
  -2  28  -4 26.7172 119.499  28
  -2 -28  -4 182.302 158.983  10
  -2  28  -4 337.475 167.478   9
  -2 -28  -5 4981.36 122.603  18
   2  28   5 4606.07 135.930  17
   2  28   5 4912.60 253.031   7
  -2  28  -5 5105.75 161.151  16
   2  28   5 4691.38 157.261  27
  -2  28  -5 4744.26 163.908  28
  -2  28  -5 5015.88 240.405   9
  -2 -28  -5 5073.74 230.621  10
   2  28   6 781.428 103.666  17
   2  28   6 684.792 175.537   7
  -2  28  -6 913.455 133.005  28
   2  28   6 737.263 121.403  27
  -2  28  -6 863.605 125.072  16
  -2  28  -6 901.256 167.280   9
   2  28   7 3985.33 158.099  27
  -2  28  -7 4612.22 165.424  28
  -2  28  -7 4386.66 161.962  16
   2  28   7 4201.16 133.297  17
  -2  28  -8 5858.21 173.408  28
   2  28   8 5697.38 173.308  27
  -2  28  -8 5509.98 162.376  16
  -2  28  -9 8662.90 190.122  28
  -2  28  -9 8963.22 191.831  16
  -2 -28 -10 1578.92 130.062  30
  -2  28 -10 1638.43 125.298  28
  -2  28 -10 1567.60 117.941  16
  -2 -28 -11 688.762 112.583  30
  -2  28 -11 716.454 106.674  28
  -2  28 -11 651.337 94.4303  16
  -2  28 -12 277.356 91.8487  28
  -2 -28 -12 245.801 91.4458  30
  -2  28 -13 1766.18 86.8046  28
  -2 -28 -13 1882.77 80.5052  30
  -2  28 -14 86.6024 56.9063  28
  -2 -28 -14 169.138 47.2188  30
  -2  28 -15 850.539 37.1882  28
   2 -29 -16 110.234 51.3898  30
  -2  29  16 67.7923 40.3568  21
   2  29 -15 3143.69 78.9806  28
   2  29 -14 478.075 75.8523  28
   2 -29 -13-5.00445 107.407  30
   2  29 -13 60.0118 87.7659  28
   2 -29 -12 2961.03 138.575  30
   2  29 -12 3031.23 121.544  28
   2 -29 -11 336.489 136.069  30
  -2  29  11 183.365 145.450  27
   2  29 -11 307.361 112.871  28
   2  29 -11 59.6982 100.733  16
   2 -29 -10 463.861 137.103  30
  -2  29  10 363.384 150.517  27
   2  29 -10 485.373 118.602  28
   2  29 -10 393.452 109.747  16
   2 -29  -9 221.115 129.717  30
  -2  29   9 112.326 154.968  27
   2  29  -9 128.118 116.845  28
   2  29  -9 149.453 111.342  16
   2  29  -8 11270.8 215.229  28
  -2  29   8 11351.3 249.602  27
  -2 -29   7 1430.53 143.490  11
  -2  29   7 1418.51 153.874  27
   2  29  -7 1391.84 133.179  28
  -2  29   7 1069.30 166.900   7
   2  29  -7 1461.09 121.578  16
  -2 -29   6 24964.0 443.631  11
   2  29  -6 24412.8 533.566   9
  -2  29   6 28215.4 392.450  27
   2  29  -6 28907.4 372.397  28
  -2  29   6 24336.6 479.930   7
   2  29  -6 26113.7 356.090  16
  -2  29   5 15513.3 364.797   7
   2 -29  -5 15557.8 235.614  18
   2  29  -5 16169.8 264.699  28
  -2 -29   5 14885.3 333.185  11
   2  29  -5 15599.0 407.884   9
   2  29  -5 15853.0 245.436  16
  -2 -29   4 54802.8 745.762  11
   2  29  -4 55509.2 839.648   9
   2  29  -4 53951.2 613.486  16
  -2  29   4 53432.7 774.246   7
   2  29  -3 2425.19 110.364  15
  -2  29   3 2109.05 170.360  14
  -2 -29   3 2219.38 181.581  11
   2  29  -3 2400.18 219.248   9
   2  29  -3 2577.36 112.648  16
  -2  29   3 2337.23 178.574   7
  -2  29   2 11750.2 300.787  14
   2  29  -2 12350.3 359.062   9
   2  29  -2 12612.2 203.666  15
   2  29  -2 11892.7 203.135  16
  -2  29   2 11969.3 308.801   7
  -2  29   1 17753.1 370.724  14
  -2 -29   1 18484.2 371.477  10
   2  29  -1 18076.7 419.624   9
   2  29  -1 18163.2 259.790  16
   2  29  -1 19555.2 267.598  15
  -2  29   1 18461.2 382.923   7
   2  29  -1 18209.7 433.117   7
  -2  29   0 19106.0 388.231  14
   2  29   0 20052.6 448.973   9
  -2 -29   0 20319.0 402.662  10
   2  29   0 20222.0 461.923   7
  -2  29  -1 12765.2 304.412  14
   2  29   1 13608.7 219.368  15
  -2 -29  -1 13332.7 325.301  10
  -2 -29  -2 3884.65 218.072  10
   2  29   3 5177.52 260.323   7
  -2  29  -3 5228.80 156.363  16
  -2  29  -3 5597.56 178.274  28
  -2 -29  -3 5224.13 232.471  10
  -2 -29  -4 733.018 93.5052  18
   2  29   4 728.933 104.693  17
   2  29   4 757.973 186.022   7
  -2  29  -4 816.078 121.978  16
   2  29   4 712.072 118.723  27
  -2  29  -4 671.943 126.250  28
  -2 -29  -4 722.871 164.927  10
  -2  29  -4 795.557 180.459   9
   2  29   5 885.442 108.270  17
   2  29   5 672.106 181.174   7
   2  29   5 1076.47 123.263  27
  -2  29  -5 1068.17 133.580  28
  -2  29  -5 907.626 127.773  16
  -2  29  -5 734.750 170.722   9
  -2  29  -6 19958.6 299.643  16
  -2  29  -6 20074.8 301.789  28
   2  29   6 18666.8 295.336  27
   2  29   6 19197.0 268.940  17
  -2  29  -6 19011.1 418.232   9
   2  29   7 156.142 126.481  27
  -2  29  -7 227.720 129.580  28
   2  29   7 228.379 96.0187  17
  -2  29  -7 279.693 120.599  16
  -2  29  -8 2193.08 134.408  28
   2  29   8 1906.43 135.257  27
  -2  29  -8 2072.08 137.743  16
  -2  29  -9 4804.10 157.343  28
  -2  29  -9 4342.64 148.531  16
  -2 -29 -10 568.590 122.097  30
  -2  29 -10 460.770 112.639  28
  -2  29 -10 463.654 104.012  16
  -2 -29 -11 4587.00 138.043  30
  -2  29 -11 4641.10 136.403  28
  -2  29 -11 5031.57 127.041  16
  -2  29 -12 4984.16 121.858  28
  -2 -29 -12 5266.72 121.005  30
  -2  29 -13 288.315 73.4062  28
  -2 -29 -13 273.164 68.5677  30
  -2  29 -14 92.1314 52.9607  28
  -2 -29 -14 144.232 40.1407  30
  -2  29 -15 1308.76 33.1563  28
  -2  30  16 175.019 33.2831  21
   2  30 -14 4798.09 103.796  28
   2 -30 -13 60.5651 103.533  30
   2  30 -13 85.1411 84.4541  28
   2 -30 -12 3370.51 135.935  30
   2  30 -12 3464.00 122.344  28
   2 -30 -11 4301.35 156.784  30
  -2  30  11 4327.21 176.974  27
   2  30 -11 4465.41 138.978  28
   2 -30 -10 13519.6 235.773  30
  -2  30  10 12655.6 261.991  27
   2  30 -10 13029.3 222.714  28
   2  30 -10 12908.9 219.346  16
   2 -30  -9 265.105 130.009  30
   2  30  -9 251.635 122.098  28
  -2  30   9 231.792 155.554  27
   2  30  -9 370.994 109.962  16
  -2  30   8 12964.7 263.995  27
   2  30  -8 13061.8 233.884  28
   2  30  -8 12732.1 228.980  16
  -2  30   7 36954.7 480.961  27
   2  30  -7 36427.3 453.884  28
   2  30  -7 35304.7 446.394  16
  -2 -30   6 1520.55 152.953  11
   2  30  -6 1656.56 213.867   9
   2  30  -6 1754.42 138.394  28
  -2  30   6 1897.63 158.669  27
  -2  30   6 1432.86 173.619   7
   2  30  -6 1712.75 124.460  16
  -2  30   5 1057.61 170.885   7
   2 -30  -5 1175.41 110.173  18
  -2 -30   5 1178.63 153.799  11
   2  30  -5 1458.82 207.605   9
   2  30  -5 1085.19 112.130  16
  -2  30   4 1882.57 183.024   7
   2  30  -4 1845.51 111.550  16
   2 -30  -4 1858.86 117.518  18
   2  30  -4 1828.42 148.724  28
   2  30  -4 1952.44 219.670   9
  -2 -30   4 1807.91 170.140  11
  -2  30   3 321.096 137.446  14
   2  30  -3 165.163 96.3439  15
   2  30  -3 266.408 176.110   9
   2  30  -3 248.042 95.6250  16
  -2  30   3 394.071 151.478   7
  -2  30   2 18238.9 379.042  14
   2  30  -2 18863.2 444.353   9
   2  30  -2 19746.3 277.331  15
   2  30  -2 19213.8 272.291  16
  -2  30   2 18990.0 396.167   7
  -2  30   1 3466.90 191.401  14
   2  30  -1 3937.16 231.695   9
  -2 -30   1 3750.15 199.033  10
   2  30  -1 3996.01 125.899  16
   2  30  -1 3991.69 134.922  15
  -2  30   1 3633.00 202.074   7
   2  30   0 427.102 101.501  15
  -2  30   0 255.632 128.447  14
  -2 -30   0 328.614 152.024  10
   2  30   0 380.981 172.018   9
   2  30   0 131.633 178.419   7
  -2  30  -1 17531.4 361.905  14
  -2 -30  -1 19625.7 394.425  10
   2  30   1 17708.1 438.310   7
   2  30   1 19843.6 275.470  15
   2  30   2 23909.6 329.706  17
  -2 -30  -2 23181.1 455.676  10
   2  30   2 24353.1 332.527  15
  -2 -30  -3 12207.1 200.468  18
   2  30   3 12426.9 216.741  17
   2  30   3 12395.0 225.664  27
  -2  30  -3 12802.7 355.208   9
  -2 -30  -3 12479.5 323.115  10
  -2  30  -3 12504.1 226.324  16
   2  30   4 15831.8 403.907   7
   2  30   4 16021.8 245.319  17
  -2 -30  -4 16678.4 233.850  18
   2  30   4 16005.6 263.214  27
  -2  30  -4 16052.9 396.169   9
  -2 -30  -4 15827.1 363.065  10
  -2  30  -4 16221.5 266.470  16
   2  30   5 29969.7 559.723   7
  -2  30  -5 30172.6 385.852  16
  -2  30  -5 28777.0 386.867  28
   2  30   5 27578.3 379.675  27
  -2  30  -5 28923.8 530.928   9
   2  30   5 27168.3 360.224  17
   2  30   6 68.0850 117.702  27
  -2  30  -6 84.8595 126.123  28
   2  30   6 123.090 95.5980  17
  -2  30  -6 143.778 119.962  16
   2  30   7 4980.69 131.907  17
   2  30   7 5206.06 167.260  27
  -2  30  -7 5393.29 166.806  28
  -2  30  -7 5024.91 160.514  16
  -2  30  -8 865.434 130.948  28
   2  30   8 809.383 125.661  27
  -2  30  -8 769.834 122.885  16
  -2  30  -9 6219.35 169.495  28
  -2  30  -9 6951.11 164.161  16
  -2 -30 -10 8823.08 177.362  30
  -2  30 -10 8583.52 178.434  28
  -2  30 -10 8222.97 168.810  16
  -2 -30 -11 864.828 104.571  30
  -2  30 -11 887.177 104.749  28
  -2  30 -11 865.349 86.7123  16
  -2 -30 -12 273.142 82.4508  30
  -2  30 -12 246.945 84.0366  28
  -2 -30 -13 3541.81 85.2458  30
  -2  30 -13 3810.21 91.0974  28
  -2 -30 -14 395.746 33.1753  30
  -2  30 -14 471.758 48.5984  28
   2 -31 -14 3908.92 105.097  30
   2  31 -14 3832.87 91.1051  28
   2 -31 -13 2077.74 108.822  30
   2  31 -13 2013.44 92.6312  28
   2 -31 -12 303.050 113.697  30
   2  31 -12 228.216 91.4633  28
   2 -31 -11 56.2599 124.850  30
   2  31 -11 71.6585 103.453  28
  -2  31  11 1.71911 136.854  27
   2  31 -11 43.6028 92.1028  16
   2 -31 -10 18315.0 274.161  30
  -2  31  10 17843.2 303.054  27
   2  31 -10 17905.6 265.742  28
   2  31 -10 17357.6 260.084  16
   2 -31  -9 641.622 135.306  30
   2  31  -9 622.096 119.442  28
  -2  31   9 558.272 155.744  27
   2  31  -9 476.653 109.635  16
  -2  31   8 9034.92 227.405  27
   2  31  -8 8795.90 197.092  28
   2  31  -8 8325.95 184.849  16
   2  31  -7 13887.3 243.084  28
  -2  31   7 13723.6 270.995  27
   2  31  -7 13332.4 231.859  16
  -2 -31   6 24569.2 433.646  11
   2  31  -6 26013.8 542.319   9
  -2  31   6 27051.0 394.705  27
   2  31  -6 26874.2 368.304  28
  -2  31   6 25179.1 489.004   7
   2  31  -6 26929.7 353.142  16
  -2  31   5 16520.6 377.474   7
   2 -31  -5 16236.8 248.853  18
  -2 -31   5 15612.1 335.982  11
   2  31  -5 15910.8 419.577   9
   2  31  -5 16642.5 258.843  16
  -2  31   4 3500.11 204.432   7
   2  31  -4 3400.36 132.290  16
   2 -31  -4 3409.71 130.720  18
   2  31  -4 3759.76 165.343  28
   2  31  -4 3412.79 240.657   9
  -2  31   3 14711.2 357.095   7
   2  31  -3 14656.2 236.111  16
   2 -31  -3 15173.8 234.673  18
   2  31  -3 15028.9 233.767  15
   2  31  -3 15742.5 269.024  28
   2  31  -3 14641.2 398.815   9
   2  31  -2 927.159 121.865  17
   2  31  -2 1121.65 101.590  16
   2  31  -2 1216.17 104.993  15
   2 -31  -2 1323.87 111.885  18
  -2  31   2 1258.22 159.080   7
  -2 -31   2 1149.79 154.552  10
   2  31  -2 1336.11 194.708   9
   2  31  -1 286.143 104.390  15
  -2 -31   1 350.409 150.278  10
   2  31  -1 280.372 165.049   9
   2  31  -1 348.827 116.054  17
   2  31  -1 448.106 91.3938  16
   2 -31  -1 384.328 102.246  18
  -2 -31   0 5245.77 133.274  18
   2  31   0 4786.57 152.650  17
   2 -31   0 5047.96 140.936  18
   2  31   0 4482.72 256.086   7
   2  31   0 5040.81 147.109  15
  -2  31   0 5570.25 193.089  28
   2  31   0 4909.40 250.637   9
  -2 -31   0 5115.25 221.444  10
  -2 -31  -1 8916.00 165.171  18
   2 -31   1 8769.04 170.390  18
   2  31   1 8812.25 187.595  17
   2  31   1 8554.36 318.363   7
   2  31   1 8152.95 290.378   9
  -2 -31  -1 8651.68 273.846  10
   2  31   1 9062.24 181.590  15
  -2 -31  -2 10084.1 296.477  10
  -2  31  -2 9589.93 227.917  28
   2  31   2 10084.9 196.806  15
  -2 -31  -2 9734.51 177.251  18
   2  31   2 10250.6 195.680  17
  -2  31  -3 5748.79 267.213   9
  -2 -31  -3 5752.84 237.945  10
  -2  31  -3 6672.70 195.453  28
   2  31   3 6537.61 171.030  27
  -2  31  -3 5936.75 169.348  16
  -2 -31  -3 6068.92 145.408  18
   2  31   3 5769.14 155.074  17
  -2 -31  -4 7227.83 151.704  18
   2  31   4 6995.08 167.449  17
   2  31   4 7091.17 285.766   7
   2  31   4 7343.59 178.543  27
  -2  31  -4 7643.88 197.165  28
  -2  31  -4 7056.18 183.907  16
  -2  31  -4 6815.82 273.784   9
  -2 -31  -4 6503.64 255.498  10
  -2  31  -5 4437.38 165.613  28
   2  31   5 4506.36 159.247  27
  -2  31  -5 4267.23 155.376  16
   2  31   5 4126.59 134.342  17
   2  31   6 174.346 94.5306  17
  -2  31  -6 188.062 117.619  16
  -2  31  -6 177.506 129.247  28
   2  31   6 153.737 118.389  27
   2  31   7 3639.39 152.200  27
  -2  31  -7 3729.54 160.487  28
  -2  31  -7 4106.02 151.472  16
   2  31   7 4021.55 125.378  17
  -2  31  -8 15765.5 261.040  28
  -2  31  -8 15744.5 252.656  16
  -2  31  -9 432.377 121.428  28
  -2  31  -9 381.781 105.205  16
  -2 -31 -10 16057.4 235.201  30
  -2  31 -10 15786.6 238.250  28
  -2  31 -10 15699.4 231.802  16
  -2 -31 -11 2309.25 109.549  30
  -2  31 -11 2040.99 108.568  28
  -2  31 -11 2143.12 91.7503  16
  -2  31 -12 4470.46 109.095  28
  -2 -31 -12 4485.90 105.170  30
  -2  31 -13 10202.5 140.999  28
   2  31  13 10048.0 132.940  15
  -2  31 -14 34.0428 38.4003  28
  -2  32  15 2754.45 61.0173  21
   2 -32 -14 1614.47 82.1062  30
   2  32 -14 1440.00 66.0853  28
   2 -32 -13 189.561 90.4311  30
   2  32 -13 154.397 75.5532  28
   2 -32 -12 702.165 110.181  30
   2  32 -12 614.074 93.4489  28
   2 -32 -11 341.417 116.419  30
   2  32 -11 211.907 100.485  28
  -2  32  11 327.272 133.569  27
   2  32 -11 447.669 92.3791  16
   2 -32 -10 2011.86 135.841  30
  -2  32  10 1721.45 156.593  27
   2  32 -10 1727.00 124.730  28
[truncated: 2,537,344 more chars]
