# Supplementary material for: Syntheses and crystal structures of the five- and sixfold coordinated complexes diiso­seleno­cyanato­tris­(2-methyl­pyridine N-oxide)cobalt(II) and diiso­seleno­cyanato­tetra­kis­(2-methyl­pyridine N-oxide)cobalt(II)
Source: Acta Crystallogr E Crystallogr Commun. 2024 Jun 7;80(Pt 7):704–8. doi: 10.1107/S2056989024005073 (PMC11223694; doi:10.1107/S2056989024005073)
Supplement: Supplementary file 2 [file e-80-00704-1sup2.hkl]

data_1                                                                          
_shelx_title ' IJ1018_auto in Cc No9' 
_shelx_refln_list_code          4                                               
_shelx_F_calc_maximum      319.40                                               
_exptl_crystal_F_000      1180.00                                               
_reflns_d_resolution_high  0.7818                                               
                                                                                
loop_                                                                           
 _space_group_symop_operation_xyz                                               
 'x, y, z'                                                                      
 'x, -y, z+1/2'                                                                 
 'x+1/2, y+1/2, z'                                                              
 'x+1/2, -y+1/2, z+1/2'                                                         
                                                                                
_cell_length_a    12.0769                                                       
_cell_length_b    26.4766                                                       
_cell_length_c     7.2562                                                       
_cell_angle_alpha  90.000                                                       
_cell_angle_beta  104.276                                                       
_cell_angle_gamma  90.000                                                       
                                                                                
_shelx_F_squared_multiplier     1.000                                           
                                                                                
loop_                                                                           
 _refln_index_h                                                                 
 _refln_index_k                                                                 
 _refln_index_l                                                                 
 _refln_F_squared_calc                                                          
 _refln_F_squared_meas                                                          
 _refln_F_squared_sigma                                                         
 _refln_observed_status                                                         
   1   1  -9       1582.01       1556.38        34.96 o                         
   5   1  -9       1227.92       1117.29        60.50 o                         
   2   2  -9        952.20        940.01        32.86 o                         
   4   2  -9       1781.08       1855.08        83.90 o                         
   1   3  -9        438.56        389.48        20.01 o                         
   3   3  -9       2096.87       1887.37       229.55 o                         
   5   3  -9        271.24        174.10        35.70 o                         
   2   4  -9        778.42        705.17        24.31 o                         
   4   4  -9       2111.52       1869.45        48.32 o                         
   6   4  -9       1121.50        673.99        47.50 o                         
   1   5  -9        273.03        235.95        18.79 o                         
   3   5  -9        787.86        616.15        27.55 o                         
   5   5  -9        124.24        128.64        22.84 o                         
   2   6  -9       1184.32        951.10        29.69 o                         
   4   6  -9        873.52        738.47        33.43 o                         
   3   7  -9       1134.41        969.69        55.30 o                         
   5   7  -9       2905.18       2470.47        92.40 o                         
  -4   0  -8       2482.92       2551.56        65.86 o                         
  -2   0  -8       1413.90       1613.13        31.19 o                         
   0   0  -8       2094.47       2105.98        39.51 o                         
   2   0  -8       8488.80       8582.88       106.89 o                         
   4   0  -8       2150.97       2158.06        47.11 o                         
   6   0  -8       3791.27       4029.25        65.23 o                         
   8   0  -8        306.07        306.82        23.14 o                         
  10   0  -8       8655.33       9184.49       300.80 o                         
  -3   1  -8       2148.56       2275.97        35.27 o                         
  -1   1  -8         13.95         14.61        13.31 o                         
   1   1  -8       1123.21       1224.73        20.18 o                         
   3   1  -8       1856.17       1857.83        27.81 o                         
   5   1  -8       2450.84       2612.78        33.60 o                         
   7   1  -8       1551.43       1669.69        28.56 o                         
   9   1  -8       1000.57       1061.05        29.19 o                         
  -4   2  -8        750.06        676.52        29.03 o                         
  -2   2  -8        772.21        828.77        18.68 o                         
   0   2  -8       1150.64       1229.88        23.22 o                         
   2   2  -8       1087.60       1080.33        21.68 o                         
   4   2  -8       2803.56       2876.90        38.15 o                         
   6   2  -8         86.04         76.18        12.57 o                         
   8   2  -8       1400.65       1438.37        31.28 o                         
  10   2  -8        177.67        200.44        20.45 o                         
  -3   3  -8        825.69        848.80        33.35 o                         
  -1   3  -8       5222.19       5682.92        61.77 o                         
   1   3  -8       1164.85       1210.87        23.41 o                         
   3   3  -8        806.83        805.41        22.34 o                         
   5   3  -8        207.63        242.79        14.81 o                         
   7   3  -8       2984.32       3091.04        41.24 o                         
   9   3  -8       1647.77       1711.71        41.77 o                         
  -2   4  -8        327.79        325.85        18.55 o                         
   0   4  -8        148.23        152.11        15.32 o                         
   2   4  -8        487.31        518.90        16.23 o                         
   4   4  -8       1548.30       1596.59        31.29 o                         
   6   4  -8        180.32        160.08        12.74 o                         
   8   4  -8         41.74         39.05        11.40 o                         
  10   4  -8        476.38        437.73        32.31 o                         
  -3   5  -8       1053.61       1205.71        50.35 o                         
  -1   5  -8        812.49        831.65        21.67 o                         
   1   5  -8       1172.16       1237.05        24.94 o                         
   3   5  -8       3117.10       3168.77        42.73 o                         
   5   5  -8       1655.62       1751.24        29.37 o                         
   7   5  -8        376.56        402.85        15.82 o                         
   9   5  -8         17.41         15.77        16.15 o                         
  -2   6  -8        306.87        324.55        19.75 o                         
   0   6  -8       1100.65       1146.14        26.66 o                         
   2   6  -8        896.94        928.13        24.39 o                         
   4   6  -8       2105.77       2215.65        35.52 o                         
   6   6  -8       1722.39       1709.74        32.16 o                         
   8   6  -8       1642.80       1629.66        29.32 o                         
  10   6  -8        377.43        312.30        35.00 o                         
  -3   7  -8        603.57        648.58        30.69 o                         
  -1   7  -8        486.72        545.86        23.25 o                         
   1   7  -8       2054.52       2066.96        34.28 o                         
   3   7  -8        254.24        243.39        15.83 o                         
   5   7  -8        945.38       1020.96        27.55 o                         
   7   7  -8       1776.52       1903.81        33.32 o                         
   9   7  -8       3559.98       3249.07       110.55 o                         
  -2   8  -8       2025.56       2128.81        39.57 o                         
   0   8  -8         88.15         88.19        13.73 o                         
   2   8  -8       2786.85       2944.98        38.23 o                         
   4   8  -8        740.26        715.18        20.54 o                         
   6   8  -8       4477.96       4678.73        68.39 o                         
   8   8  -8       1690.59       1714.84        55.73 o                         
  10   8  -8       3017.85       2380.57        86.80 o                         
  -3   9  -8       2473.58       2319.15        75.40 o                         
  -1   9  -8         50.85         33.94        14.92 o                         
   1   9  -8       3910.98       3959.42        55.94 o                         
   3   9  -8        598.38        638.06        19.94 o                         
   5   9  -8       3085.74       3288.61        48.86 o                         
   7   9  -8         75.08         95.16        14.54 o                         
   9   9  -8        921.89        998.61        34.00 o                         
  -2  10  -8       1020.73       1008.70        37.77 o                         
   0  10  -8       1722.06       1778.77        43.11 o                         
   2  10  -8        755.03        778.64        21.58 o                         
   4  10  -8        765.05        783.48        20.45 o                         
   6  10  -8       1765.78       1835.06        41.06 o                         
   8  10  -8       2680.45       2470.41        71.64 o                         
  -1  11  -8       2080.25       2094.22        36.42 o                         
   1  11  -8        923.00        930.51        25.15 o                         
   3  11  -8       4102.44       4127.99        53.88 o                         
   5  11  -8       2819.81       2957.71        39.73 o                         
   7  11  -8        502.92        517.20        20.54 o                         
   9  11  -8        921.98        787.48        29.10 o                         
  -2  12  -8       1402.94       1284.56        45.65 o                         
   0  12  -8       1212.40       1238.53        28.72 o                         
   2  12  -8        698.46        639.04        18.13 o                         
   4  12  -8        316.28        291.45        17.09 o                         
   6  12  -8        336.82        312.10        19.02 o                         
   8  12  -8       2055.63       2041.86        72.28 o                         
  -1  13  -8         47.17         45.26         8.14 o                         
   1  13  -8        935.45        889.70        29.18 o                         
   3  13  -8        516.37        530.21        22.11 o                         
   5  13  -8        411.05        373.32        24.07 o                         
   7  13  -8        574.03        586.76        22.52 o                         
   0  14  -8       1109.49       1029.52        29.43 o                         
   2  14  -8       1485.36       1503.18        35.09 o                         
   4  14  -8        772.51        774.84        21.99 o                         
   6  14  -8       3349.16       2919.30        50.15 o                         
   1  15  -8        172.71        134.31        10.17 o                         
   3  15  -8       1482.70       1540.37        29.69 o                         
   5  15  -8       2216.54       2074.56        50.11 o                         
   2  16  -8        813.34        706.98        15.88 o                         
   4  16  -8        939.03        884.21        24.15 o                         
   6  16  -8       2478.19       1948.18        71.90 o                         
   3  17  -8        355.80        303.20        24.90 o                         
  -5   1  -7         72.01         46.24        14.75 o                         
  -3   1  -7       4153.57       4624.40        47.56 o                         
  -1   1  -7       4872.92       4777.24        50.28 o                         
   1   1  -7       1376.89       1455.38        21.69 o                         
   3   1  -7        765.23        793.92        16.88 o                         
   5   1  -7       2878.17       2950.13        32.01 o                         
   7   1  -7       6203.22       6357.69        68.59 o                         
   9   1  -7       2814.99       3029.49        37.54 o                         
  11   1  -7       1772.09       1941.28        37.60 o                         
  -6   2  -7       1545.01       1760.65        50.14 o                         
  -4   2  -7        879.33        884.90        20.63 o                         
  -2   2  -7       2258.73       2448.44        31.47 o                         
   0   2  -7       2570.13       2733.00        32.93 o                         
   2   2  -7      12124.62      12344.21        80.27 o                         
   4   2  -7       1605.94       1645.10        22.66 o                         
   6   2  -7       4871.78       5229.98        54.24 o                         
   8   2  -7        814.95        816.48        22.28 o                         
  10   2  -7       2391.04       2600.08        35.94 o                         
  12   2  -7       2229.90       2180.48        82.73 o                         
  -5   3  -7       2818.88       3200.72        62.37 o                         
  -3   3  -7       1510.92       1614.95        25.28 o                         
  -1   3  -7        563.42        549.55        16.02 o                         
   1   3  -7         99.53        105.54        13.14 o                         
   3   3  -7       6672.58       6868.67        52.80 o                         
   5   3  -7        951.88        953.47        20.75 o                         
   7   3  -7       1242.85       1333.37        26.01 o                         
   9   3  -7        556.18        626.52        19.72 o                         
  11   3  -7       2302.67       2407.63        41.70 o                         
  -6   4  -7       2793.31       3299.64        82.94 o                         
  -4   4  -7       4054.95       4288.53        42.72 o                         
  -2   4  -7       2755.06       2790.77        37.30 o                         
   0   4  -7       3046.79       3342.88        37.84 o                         
   2   4  -7        379.98        407.83        14.23 o                         
   4   4  -7       8007.00       8292.47        61.68 o                         
   6   4  -7          6.71         17.54        12.42 o                         
   8   4  -7       2567.41       2670.67        33.71 o                         
  10   4  -7       1361.20       1475.59        25.19 o                         
  12   4  -7       3738.67       3653.68        65.65 o                         
  -5   5  -7       2130.61       2403.51        30.44 o                         
  -3   5  -7         10.36         19.77        12.49 o                         
  -1   5  -7       6408.55       6844.65        62.52 o                         
   1   5  -7       5511.91       5554.39        52.50 o                         
   3   5  -7       1635.81       1687.77        23.05 o                         
   5   5  -7         81.92         95.44        15.72 o                         
   7   5  -7       4110.84       4381.62        47.38 o                         
   9   5  -7       6625.94       7148.02        76.63 o                         
  11   5  -7        466.41        461.03        17.21 o                         
  -6   6  -7       1847.83       2123.99        49.90 o                         
  -4   6  -7       3168.83       3403.37        39.41 o                         
  -2   6  -7       3974.90       4228.36        41.06 o                         
   0   6  -7        625.05        561.96        16.00 o                         
   2   6  -7       1590.15       1666.06        27.58 o                         
   4   6  -7       2231.48       2335.93        29.48 o                         
   6   6  -7      13449.03      14048.73       114.85 o                         
   8   6  -7       4306.54       4512.80        52.11 o                         
  10   6  -7       1710.86       1765.70        24.98 o                         
  12   6  -7       1215.83       1274.58        58.10 o                         
  -5   7  -7        415.76        495.92        20.49 o                         
  -3   7  -7       4063.58       4520.65        47.04 o                         
  -1   7  -7        354.23        391.62        17.55 o                         
   1   7  -7       4326.15       4336.11        50.32 o                         
   3   7  -7       4922.58       5078.22        49.65 o                         
   5   7  -7        465.59        475.65        16.81 o                         
   7   7  -7       3046.18       3184.07        34.51 o                         
   9   7  -7       2482.00       2582.31        35.34 o                         
  11   7  -7       3589.93       3830.49       104.46 o                         
  -6   8  -7        238.08        201.80        25.70 o                         
  -4   8  -7          4.42          7.67        11.97 o                         
  -2   8  -7        451.10        502.86        18.28 o                         
   0   8  -7       3058.60       3039.46        38.49 o                         
   2   8  -7       1338.08       1374.20        27.43 o                         
   4   8  -7         25.88         30.63        13.05 o                         
   6   8  -7       1561.64       1616.34        27.27 o                         
   8   8  -7        805.62        804.64        18.50 o                         
  10   8  -7        780.62        799.49        18.80 o                         
  12   8  -7       1278.17       1109.44        34.63 o                         
  -5   9  -7       1306.23       1331.98        32.83 o                         
  -3   9  -7        805.50        843.15        23.60 o                         
  -1   9  -7        680.20        695.09        19.68 o                         
   1   9  -7        546.56        500.60        19.45 o                         
   3   9  -7       4739.60       4867.21        60.48 o                         
   5   9  -7       4503.71       4517.22        45.24 o                         
   7   9  -7        236.75        239.90        13.78 o                         
   9   9  -7        617.53        614.06        17.61 o                         
  11   9  -7       4165.62       3852.61       103.15 o                         
  -4  10  -7       1017.12       1041.63        20.33 o                         
  -2  10  -7       7046.11       7267.66       137.87 o                         
   0  10  -7       3389.49       3556.14        46.66 o                         
   2  10  -7       1938.28       1997.60        30.20 o                         
   4  10  -7        850.65        844.06        22.01 o                         
   6  10  -7       5816.06       6088.02        57.95 o                         
   8  10  -7       2580.95       2631.21        36.45 o                         
  10  10  -7       2288.70       2256.81        36.21 o                         
  -5  11  -7        462.06        431.98        18.27 o                         
  -3  11  -7         62.12         62.30        12.85 o                         
  -1  11  -7        428.09        417.31        18.62 o                         
   1  11  -7        889.04        901.56        22.67 o                         
   3  11  -7        743.85        754.13        24.31 o                         
   5  11  -7        623.26        642.33        21.60 o                         
   7  11  -7        315.14        350.33        16.08 o                         
   9  11  -7        446.42        471.56        16.74 o                         
  11  11  -7        521.23        462.38        24.89 o                         
  -4  12  -7        738.74        799.75        19.98 o                         
  -2  12  -7       2550.32       2652.10        45.53 o                         
   0  12  -7       3209.93       3495.86        51.02 o                         
   2  12  -7         80.29         52.73        15.30 o                         
   4  12  -7       5021.81       5203.99        68.39 o                         
   6  12  -7        411.09        398.44        17.22 o                         
   8  12  -7       3810.69       4019.78        47.92 o                         
  10  12  -7       1062.87       1146.06        32.67 o                         
  -5  13  -7       2901.39       2756.87        97.00 o                         
  -3  13  -7       1148.37       1247.78        24.91 o                         
  -1  13  -7       2171.21       2182.31        34.13 o                         
   1  13  -7        143.29        141.98        14.64 o                         
   3  13  -7       3008.68       3224.54        43.94 o                         
   5  13  -7       4310.29       4417.57        58.13 o                         
   7  13  -7        624.74        681.17        18.56 o                         
   9  13  -7        478.36        465.74        22.41 o                         
  -4  14  -7        127.47        128.30        10.44 o                         
  -2  14  -7        260.47        309.88        13.30 o                         
   0  14  -7       4804.90       5012.60        81.80 o                         
   2  14  -7       3894.45       3844.05        68.49 o                         
   4  14  -7        532.50        516.29        18.84 o                         
   6  14  -7       1487.60       1467.82        28.67 o                         
   8  14  -7       1178.75       1186.99        25.16 o                         
  10  14  -7       2462.98       2226.56        54.05 o                         
  -3  15  -7       3515.12       4008.42        65.92 o                         
  -1  15  -7       1187.53       1195.62        21.11 o                         
   1  15  -7       5005.59       5195.95        98.81 o                         
   3  15  -7       2100.36       2180.20        39.60 o                         
   5  15  -7       1296.01       1343.74        28.70 o                         
   7  15  -7       4137.80       4210.71        51.96 o                         
   9  15  -7       1124.83       1093.22        28.81 o                         
  -2  16  -7       4111.25       4323.72        62.41 o                         
   0  16  -7         65.48         85.14        12.08 o                         
   2  16  -7       1091.62       1089.12        20.49 o                         
   4  16  -7       1257.37       1206.21        23.22 o                         
   6  16  -7       3641.29       3663.09        44.94 o                         
   8  16  -7        221.66        206.41        14.57 o                         
  -3  17  -7        627.72        602.90        19.28 o                         
  -1  17  -7       6128.08       6499.13        82.42 o                         
   1  17  -7       1415.32       1508.17        22.97 o                         
   3  17  -7        191.34        176.72        12.56 o                         
   5  17  -7       1393.73       1296.50        22.96 o                         
   7  17  -7       2322.19       2253.34        51.43 o                         
   9  17  -7       3321.95       2884.16        99.90 o                         
  -2  18  -7         95.43        113.13        11.67 o                         
   0  18  -7        963.50       1004.39        21.23 o                         
   2  18  -7       1039.97       1071.22        27.10 o                         
   4  18  -7       3205.09       3346.27        44.03 o                         
   6  18  -7        615.77        574.00        18.84 o                         
   8  18  -7        331.94        257.18        21.92 o                         
  -1  19  -7         29.18         32.52         9.38 o                         
   1  19  -7        149.07        128.49        15.05 o                         
   3  19  -7        298.70        298.99        14.05 o                         
   5  19  -7        617.04        587.49        17.89 o                         
   7  19  -7        254.81        218.01        14.07 o                         
   0  20  -7        211.89        203.22        11.62 o                         
   2  20  -7       1757.74       1482.80        33.70 o                         
   4  20  -7       3293.68       3307.16        79.01 o                         
   6  20  -7        153.74        128.85        12.04 o                         
   1  21  -7       2125.38       2111.90        64.17 o                         
   3  21  -7          4.44          8.41        10.82 o                         
   5  21  -7       1611.51       1348.58        33.90 o                         
   2  22  -7        277.26        238.00        23.70 o                         
  -8   0  -6       1660.04       2010.88        93.20 o                         
  -6   0  -6      10827.16      11557.52       136.14 o                         
  -4   0  -6        568.66        643.96        24.64 o                         
  -2   0  -6       3166.38       3483.89        48.24 o                         
   0   0  -6       1096.52       1163.03        25.33 o                         
   2   0  -6      25273.91      25859.10       208.89 o                         
   4   0  -6       1911.22       1942.53        31.85 o                         
   6   0  -6       3379.33       3481.38        62.01 o                         
   8   0  -6       1095.94       1171.57        33.36 o                         
  10   0  -6       5516.86       5935.99        81.86 o                         
  12   0  -6       4470.31       4749.43        82.89 o                         
  -7   1  -6       1237.66       1406.32        37.58 o                         
  -5   1  -6       2385.22       2488.06        30.24 o                         
  -3   1  -6       6600.80       6764.60        52.85 o                         
  -1   1  -6       3482.60       3504.43        39.54 o                         
   1   1  -6       1043.36       1091.29        16.46 o                         
   3   1  -6        443.73        442.46        13.01 o                         
   5   1  -6       2527.42       2577.39        30.27 o                         
   7   1  -6      10218.30      10776.93       103.36 o                         
   9   1  -6        550.48        553.66        18.65 o                         
  11   1  -6       2265.06       2443.23        32.72 o                         
  13   1  -6        385.15        388.24        31.19 o                         
  -8   2  -6        747.92        817.62        41.42 o                         
  -6   2  -6       1008.90       1065.34        23.01 o                         
  -4   2  -6       1612.76       1621.09        22.38 o                         
  -2   2  -6        709.93        696.59        17.81 o                         
   0   2  -6       7152.83       7223.37        56.26 o                         
   2   2  -6        116.77        125.41        10.78 o                         
   4   2  -6      14961.85      15458.79        97.32 o                         
   6   2  -6       1390.66       1490.05        25.44 o                         
   8   2  -6       5113.11       5124.11        54.66 o                         
  10   2  -6       2467.40       2620.18        35.73 o                         
  12   2  -6       3329.19       3282.13        42.31 o                         
  -7   3  -6        405.75        454.98        21.32 o                         
  -5   3  -6       2449.55       2632.17        31.82 o                         
  -3   3  -6       3103.22       3161.61        34.32 o                         
  -1   3  -6      10667.56      10764.56        76.71 o                         
   1   3  -6       4909.41       4912.71        40.38 o                         
   3   3  -6        892.22        845.82        15.79 o                         
   5   3  -6       3855.78       4013.74        39.33 o                         
   7   3  -6       7174.33       7543.81        76.07 o                         
   9   3  -6       4925.26       5062.34        54.22 o                         
  11   3  -6        593.11        626.72        16.84 o                         
  13   3  -6       2541.94       2598.85       102.49 o                         
  -8   4  -6        204.95        229.34        18.88 o                         
  -6   4  -6       1280.89       1345.26        25.06 o                         
  -4   4  -6       2633.71       2717.12        30.46 o                         
  -2   4  -6       1304.87       1298.23        23.04 o                         
   0   4  -6       1130.89       1105.86        20.77 o                         
   2   4  -6       1314.46       1329.34        19.47 o                         
   4   4  -6       2114.23       2188.54        26.56 o                         
   6   4  -6       2278.84       2369.19        31.81 o                         
   8   4  -6        134.83        161.91        16.73 o                         
  10   4  -6        619.93        645.77        19.01 o                         
  12   4  -6        888.47        901.30        23.89 o                         
  -7   5  -6        887.82        906.02        24.46 o                         
  -5   5  -6       3138.92       3280.01        33.36 o                         
  -3   5  -6       3343.44       3348.98        34.30 o                         
  -1   5  -6       2360.41       2289.28        29.70 o                         
   1   5  -6       3116.46       3007.83        33.51 o                         
   3   5  -6       7160.56       7421.08        54.19 o                         
   5   5  -6       2071.41       2172.62        28.14 o                         
   7   5  -6        698.11        664.39        18.64 o                         
   9   5  -6       1286.54       1344.33        25.86 o                         
  11   5  -6       3044.58       3070.76        38.99 o                         
  13   5  -6       1490.68       1563.22        59.69 o                         
  -8   6  -6        850.89        810.68        49.36 o                         
  -6   6  -6        923.40        993.90        21.82 o                         
  -4   6  -6       1247.54       1284.61        21.08 o                         
  -2   6  -6        881.30        845.21        18.57 o                         
   0   6  -6       3332.96       3231.23        32.04 o                         
   2   6  -6        372.18        359.01        13.18 o                         
   4   6  -6      12107.53      12385.84        87.96 o                         
   6   6  -6       3308.86       3448.81        39.59 o                         
   8   6  -6       3230.33       3344.72        42.81 o                         
  10   6  -6       2271.60       2384.71        31.42 o                         
  12   6  -6       2168.09       2226.41        31.85 o                         
  -7   7  -6       3105.48       3310.14        63.07 o                         
  -5   7  -6       1467.42       1543.93        23.47 o                         
  -3   7  -6        260.49        253.48        14.85 o                         
  -1   7  -6       1385.81       1375.29        21.82 o                         
   1   7  -6       4048.61       4028.31        42.65 o                         
   3   7  -6       4120.90       4124.96        37.98 o                         
   5   7  -6       2809.71       2979.04        39.22 o                         
   7   7  -6        606.49        648.85        19.93 o                         
   9   7  -6       3040.15       3199.06        40.70 o                         
  11   7  -6        978.64       1089.81        24.35 o                         
  13   7  -6        349.62        344.82        24.60 o                         
  -8   8  -6        732.02        716.35        54.55 o                         
  -6   8  -6        722.33        749.44        18.27 o                         
  -4   8  -6       3243.08       3300.77        45.97 o                         
  -2   8  -6       7885.33       8439.12        62.73 o                         
   0   8  -6       1589.57       1535.70        25.83 o                         
   2   8  -6       3864.30       3921.47        39.78 o                         
   4   8  -6       1819.23       1935.58        28.01 o                         
   6   8  -6       9790.89       9988.88        85.86 o                         
   8   8  -6       4207.21       4478.18        52.31 o                         
  10   8  -6       1199.84       1255.68        25.55 o                         
  12   8  -6        489.86        508.94        17.66 o                         
  -7   9  -6       3472.09       3813.37       115.06 o                         
  -5   9  -6       1900.39       1945.42        28.43 o                         
  -3   9  -6       3017.97       3120.98        31.85 o                         
  -1   9  -6       4825.06       4721.16        47.58 o                         
   1   9  -6       3732.03       3758.37        45.33 o                         
   3   9  -6       3302.32       3383.05        37.20 o                         
   5   9  -6        851.86        924.58        21.31 o                         
   7   9  -6       3342.62       3511.94        43.70 o                         
   9   9  -6       1343.39       1411.15        28.37 o                         
  11   9  -6       4259.06       4475.22        59.99 o                         
  13   9  -6        340.97        294.40        18.15 o                         
  -6  10  -6        893.10        906.55        19.43 o                         
  -4  10  -6       2980.74       3038.13        44.36 o                         
  -2  10  -6       2332.21       2359.07        32.37 o                         
   0  10  -6       8802.76       9128.38        85.47 o                         
   2  10  -6       1591.94       1606.74        28.40 o                         
   4  10  -6       8094.90       8461.33        75.20 o                         
   6  10  -6        146.04        163.82        14.01 o                         
   8  10  -6       2565.52       2662.13        36.47 o                         
  10  10  -6       1964.56       2024.90        35.63 o                         
  12  10  -6       1695.65       1671.77        40.40 o                         
  -7  11  -6       1052.43       1141.55        36.52 o                         
  -5  11  -6       6704.44       7349.10        71.48 o                         
  -3  11  -6       6917.91       7069.07        86.86 o                         
  -1  11  -6       3417.98       3467.67        43.65 o                         
   1  11  -6        813.43        800.13        21.88 o                         
   3  11  -6       4762.14       4761.85        54.52 o                         
   5  11  -6      13350.56      14022.05       106.54 o                         
   7  11  -6        743.59        761.91        21.07 o                         
   9  11  -6       3328.61       3389.65        45.54 o                         
  11  11  -6       1392.93       1420.43        28.33 o                         
  -6  12  -6        632.64        610.84        17.28 o                         
  -4  12  -6       1906.82       1944.46        26.98 o                         
  -2  12  -6       1364.82       1290.01        28.84 o                         
   0  12  -6       1189.71       1174.20        26.84 o                         
   2  12  -6       1265.09       1241.26        24.92 o                         
   4  12  -6       3980.64       4027.34        45.99 o                         
   6  12  -6        234.48        257.87        16.34 o                         
   8  12  -6       3829.09       4051.71        49.27 o                         
  10  12  -6       2270.63       2333.54        42.12 o                         
  12  12  -6        392.21        331.14        14.41 o                         
  -7  13  -6        217.48        185.89        16.92 o                         
  -5  13  -6        305.51        292.33        12.90 o                         
  -3  13  -6       1785.55       1828.59        30.55 o                         
  -1  13  -6        857.39        770.10        22.85 o                         
   1  13  -6        729.21        717.13        20.66 o                         
   3  13  -6        237.82        221.64        18.51 o                         
   5  13  -6       2984.61       3130.95        40.06 o                         
   7  13  -6       2185.58       2249.87        34.98 o                         
   9  13  -6        554.66        561.46        21.70 o                         
  11  13  -6       2306.50       2268.32        38.70 o                         
  -6  14  -6        482.97        517.86        21.96 o                         
  -4  14  -6        468.03        523.09        16.48 o                         
  -2  14  -6       4858.52       4865.36        62.04 o                         
   0  14  -6       1653.72       1658.49        29.04 o                         
   2  14  -6       2141.43       2210.91        44.31 o                         
   4  14  -6       1050.96       1068.20        24.44 o                         
   6  14  -6       4618.11       4756.65        57.67 o                         
   8  14  -6       3524.73       3631.65        45.58 o                         
  10  14  -6       1155.09       1216.59        26.02 o                         
  12  14  -6        214.96        178.88        14.75 o                         
  -5  15  -6       1299.32       1438.86        27.66 o                         
  -3  15  -6       1819.53       1946.41        31.43 o                         
  -1  15  -6       1179.52       1095.83        24.29 o                         
   1  15  -6       1009.38       1042.29        24.27 o                         
   3  15  -6       2790.72       2874.23        47.85 o                         
   5  15  -6       2009.29       2183.95        34.31 o                         
   7  15  -6        486.35        490.37        18.70 o                         
   9  15  -6        116.54         91.82        14.00 o                         
  11  15  -6        758.97        716.54        22.57 o                         
  -6  16  -6       1999.84       1982.63        39.29 o                         
  -4  16  -6        313.69        350.42        14.56 o                         
  -2  16  -6       1342.43       1491.51        27.31 o                         
   0  16  -6       1157.20       1149.28        22.04 o                         
   2  16  -6       4903.30       5064.46        55.92 o                         
   4  16  -6       1936.16       2015.25        39.38 o                         
   6  16  -6       1762.49       1769.91        29.59 o                         
   8  16  -6        471.76        464.46        20.19 o                         
  10  16  -6       1774.62       1805.56        47.79 o                         
  -5  17  -6        309.96        363.30        16.43 o                         
  -3  17  -6       1536.67       1680.62        26.70 o                         
  -1  17  -6       1583.93       1592.19        24.38 o                         
   1  17  -6       1670.21       1690.85        29.24 o                         
   3  17  -6       2900.70       2885.76        50.41 o                         
   5  17  -6        573.72        577.51        23.23 o                         
   7  17  -6       2114.91       2188.81        33.59 o                         
   9  17  -6         32.72         35.53        13.33 o                         
  -4  18  -6       3775.13       4137.20        46.86 o                         
  -2  18  -6       2699.68       2899.59        35.66 o                         
   0  18  -6        896.00        921.83        21.90 o                         
   2  18  -6         55.20         76.25        14.47 o                         
   4  18  -6       2876.79       3105.68        55.56 o                         
   6  18  -6       3514.72       3686.15        57.32 o                         
   8  18  -6        485.78        464.38        24.13 o                         
  10  18  -6        214.72        184.06        13.78 o                         
  -5  19  -6        760.44        759.02        23.70 o                         
  -3  19  -6       1422.96       1443.84        21.82 o                         
  -1  19  -6       6086.81       6420.01        57.51 o                         
   1  19  -6       3619.22       3861.44        47.20 o                         
   3  19  -6       1827.58       1851.76        35.10 o                         
   5  19  -6       3138.77       3274.62        44.65 o                         
   7  19  -6       5034.56       5253.96        79.90 o                         
   9  19  -6       4457.78       4504.11        89.02 o                         
  -4  20  -6       2917.98       3022.01        86.98 o                         
  -2  20  -6        393.79        380.23        12.98 o                         
   0  20  -6       1219.86       1330.08        25.17 o                         
   2  20  -6        503.42        493.46        19.22 o                         
   4  20  -6       2725.41       2806.82        42.08 o                         
   6  20  -6       2172.90       2088.78        33.09 o                         
   8  20  -6        427.34        415.33        16.87 o                         
  -3  21  -6       1420.68       1359.73        33.17 o                         
  -1  21  -6        929.23        958.52        17.86 o                         
   1  21  -6        676.29        651.88        18.58 o                         
   3  21  -6        356.32        337.58        16.19 o                         
   5  21  -6        903.91        875.75        20.90 o                         
   7  21  -6       1776.62       1694.73        50.17 o                         
   9  21  -6        156.46        139.80        20.20 o                         
  -2  22  -6        617.93        593.63        18.48 o                         
   0  22  -6        580.39        550.12        16.63 o                         
   2  22  -6       5680.32       5979.38        74.99 o                         
   4  22  -6       1612.75       1598.71        27.30 o                         
   6  22  -6       1041.27       1162.48        74.90 o                         
   8  22  -6        318.08        289.98        16.90 o                         
  -1  23  -6       1556.02       1424.97        50.58 o                         
   1  23  -6        547.70        547.57        17.96 o                         
   3  23  -6         68.30         61.27        13.34 o                         
   5  23  -6        965.71        866.07        28.02 o                         
   7  23  -6       1980.20       1862.29        43.27 o                         
   0  24  -6       1214.93       1086.98        31.79 o                         
   2  24  -6        346.95        325.09        15.66 o                         
   4  24  -6        253.95        238.75        17.46 o                         
   6  24  -6       1628.51       1435.21        43.98 o                         
   1  25  -6        489.02        387.51        50.65 o                         
   3  25  -6        712.84        691.70        25.82 o                         
   5  25  -6        509.56        415.65        21.28 o                         
  -9   1  -5       1640.97       1747.16        38.95 o                         
  -7   1  -5       2082.38       2092.14        30.20 o                         
  -5   1  -5        508.55        436.61        14.79 o                         
  -3   1  -5       4972.91       4956.08        40.74 o                         
  -1   1  -5       4269.22       4094.14        42.08 o                         
   1   1  -5        810.86        916.72        15.14 o                         
   3   1  -5       3589.92       3592.93        34.42 o                         
   5   1  -5       3317.75       3212.03        34.49 o                         
   7   1  -5      13574.50      13531.89       106.10 o                         
   9   1  -5       3391.58       3563.68        39.44 o                         
  11   1  -5       1276.40       1309.17        22.80 o                         
  13   1  -5       1572.15       1641.26        29.86 o                         
 -10   2  -5        169.90        150.04        14.93 o                         
  -8   2  -5       1839.97       1945.31        29.67 o                         
  -6   2  -5       5366.35       5936.56        50.65 o                         
  -4   2  -5        723.85        720.44        15.37 o                         
  -2   2  -5       3935.97       4056.31        41.62 o                         
   0   2  -5       4941.77       4931.38        41.69 o                         
   2   2  -5      20181.40      20494.73       143.07 o                         
   4   2  -5       7964.38       8141.20        60.91 o                         
   6   2  -5       4101.56       4328.53        50.59 o                         
   8   2  -5       1193.74       1253.41        22.80 o                         
  10   2  -5       6884.58       7183.06        67.37 o                         
  12   2  -5       5079.24       5333.54        60.11 o                         
  14   2  -5        109.37         91.78        14.22 o                         
  -9   3  -5       1595.91       1710.21        39.43 o                         
  -7   3  -5        784.91        787.99        18.94 o                         
  -5   3  -5       1978.19       2012.77        24.96 o                         
  -3   3  -5       4091.47       4011.42        34.61 o                         
  -1   3  -5       2934.57       2850.64        31.67 o                         
   1   3  -5       9440.79       9713.57        70.00 o                         
   3   3  -5       4102.47       4308.62        38.60 o                         
   5   3  -5      10034.19      10372.93        82.85 o                         
   7   3  -5       2523.09       2535.28        30.26 o                         
   9   3  -5       5778.78       6156.91        59.82 o                         
  11   3  -5        699.24        703.50        18.69 o                         
  13   3  -5        767.57        784.48        18.00 o                         
 -10   4  -5       1138.61       1259.15        30.66 o                         
  -8   4  -5       6353.67       6790.09        84.81 o                         
  -6   4  -5        168.60        171.13        12.13 o                         
  -4   4  -5      17940.35      17744.70       104.87 o                         
  -2   4  -5       1222.32       1230.80        22.73 o                         
   0   4  -5      13901.60      13623.73       101.09 o                         
   2   4  -5       2570.49       2533.76        27.32 o                         
   4   4  -5       9816.61       9755.04        70.93 o                         
   6   4  -5       2567.14       2541.75        34.65 o                         
   8   4  -5       5414.84       5633.28        51.01 o                         
  10   4  -5       6816.49       7134.33        65.69 o                         
  12   4  -5       2729.52       2793.17        37.39 o                         
  14   4  -5       5288.60       5497.93       125.35 o                         
  -9   5  -5       2096.70       2275.32        54.35 o                         
  -7   5  -5       3137.05       3377.47        35.56 o                         
  -5   5  -5       5457.96       5638.84        42.82 o                         
  -3   5  -5       5966.19       5745.76        47.97 o                         
  -1   5  -5       4219.74       4255.43        44.77 o                         
   1   5  -5       9242.92       9107.88        75.88 o                         
   3   5  -5       3516.27       3423.50        33.14 o                         
   5   5  -5      10303.07      10308.26        83.29 o                         
   7   5  -5       1030.44       1076.54        22.29 o                         
   9   5  -5       4250.85       4622.04        51.80 o                         
  11   5  -5       2099.63       2252.21        33.26 o                         
  13   5  -5       3528.29       3731.25        52.11 o                         
 -10   6  -5       2697.16       2562.49        65.62 o                         
  -8   6  -5        522.53        565.64        21.93 o                         
  -6   6  -5       1522.89       1526.48        22.62 o                         
  -4   6  -5       2039.29       2040.14        24.57 o                         
  -2   6  -5      10113.81      10035.60        75.39 o                         
   0   6  -5       3020.94       2961.31        34.49 o                         
   2   6  -5       3652.39       3553.57        35.89 o                         
   4   6  -5        204.19        210.18        11.60 o                         
   6   6  -5       6839.57       6883.08        59.31 o                         
   8   6  -5       6880.20       7260.47        66.83 o                         
  10   6  -5        800.39        804.27        20.86 o                         
  12   6  -5       1071.75       1117.57        21.94 o                         
  14   6  -5       1355.98       1263.44        39.48 o                         
  -9   7  -5        275.57        281.19        41.90 o                         
  -7   7  -5       4679.46       4954.20        51.82 o                         
  -5   7  -5       6084.66       6364.23        64.16 o                         
  -3   7  -5       1289.49       1267.86        21.15 o                         
  -1   7  -5       4989.70       5104.76        53.69 o                         
   1   7  -5       6435.65       6395.35        61.84 o                         
   3   7  -5      11259.70      11235.68        82.00 o                         
   5   7  -5         80.28         71.93        11.47 o                         
   7   7  -5      12316.91      12426.10       104.29 o                         
   9   7  -5       1195.50       1175.06        23.42 o                         
  11   7  -5       6796.27       7145.93        71.14 o                         
  13   7  -5        915.59        971.17        22.13 o                         
 -10   8  -5        668.62        592.40        24.39 o                         
  -8   8  -5        764.48        831.62        22.35 o                         
  -6   8  -5       2983.41       3032.64        35.49 o                         
  -4   8  -5        669.60        594.28        16.54 o                         
  -2   8  -5       4321.44       4224.79        49.10 o                         
   0   8  -5         61.59         54.97        11.45 o                         
   2   8  -5       3912.78       3911.88        37.00 o                         
   4   8  -5       1428.90       1447.59        23.18 o                         
   6   8  -5        317.65        297.69        12.83 o                         
   8   8  -5        381.94        380.06        17.97 o                         
  10   8  -5         63.07         67.92        14.14 o                         
  12   8  -5       1948.02       1969.29        31.18 o                         
  14   8  -5         35.33         32.50        16.30 o                         
  -9   9  -5       2111.61       2336.79        50.52 o                         
  -7   9  -5       2809.50       3014.60        34.71 o                         
  -5   9  -5        994.50       1009.58        20.06 o                         
  -3   9  -5        540.36        519.53        15.69 o                         
  -1   9  -5       5790.38       5741.99        57.68 o                         
   1   9  -5       2716.13       2470.21        34.45 o                         
   3   9  -5       6716.04       6821.63        65.97 o                         
   5   9  -5       2695.55       2783.41        35.29 o                         
   7   9  -5        754.34        741.66        18.68 o                         
   9   9  -5       5719.71       5740.35        60.34 o                         
  11   9  -5       2812.82       2868.12        43.69 o                         
  13   9  -5       2742.07       2800.12        50.74 o                         
  -8  10  -5        695.54        792.39        27.22 o                         
  -6  10  -5       1099.90       1127.29        20.39 o                         
  -4  10  -5        221.32        224.75        14.90 o                         
  -2  10  -5      13093.72      13362.22       114.73 o                         
   0  10  -5       4299.89       4356.26        51.95 o                         
   2  10  -5       3509.96       3545.51        44.66 o                         
   4  10  -5       5126.10       5058.02        47.60 o                         
   6  10  -5       6178.47       6433.26        60.91 o                         
   8  10  -5       4827.40       5015.97        58.53 o                         
  10  10  -5          5.11         11.64        16.07 o                         
  12  10  -5       1541.65       1462.09        27.87 o                         
  -9  11  -5        188.18        211.84        16.03 o                         
  -7  11  -5        485.32        509.27        15.53 o                         
  -5  11  -5        133.10        112.63        14.22 o                         
  -3  11  -5       1196.79       1184.05        21.54 o                         
  -1  11  -5        398.59        377.66        17.33 o                         
   1  11  -5       3426.58       3438.29        37.90 o                         
   3  11  -5       3850.32       3891.54        42.77 o                         
   5  11  -5       1315.98       1360.19        23.96 o                         
   7  11  -5        500.27        568.66        19.63 o                         
   9  11  -5        513.45        515.30        19.63 o                         
  11  11  -5       1322.93       1327.86        27.53 o                         
  13  11  -5       1047.77        964.96        86.85 o                         
  -8  12  -5       2642.76       2779.26        75.98 o                         
  -6  12  -5        409.01        432.15        15.30 o                         
  -4  12  -5       4909.65       5145.58        56.44 o                         
  -2  12  -5       2781.48       2752.89        39.46 o                         
   0  12  -5      10946.12      10874.00        87.36 o                         
   2  12  -5       3662.64       3812.94        41.74 o                         
   4  12  -5       5671.95       5567.43        59.76 o                         
   6  12  -5       3757.50       3803.14        51.42 o                         
   8  12  -5       2520.24       2528.08        42.34 o                         
  10  12  -5       1971.47       1899.92        37.05 o                         
  12  12  -5       2700.10       2606.76        41.57 o                         
  -9  13  -5       4824.65       4267.10       104.38 o                         
  -7  13  -5        338.36        353.58        15.17 o                         
  -5  13  -5       3660.29       3818.88        40.35 o                         
  -3  13  -5       2774.10       2766.12        46.71 o                         
  -1  13  -5       5043.44       4923.68        54.17 o                         
   1  13  -5       5238.04       5220.12        53.23 o                         
   3  13  -5        431.53        446.16        16.98 o                         
   5  13  -5      10555.36      11026.51       106.68 o                         
   7  13  -5        947.45        961.94        29.25 o                         
   9  13  -5       5970.23       6070.17        77.90 o                         
  11  13  -5       3241.26       3250.77        51.60 o                         
  13  13  -5       2871.29       2822.12        72.80 o                         
  -8  14  -5       2070.74       2081.40        52.50 o                         
  -6  14  -5       4719.58       4886.16        54.66 o                         
  -4  14  -5        788.50        755.59        20.91 o                         
  -2  14  -5       2961.43       2836.90        41.67 o                         
   0  14  -5        124.62        121.13        15.52 o                         
   2  14  -5       9436.47       9748.26       101.18 o                         
   4  14  -5       3449.71       3485.22        44.77 o                         
   6  14  -5       1357.44       1358.64        30.77 o                         
   8  14  -5        867.96        900.42        27.64 o                         
  10  14  -5       2557.50       2738.83        51.93 o                         
  12  14  -5       1954.48       2002.68       125.20 o                         
  -7  15  -5       2416.56       2512.15        39.31 o                         
  -5  15  -5       3355.41       3625.18        43.70 o                         
  -3  15  -5       3160.65       3330.85        46.94 o                         
  -1  15  -5       5725.87       5694.89        61.08 o                         
   1  15  -5       4949.30       4837.81        57.43 o                         
   3  15  -5       4760.54       4767.23        60.54 o                         
   5  15  -5        116.48        123.24        16.31 o                         
   7  15  -5       8483.84       8525.47        96.32 o                         
   9  15  -5        147.17        124.58        24.16 o                         
  11  15  -5       5401.84       5358.37        80.82 o                         
  -8  16  -5        258.38        242.40        16.93 o                         
  -6  16  -5       1351.06       1407.06        22.45 o                         
  -4  16  -5        330.07        353.68        19.29 o                         
  -2  16  -5       9875.31      10236.81       109.49 o                         
   0  16  -5       1938.01       1840.06        32.39 o                         
   2  16  -5       4400.33       4473.32        78.89 o                         
   4  16  -5        489.60        447.66        19.49 o                         
   6  16  -5       4427.43       4610.96        56.74 o                         
   8  16  -5       1394.97       1435.93        34.09 o                         
  10  16  -5        188.63        155.61        17.14 o                         
  12  16  -5        875.64        807.69        48.40 o                         
  -7  17  -5       1119.78       1254.37        27.46 o                         
  -5  17  -5       1805.63       1895.19        30.33 o                         
  -3  17  -5       3144.09       3252.91        47.08 o                         
  -1  17  -5        808.93        854.99        23.56 o                         
   1  17  -5        982.37        963.42        28.65 o                         
   3  17  -5        582.90        558.00        23.89 o                         
   5  17  -5       5583.97       5694.80        66.40 o                         
   7  17  -5         65.10         79.86        16.03 o                         
   9  17  -5       3553.13       3640.40        66.31 o                         
  11  17  -5        999.05       1023.78        64.10 o                         
  -6  18  -5       1357.94       1476.77        31.21 o                         
  -4  18  -5       1319.57       1542.81        29.22 o                         
  -2  18  -5        679.43        689.78        24.00 o                         
   0  18  -5       3708.50       3752.37        48.38 o                         
   2  18  -5       1899.79       1886.84        34.56 o                         
   4  18  -5       4998.23       5202.05        64.86 o                         
   6  18  -5        899.23        899.42        27.21 o                         
   8  18  -5       1737.00       1821.20        52.30 o                         
  10  18  -5       3448.99       3316.31        61.29 o                         
  -7  19  -5        629.14        605.48        44.85 o                         
  -5  19  -5        240.21        234.50        13.28 o                         
  -3  19  -5        181.96        192.26        18.29 o                         
  -1  19  -5        474.54        505.34        20.52 o                         
   1  19  -5        129.50        122.12        16.98 o                         
   3  19  -5        868.54        946.71        30.24 o                         
   5  19  -5         58.37         60.85        17.44 o                         
   7  19  -5       1442.85       1434.70        33.26 o                         
   9  19  -5        128.60        145.43        17.35 o                         
  11  19  -5         32.67         32.53        10.66 o                         
  -6  20  -5        266.82        278.99        18.09 o                         
  -4  20  -5       1462.93       1546.39        26.85 o                         
  -2  20  -5         66.26         63.26        14.99 o                         
   0  20  -5       2640.04       2677.37        38.36 o                         
   2  20  -5       1995.87       1940.26        36.77 o                         
   4  20  -5       3517.75       3632.60        54.29 o                         
   6  20  -5        807.03        843.47        23.00 o                         
   8  20  -5       1493.53       1500.01        32.40 o                         
  10  20  -5       2213.95       2178.11        55.00 o                         
  -5  21  -5        543.59        579.74        19.51 o                         
  -3  21  -5       3450.31       3562.72        40.61 o                         
  -1  21  -5       1431.59       1494.16        28.07 o                         
   1  21  -5       1612.92       1645.05        32.96 o                         
   3  21  -5         92.51         63.07        18.92 o                         
   5  21  -5       3763.21       3927.96        57.56 o                         
   7  21  -5       2092.60       2094.86        42.67 o                         
   9  21  -5       1524.95       1580.39        39.76 o                         
  -4  22  -5        614.57        656.82        18.07 o                         
  -2  22  -5       1428.39       1412.56        25.66 o                         
   0  22  -5       1935.23       1959.91        34.69 o                         
   2  22  -5       1060.41       1092.37        30.04 o                         
   4  22  -5       1082.46       1148.46        31.55 o                         
   6  22  -5       1178.16       1179.99        32.05 o                         
   8  22  -5       1073.36       1037.52        26.69 o                         
  10  22  -5        905.43        749.59        39.20 o                         
  -5  23  -5        878.94        807.94        32.16 o                         
  -3  23  -5       2639.35       2653.96        42.98 o                         
  -1  23  -5       2747.69       2766.98        37.12 o                         
   1  23  -5       1380.26       1460.08        36.02 o                         
   3  23  -5       1107.79       1110.49        37.96 o                         
   5  23  -5        797.09        822.60        36.24 o                         
   7  23  -5       5131.31       5036.90        81.32 o                         
   9  23  -5        228.12        227.60        29.50 o                         
  -4  24  -5        247.32        267.30        32.50 o                         
  -2  24  -5       1927.26       2069.96        34.20 o                         
   0  24  -5         80.50         96.34        14.42 o                         
   2  24  -5       6682.53       7068.51        95.34 o                         
   4  24  -5       3230.44       3211.55        95.18 o                         
   6  24  -5       2121.72       1921.22        53.63 o                         
   8  24  -5         27.02         21.40        25.70 o                         
  -3  25  -5       1194.15       1206.69        59.50 o                         
  -1  25  -5       1216.51       1211.28        28.27 o                         
   1  25  -5       1690.72       1627.44        36.00 o                         
   3  25  -5        307.33        289.88        21.95 o                         
   5  25  -5       1627.49       1692.41        43.35 o                         
   7  25  -5        991.00        890.74       126.00 o                         
  -2  26  -5        497.47        457.19        35.10 o                         
   0  26  -5       1836.61       1824.98        88.70 o                         
   2  26  -5        268.06        265.86        34.51 o                         
   4  26  -5       2649.06       2585.71        78.73 o                         
   6  26  -5        346.51        282.69        24.50 o                         
  -1  27  -5        614.03        414.09        28.60 o                         
   1  27  -5        758.29        686.85        36.55 o                         
   3  27  -5         98.07        106.59        18.29 o                         
   5  27  -5        327.49        252.37        18.48 o                         
   2  28  -5         27.20         30.17        15.36 o                         
   4  28  -5         19.53         29.90        17.70 o                         
 -10   0  -4       3607.63       3930.49        95.90 o                         
  -8   0  -4        521.32        612.47        22.16 o                         
  -6   0  -4      45958.55      45908.58       344.40 o                         
  -4   0  -4       1695.21       1662.34        33.08 o                         
  -2   0  -4      12185.62      11491.93       120.28 o                         
   0   0  -4      16744.04      16970.82       237.19 o                         
   2   0  -4      24516.09      23848.44       412.48 o                         
   4   0  -4       7891.36       7092.21        88.32 o                         
   6   0  -4       7339.35       7661.00        87.46 o                         
   8   0  -4       8017.93       7873.15        99.93 o                         
  10   0  -4       6729.27       7321.94        88.58 o                         
  12   0  -4      11843.41      12539.45       164.65 o                         
  14   0  -4         80.11         79.68        16.27 o                         
 -11   1  -4       3833.95       4173.53        68.14 o                         
  -9   1  -4       2084.14       2248.23        29.11 o                         
  -7   1  -4       1508.76       1487.66        20.36 o                         
  -5   1  -4       4621.57       4414.42        38.03 o                         
  -3   1  -4       4968.67       4688.43        40.49 o                         
  -1   1  -4      23633.32      23563.35       185.42 o                         
   1   1  -4       3303.30       3106.67        79.62 o                         
   3   1  -4       8318.21       8177.37        98.27 o                         
   5   1  -4       1442.29       1561.32        20.31 o                         
   7   1  -4      18373.19      18335.32       134.71 o                         
   9   1  -4       7860.28       7997.32        73.76 o                         
  11   1  -4       3486.87       3649.61        44.25 o                         
  13   1  -4        549.44        520.49        16.84 o                         
  15   1  -4       2777.19       2606.11       120.35 o                         
 -10   2  -4        226.62        221.77        14.03 o                         
  -8   2  -4       5855.33       6133.70        47.68 o                         
  -6   2  -4        497.16        461.83        12.51 o                         
  -4   2  -4       4972.26       4912.92        45.77 o                         
  -2   2  -4       1420.70       1299.67        18.39 o                         
   0   2  -4      19704.90      19455.04       181.01 o                         
   2   2  -4      14013.46      13951.81       222.70 o                         
   4   2  -4       2986.31       2861.72        30.07 o                         
   6   2  -4       8872.46       9145.90        73.24 o                         
   8   2  -4       3792.46       3725.69        45.34 o                         
  10   2  -4       5464.89       5830.49        60.32 o                         
  12   2  -4        286.14        286.86        18.85 o                         
  14   2  -4       4266.26       4359.48        60.04 o                         
 -11   3  -4       2902.91       3059.14        49.03 o                         
  -9   3  -4       2731.10       2943.74        40.70 o                         
  -7   3  -4       1127.57       1130.33        18.92 o                         
  -5   3  -4       7763.82       7884.36        54.71 o                         
  -3   3  -4      18272.04      17754.93       126.33 o                         
  -1   3  -4       5456.06       5526.35        47.73 o                         
   1   3  -4       2240.39       2077.38        36.72 o                         
   3   3  -4       3133.34       2953.16        39.23 o                         
   5   3  -4      37148.00      36917.39       258.72 o                         
   7   3  -4      10684.76      10790.75        91.61 o                         
   9   3  -4       2947.01       3146.35        36.59 o                         
  11   3  -4        445.47        461.20        20.96 o                         
  13   3  -4       5918.17       6039.26        64.91 o                         
  15   3  -4       3329.98       3030.12        70.06 o                         
 -10   4  -4       1428.81       1544.61        47.80 o                         
  -8   4  -4       1791.86       1863.21        26.34 o                         
  -6   4  -4       1498.90       1463.55        20.05 o                         
  -4   4  -4       1420.59       1374.15        20.52 o                         
  -2   4  -4       1940.77       1888.63        26.56 o                         
   0   4  -4       6043.82       5770.28        57.24 o                         
   2   4  -4       6272.28       6123.51        59.33 o                         
   4   4  -4        857.40        835.09        14.34 o                         
   6   4  -4       6037.67       6348.84        55.51 o                         
   8   4  -4       4499.91       4628.73        47.26 o                         
  10   4  -4       1326.56       1378.78        26.58 o                         
  12   4  -4       1387.59       1412.33        28.76 o                         
  14   4  -4       1106.93       1131.60        22.39 o                         
 -11   5  -4         31.34         27.08        12.99 o                         
  -9   5  -4       1224.65       1264.94        23.01 o                         
  -7   5  -4       3338.15       3344.48        37.39 o                         
  -5   5  -4         95.90         88.41         9.36 o                         
  -3   5  -4       1611.73       1493.76        23.17 o                         
  -1   5  -4       6609.93       6324.04        53.39 o                         
   1   5  -4      10727.66      10205.97        90.53 o                         
   3   5  -4      13565.90      13744.88       103.98 o                         
   5   5  -4       2401.24       2317.20        27.28 o                         
   7   5  -4       1543.88       1530.61        25.11 o                         
   9   5  -4       4181.27       4374.88        44.26 o                         
  11   5  -4       3292.25       3501.88        48.66 o                         
  13   5  -4        536.67        574.06        18.61 o                         
 -10   6  -4        371.16        388.34        16.42 o                         
  -8   6  -4       5442.22       5664.35        48.34 o                         
  -6   6  -4        677.61        705.09        16.46 o                         
  -4   6  -4       4425.13       4362.36        43.35 o                         
  -2   6  -4       1268.85       1263.00        21.07 o                         
   0   6  -4       7279.56       7287.50        66.75 o                         
   2   6  -4       6269.80       6035.36        62.04 o                         
   4   6  -4       1771.91       1764.64        22.02 o                         
   6   6  -4       7532.62       7934.09        75.21 o                         
   8   6  -4       5117.51       5073.90        46.36 o                         
  10   6  -4       5855.44       6188.19        69.46 o                         
  12   6  -4       4059.59       4176.19        46.66 o                         
  14   6  -4       2250.04       2410.36        57.82 o                         
 -11   7  -4        899.93        881.51        25.84 o                         
  -9   7  -4         77.25         64.71        14.45 o                         
  -7   7  -4       1113.23       1118.49        19.19 o                         
  -5   7  -4       3364.85       3379.04        35.04 o                         
  -3   7  -4       2189.78       2161.33        30.68 o                         
  -1   7  -4        718.12        647.45        15.60 o                         
   1   7  -4       2531.07       2567.24        34.89 o                         
   3   7  -4      13237.57      13321.59        96.97 o                         
   5   7  -4       7348.51       7236.22        63.07 o                         
   7   7  -4        911.12        816.29        20.00 o                         
   9   7  -4       1905.23       2054.64        29.45 o                         
  11   7  -4       4580.65       4748.47        58.60 o                         
  13   7  -4       2413.38       2480.88        35.40 o                         
 -10   8  -4       8490.66       9090.64       147.40 o                         
  -8   8  -4        360.17        371.43        14.47 o                         
  -6   8  -4      15009.11      15024.31        90.04 o                         
  -4   8  -4       6819.91       6623.69        64.22 o                         
  -2   8  -4      21434.03      21408.64       158.24 o                         
   0   8  -4      17708.17      17603.44       130.82 o                         
   2   8  -4       9994.34      10013.14        77.21 o                         
   4   8  -4       4734.52       4453.48        44.69 o                         
   6   8  -4      10368.65      10525.59       103.22 o                         
   8   8  -4      12550.21      12729.94       109.44 o                         
  10   8  -4        609.93        642.29        20.50 o                         
  12   8  -4       3211.25       3328.65        47.57 o                         
  14   8  -4       3376.26       3378.79        77.07 o                         
 -11   9  -4       1371.47       1219.10        51.15 o                         
  -9   9  -4        946.56        934.86        24.28 o                         
  -7   9  -4       3731.68       3909.35        36.51 o                         
  -5   9  -4      12309.40      12008.26        78.80 o                         
  -3   9  -4        821.70        790.52        20.27 o                         
  -1   9  -4      11171.99      11046.61        97.29 o                         
   1   9  -4       2220.43       2221.07        28.63 o                         
   3   9  -4      23101.00      23504.06       171.02 o                         
   5   9  -4        679.44        610.99        17.32 o                         
   7   9  -4      11800.70      12176.74       106.42 o                         
   9   9  -4       1084.41       1022.02        23.47 o                         
  11   9  -4       4058.61       4172.06        47.34 o                         
  13   9  -4        872.71        855.04        20.96 o                         
 -10  10  -4        887.03        872.13        23.85 o                         
  -8  10  -4       2380.49       2470.89        32.88 o                         
  -6  10  -4       1783.05       1891.65        24.86 o                         
  -4  10  -4      12621.45      12341.50        91.90 o                         
  -2  10  -4       2825.38       2675.68        34.22 o                         
   0  10  -4       7364.45       7243.36        66.70 o                         
   2  10  -4       1509.00       1387.74        22.98 o                         
   4  10  -4       9203.83       9115.23        80.59 o                         
   6  10  -4       5470.27       5475.27        63.63 o                         
   8  10  -4       1303.27       1273.21        24.76 o                         
  10  10  -4       3594.09       3673.13        48.30 o                         
  12  10  -4       3902.10       3951.42        71.58 o                         
  14  10  -4       4724.45       4491.54       109.35 o                         
  -9  11  -4       5801.40       6308.09        86.29 o                         
  -7  11  -4       5802.07       6161.80        59.38 o                         
  -5  11  -4         48.51         54.98        13.70 o                         
  -3  11  -4       8232.54       8207.51        68.55 o                         
  -1  11  -4      12402.09      12362.92       112.85 o                         
   1  11  -4      20864.01      20408.22       171.37 o                         
   3  11  -4       5214.65       5273.94        53.35 o                         
   5  11  -4       7945.10       8121.76        83.66 o                         
   7  11  -4        908.28        914.43        23.73 o                         
   9  11  -4      14027.39      14614.38       138.98 o                         
  11  11  -4       5201.49       5095.13        61.46 o                         
  13  11  -4       1530.64       1661.11        51.18 o                         
 -10  12  -4        120.61        129.02        16.81 o                         
  -8  12  -4       1051.20       1108.60        21.39 o                         
  -6  12  -4        250.92        244.31        16.20 o                         
  -4  12  -4      13593.03      13660.34       122.25 o                         
  -2  12  -4       6588.36       6708.21        74.37 o                         
   0  12  -4       2989.33       3174.83        47.10 o                         
   2  12  -4       1329.93       1304.28        27.79 o                         
   4  12  -4      13556.42      13716.79       128.38 o                         
   6  12  -4       6926.39       7006.46        71.76 o                         
   8  12  -4       1274.63       1447.37        37.35 o                         
  10  12  -4        882.93        937.85        37.97 o                         
  12  12  -4        577.55        624.92        26.69 o                         
  14  12  -4       2485.26       2365.27        84.90 o                         
  -9  13  -4        558.52        594.73        17.05 o                         
  -7  13  -4       1752.68       1801.22        26.91 o                         
  -5  13  -4       1911.03       1903.83        30.40 o                         
  -3  13  -4       2100.07       2053.50        28.22 o                         
  -1  13  -4       1605.36       1475.89        33.35 o                         
   1  13  -4       1942.27       1974.66        39.77 o                         
   3  13  -4       5271.96       5098.05        61.90 o                         
   5  13  -4       1202.84       1174.30        28.13 o                         
   7  13  -4       4939.57       4912.45        78.30 o                         
   9  13  -4       2083.37       2091.83        49.91 o                         
  11  13  -4       1017.63       1027.02        35.07 o                         
  13  13  -4          8.35          1.90        31.70 o                         
 -10  14  -4       1954.91       2179.17        85.90 o                         
  -8  14  -4        650.43        672.97        16.55 o                         
  -6  14  -4       1013.09       1023.06        22.20 o                         
  -4  14  -4       4896.14       4943.90        49.98 o                         
  -2  14  -4      10345.46      10242.17        98.24 o                         
   0  14  -4        942.96        918.13        29.66 o                         
   2  14  -4        822.00        763.68        27.10 o                         
   4  14  -4       3692.62       3704.56        59.95 o                         
   6  14  -4      11276.65      11600.10       100.78 o                         
   8  14  -4       5495.35       5430.50        79.18 o                         
  10  14  -4         16.69         26.27        21.99 o                         
  12  14  -4       5168.14       5236.57       116.45 o                         
  -9  15  -4       1113.75       1174.66        26.17 o                         
  -7  15  -4        624.55        633.87        18.22 o                         
  -5  15  -4        759.09        735.49        20.73 o                         
  -3  15  -4       2698.03       2733.76        34.22 o                         
  -1  15  -4       3464.27       3434.49        42.97 o                         
   1  15  -4        581.02        489.19        24.38 o                         
   3  15  -4       1580.76       1550.15        30.24 o                         
   5  15  -4       3590.88       3731.56        45.94 o                         
   7  15  -4        681.95        728.52        25.89 o                         
   9  15  -4       3150.21       3184.12        54.56 o                         
  11  15  -4       2221.57       2290.44        52.41 o                         
  13  15  -4        342.77        320.75        21.96 o                         
  -8  16  -4       1638.81       1668.29        22.14 o                         
  -6  16  -4       5504.51       5955.74        60.39 o                         
  -4  16  -4        859.05        930.96        20.40 o                         
  -2  16  -4       3639.41       3579.95        39.95 o                         
   0  16  -4        320.79        278.94        14.66 o                         
   2  16  -4       4380.95       4301.43        57.29 o                         
   4  16  -4       5597.61       5666.62        62.45 o                         
   6  16  -4        384.26        372.43        19.93 o                         
   8  16  -4       2144.69       2194.20        44.45 o                         
  10  16  -4       2768.60       2964.45        50.96 o                         
  12  16  -4       5579.15       5804.63       197.65 o                         
  -9  17  -4       1365.78       1385.95        35.56 o                         
  -7  17  -4       1692.63       1776.10        25.07 o                         
  -5  17  -4       4150.37       4328.93        47.11 o                         
  -3  17  -4       1087.40       1109.88        26.01 o                         
  -1  17  -4      10948.56      10948.82        93.30 o                         
   1  17  -4         86.16         75.80        14.58 o                         
   3  17  -4      11656.98      11994.95       152.38 o                         
   5  17  -4        473.63        486.37        21.40 o                         
   7  17  -4       4778.88       4823.38        66.84 o                         
   9  17  -4        679.67        672.05        22.70 o                         
  11  17  -4       4023.10       4087.15        99.56 o                         
  -8  18  -4       2582.42       2579.14        63.76 o                         
  -6  18  -4        325.37        373.69        16.04 o                         
  -4  18  -4        947.89        975.19        23.29 o                         
  -2  18  -4       3566.92       3835.02        54.08 o                         
   0  18  -4       4084.35       4033.17        45.71 o                         
   2  18  -4       1216.28       1106.80        25.81 o                         
   4  18  -4       1781.36       1715.06        37.31 o                         
   6  18  -4       3164.22       3252.98        59.33 o                         
   8  18  -4       4650.95       4556.66        66.18 o                         
  10  18  -4       2799.08       2721.72        45.87 o                         
  12  18  -4        944.94        790.41        41.70 o                         
  -7  19  -4       1186.90       1312.56        23.51 o                         
  -5  19  -4       3684.35       3948.25        45.51 o                         
  -3  19  -4       9337.83       9863.04       101.40 o                         
  -1  19  -4       2328.93       2354.56        37.56 o                         
   1  19  -4       3316.92       3287.11        46.46 o                         
   3  19  -4       1385.98       1399.63        36.91 o                         
   5  19  -4      23236.96      23848.87       251.73 o                         
   7  19  -4       1849.56       1857.68        42.53 o                         
   9  19  -4       2274.85       2468.54        44.34 o                         
  11  19  -4        723.83        703.37        35.89 o                         
  -8  20  -4       3542.77       3669.24        67.52 o                         
  -6  20  -4        403.60        394.93        15.96 o                         
  -4  20  -4        927.99        987.45        24.89 o                         
  -2  20  -4        434.92        439.18        21.07 o                         
   0  20  -4       7691.70       7931.11        87.51 o                         
   2  20  -4       2706.64       2614.22        46.10 o                         
   4  20  -4        141.75        171.51        19.68 o                         
   6  20  -4       3247.04       3415.73        58.80 o                         
   8  20  -4       1814.73       1790.32        44.57 o                         
  10  20  -4       2703.50       2637.13        57.02 o                         
  -7  21  -4        773.12        713.76        23.68 o                         
  -5  21  -4       1557.10       1586.33        28.73 o                         
  -3  21  -4       3388.18       3504.35        44.55 o                         
  -1  21  -4       1932.58       1962.48        35.99 o                         
   1  21  -4        202.86        192.08        21.29 o                         
   3  21  -4       2459.70       2595.89        46.21 o                         
   5  21  -4         88.24         73.36        17.72 o                         
   7  21  -4       3218.29       3359.26        59.34 o                         
   9  21  -4        501.28        501.36        24.22 o                         
  11  21  -4        365.08        402.80        24.29 o                         
  -6  22  -4       3798.53       4104.80        60.71 o                         
  -4  22  -4        805.62        859.07        25.16 o                         
  -2  22  -4       2210.91       2298.10        40.90 o                         
   0  22  -4       1984.45       1876.40        46.10 o                         
   2  22  -4       8984.51       9013.87       117.96 o                         
   4  22  -4       2060.95       2047.95        39.39 o                         
   6  22  -4        384.49        366.75        22.16 o                         
   8  22  -4       2121.81       2033.46        58.91 o                         
  10  22  -4       1702.11       1730.58        62.75 o                         
  -7  23  -4        915.64        827.02        70.30 o                         
  -5  23  -4        292.91        278.55        15.57 o                         
  -3  23  -4       2013.07       1999.42        36.84 o                         
  -1  23  -4       4627.84       4749.71        70.33 o                         
   1  23  -4        311.98        269.36        20.70 o                         
   3  23  -4        826.30        704.66        28.03 o                         
   5  23  -4       1951.89       1987.27        44.45 o                         
   7  23  -4       4026.96       4151.07        70.47 o                         
   9  23  -4        694.16        697.86        36.49 o                         
  -6  24  -4         89.52         71.88        17.84 o                         
  -4  24  -4        707.96        739.47        21.16 o                         
  -2  24  -4       3276.35       3375.06        50.18 o                         
   0  24  -4        948.72        921.95        34.46 o                         
   2  24  -4        677.67        686.24        28.06 o                         
   4  24  -4       1661.56       1804.40        39.46 o                         
   6  24  -4       2570.36       2477.03        43.35 o                         
   8  24  -4        510.31        532.76        26.08 o                         
  -5  25  -4        341.86        345.45        25.66 o                         
  -3  25  -4       1421.01       1397.86        35.42 o                         
  -1  25  -4       1850.16       1903.44        40.97 o                         
   1  25  -4         78.62         83.87        24.96 o                         
   3  25  -4       3019.37       3035.55        76.48 o                         
   5  25  -4        938.67        892.42        25.87 o                         
   7  25  -4       1853.38       1949.25        43.20 o                         
   9  25  -4       1161.10       1021.39        48.00 o                         
  -4  26  -4       1336.14       1285.88        63.30 o                         
  -2  26  -4        482.98        511.90        30.25 o                         
   0  26  -4        253.64        272.77        42.99 o                         
   2  26  -4       2391.58       2443.85        55.24 o                         
   4  26  -4       2844.79       2785.67        68.04 o                         
   6  26  -4        700.07        678.26        26.14 o                         
   8  26  -4        247.03        199.88        19.13 o                         
  -3  27  -4        788.82        652.89        42.40 o                         
  -1  27  -4       1730.64       1720.74        53.48 o                         
   1  27  -4       4698.91       4755.85        83.36 o                         
   3  27  -4        284.23        265.40        21.65 o                         
   5  27  -4       2101.21       2262.71        60.25 o                         
   7  27  -4        658.49        626.18        29.72 o                         
   0  28  -4       2423.70       2407.08       119.60 o                         
   2  28  -4        426.80        343.26        27.49 o                         
   4  28  -4        951.53        950.90        44.53 o                         
   6  28  -4       1351.41       1271.78        62.70 o                         
   1  29  -4        361.90        333.30        39.70 o                         
   3  29  -4       1893.11       1638.38        94.95 o                         
   5  29  -4       1033.46        904.69        49.10 o                         
   4  30  -4        164.33        121.00        18.30 o                         
 -11   1  -3       3814.93       4013.70        66.03 o                         
  -9   1  -3       3694.55       3688.40        38.27 o                         
  -7   1  -3       2852.79       2793.14        27.01 o                         
  -5   1  -3       8791.06       8552.37        62.68 o                         
  -3   1  -3       8249.24       8228.40       279.00 o                         
  -1   1  -3       5955.27       5511.44        82.83 o                         
   1   1  -3        140.67        146.01        11.08 o                         
   3   1  -3      10596.59      10655.08       127.22 o                         
   5   1  -3       5490.85       4992.85        96.73 o                         
   7   1  -3      19049.99      19180.26       155.16 o                         
   9   1  -3       1914.05       2001.79        31.23 o                         
  11   1  -3       1184.37       1198.23        31.44 o                         
  13   1  -3       2909.55       3024.39        42.11 o                         
  15   1  -3       3954.96       3814.41        74.78 o                         
 -12   2  -3       1398.42       1549.88        35.35 o                         
 -10   2  -3       3478.65       3450.82        34.73 o                         
  -8   2  -3       4694.88       4790.44        40.47 o                         
  -6   2  -3      13584.66      13699.06        99.85 o                         
  -4   2  -3      10736.83      10601.54        85.64 o                         
  -2   2  -3       1592.52       1409.22        40.88 o                         
   0   2  -3      10246.91       9445.22       152.78 o                         
   2   2  -3      16883.19      16680.68       284.10 o                         
   4   2  -3      48272.18      48867.58       676.73 o                         
   6   2  -3       5281.63       5354.59        54.43 o                         
   8   2  -3      12001.15      11762.41       100.21 o                         
  10   2  -3       4902.54       5120.17        55.91 o                         
  12   2  -3      10414.65      10726.81       121.94 o                         
  14   2  -3       1478.31       1541.51        24.61 o                         
 -11   3  -3        594.88        637.86        17.32 o                         
  -9   3  -3       4160.21       4229.58        37.38 o                         
  -7   3  -3      16265.16      16499.51       102.97 o                         
  -5   3  -3        627.72        604.46        13.53 o                         
  -3   3  -3       8876.73       9386.39       216.82 o                         
  -1   3  -3       1671.81       1479.49        40.74 o                         
   1   3  -3      34407.96      33674.04       402.09 o                         
   3   3  -3       5648.63       5623.63        68.94 o                         
   5   3  -3        261.44        212.96        17.76 o                         
   7   3  -3       2756.45       2871.88        32.53 o                         
   9   3  -3      10499.38      11053.46       105.80 o                         
  11   3  -3       3220.59       3084.43        45.83 o                         
  13   3  -3        355.69        326.42        20.53 o                         
  15   3  -3        534.39        470.94        18.54 o                         
 -12   4  -3       3377.24       3577.56        60.74 o                         
 -10   4  -3        146.62        146.07        13.47 o                         
  -8   4  -3      19780.74      20286.27       121.63 o                         
  -6   4  -3       3862.50       3611.76        41.15 o                         
  -4   4  -3      12336.88      11927.98        88.32 o                         
  -2   4  -3      16695.98      17105.71       301.57 o                         
   0   4  -3      37675.23      37412.65       488.68 o                         
   2   4  -3      20408.02      19808.36       225.96 o                         
   4   4  -3      12912.61      13092.67       154.13 o                         
   6   4  -3      18161.18      17928.83       136.54 o                         
   8   4  -3       1079.97        977.62        21.57 o                         
  10   4  -3      13757.87      14172.92       119.67 o                         
  12   4  -3        686.44        702.52        25.84 o                         
  14   4  -3       4775.51       4917.05        56.98 o                         
 -11   5  -3       3469.15       3550.13        49.47 o                         
  -9   5  -3        561.38        589.01        15.66 o                         
  -7   5  -3       3734.22       3690.09        31.98 o                         
  -5   5  -3      20432.90      20128.74       150.26 o                         
  -3   5  -3      31164.18      29686.62       222.23 o                         
  -1   5  -3       6592.58       7014.10       278.40 o                         
   1   5  -3       2490.49       2361.94        41.76 o                         
   3   5  -3       4331.90       4392.81        62.29 o                         
   5   5  -3      18581.85      17336.29       244.59 o                         
   7   5  -3      15912.34      16540.67       125.76 o                         
   9   5  -3       3090.18       3155.93        41.74 o                         
  11   5  -3       2909.54       2887.44        41.85 o                         
  13   5  -3       6375.62       6468.84        74.43 o                         
  15   5  -3       3284.64       3052.14        97.13 o                         
 -12   6  -3        263.31        286.58        17.96 o                         
 -10   6  -3       5245.62       5715.34        56.00 o                         
  -8   6  -3       2108.87       2159.02        25.17 o                         
  -6   6  -3       3577.41       3545.61        38.28 o                         
  -4   6  -3       1992.80       1825.43        23.12 o                         
  -2   6  -3      10742.59      10563.53       175.13 o                         
   0   6  -3      32447.72      32428.88       430.24 o                         
   2   6  -3      17303.85      16691.62       220.67 o                         
   4   6  -3       2137.05       1894.96        43.40 o                         
   6   6  -3      17648.55      18434.52       149.97 o                         
   8   6  -3      18297.85      18916.93       164.86 o                         
  10   6  -3       4152.59       4342.07        49.92 o                         
  12   6  -3       5257.07       5322.32        72.45 o                         
  14   6  -3        234.38        229.22        13.44 o                         
 -11   7  -3        765.45        776.98        18.31 o                         
  -9   7  -3       3181.77       3337.88        33.29 o                         
  -7   7  -3       1178.23       1137.49        17.65 o                         
  -5   7  -3      15530.97      15253.97       184.19 o                         
  -3   7  -3       2083.82       2079.05        30.44 o                         
  -1   7  -3      35188.07      34561.38       418.79 o                         
   1   7  -3       7962.02       8279.82       114.81 o                         
   3   7  -3      29677.35      29020.80       385.48 o                         
   5   7  -3       3919.47       3876.22        60.72 o                         
   7   7  -3       8992.58       8917.08        83.07 o                         
   9   7  -3       1538.39       1544.25        27.14 o                         
  11   7  -3       4697.11       5000.41        82.99 o                         
  13   7  -3       6468.98       6883.25        83.47 o                         
  15   7  -3        895.38        751.70        27.44 o                         
 -12   8  -3        130.80        138.34        12.00 o                         
 -10   8  -3       2421.01       2534.40        36.26 o                         
  -8   8  -3        236.11        214.34        13.49 o                         
  -6   8  -3       5859.53       5717.09        48.18 o                         
  -4   8  -3       1422.72       1423.30        25.26 o                         
  -2   8  -3       2030.80       1731.08        40.68 o                         
   0   8  -3       3080.93       3142.04        55.21 o                         
   2   8  -3       1104.62       1076.54        26.18 o                         
   4   8  -3       7593.20       7706.03       134.64 o                         
   6   8  -3       4163.91       4262.20        48.90 o                         
   8   8  -3       1700.44       1786.24        33.14 o                         
  10   8  -3        125.44        142.74        16.10 o                         
  12   8  -3       4043.17       4077.55        57.90 o                         
  14   8  -3        476.39        447.44        21.90 o                         
 -11   9  -3        378.14        404.41        14.91 o                         
  -9   9  -3       3281.52       3447.94        38.55 o                         
  -7   9  -3       6593.73       6630.09        49.74 o                         
  -5   9  -3       3711.91       3544.10        42.85 o                         
  -3   9  -3        286.34        252.52        12.50 o                         
  -1   9  -3       9997.72       9973.07       153.82 o                         
   1   9  -3      21098.02      20303.04       236.23 o                         
   3   9  -3      17209.88      16983.51       200.06 o                         
   5   9  -3       3469.74       3601.30        45.19 o                         
   7   9  -3        351.80        373.88        18.12 o                         
   9   9  -3       6561.34       6648.76        67.85 o                         
  11   9  -3       7907.52       7990.24        92.77 o                         
  13   9  -3        925.05        957.44        24.06 o                         
 -12  10  -3       1897.20       1766.24        35.34 o                         
 -10  10  -3       4642.86       4878.46        58.23 o                         
  -8  10  -3         38.22         49.97        13.65 o                         
  -6  10  -3       2087.74       2077.40        25.13 o                         
  -4  10  -3       2958.64       2915.59        43.85 o                         
  -2  10  -3      16264.80      15916.14       153.53 o                         
   0  10  -3       3658.99       3664.85        63.09 o                         
   2  10  -3       1122.06       1010.88        39.03 o                         
   4  10  -3      15073.02      15099.26       160.59 o                         
   6  10  -3      11212.18      11530.17       113.88 o                         
   8  10  -3       9484.04       9705.55       109.77 o                         
  10  10  -3        862.15        885.89        29.14 o                         
  12  10  -3       5026.81       4872.61        54.08 o                         
  14  10  -3       1635.41       1555.59        59.42 o                         
 -11  11  -3        301.76        267.52        15.72 o                         
  -9  11  -3        460.56        465.04        15.84 o                         
  -7  11  -3        519.22        519.94        16.89 o                         
  -5  11  -3       4459.91       4407.12        58.79 o                         
  -3  11  -3       2298.80       2151.79        36.27 o                         
  -1  11  -3       1218.04       1195.95        27.54 o                         
   1  11  -3         49.20         59.40        12.30 o                         
   3  11  -3        523.49        469.55        17.31 o                         
   5  11  -3        550.50        578.48        18.14 o                         
   7  11  -3       1621.74       1558.39        36.22 o                         
   9  11  -3       1305.37       1366.79        31.03 o                         
  11  11  -3        558.06        550.18        22.44 o                         
  13  11  -3       1569.69       1609.68        33.74 o                         
 -10  12  -3        761.25        740.77        21.78 o                         
  -8  12  -3       3987.85       4151.18        42.30 o                         
  -6  12  -3        217.27        239.26        14.87 o                         
  -4  12  -3      11797.08      11556.89       140.94 o                         
  -2  12  -3      18655.82      18382.06       196.51 o                         
   0  12  -3       4657.94       4548.33        65.52 o                         
   2  12  -3       4875.49       4569.49        65.41 o                         
   4  12  -3      12370.03      12158.31       127.46 o                         
   6  12  -3      13065.35      12959.02       180.92 o                         
   8  12  -3        503.20        556.40        21.43 o                         
  10  12  -3       4262.89       4287.22        64.20 o                         
  12  12  -3          0.97         -2.73        14.17 o                         
  14  12  -3       2622.08       2498.17        94.10 o                         
 -11  13  -3        882.22        974.37        37.14 o                         
  -9  13  -3       8676.41       9030.08        72.90 o                         
  -7  13  -3      15638.09      16009.88       119.26 o                         
  -5  13  -3        334.04        299.55        16.45 o                         
  -3  13  -3       2101.97       2035.03        38.25 o                         
  -1  13  -3       5403.24       5554.81        85.24 o                         
   1  13  -3      36746.02      36727.54       414.00 o                         
   3  13  -3      10325.40       9845.73       108.37 o                         
   5  13  -3       2323.81       2262.92        48.61 o                         
   7  13  -3       1775.04       1890.06        39.80 o                         
   9  13  -3      10657.07      10597.15       115.34 o                         
  11  13  -3       3880.02       3791.24        63.33 o                         
  13  13  -3       1040.58       1048.75        30.42 o                         
 -10  14  -3       3084.47       3307.72        43.42 o                         
  -8  14  -3        535.64        538.75        17.59 o                         
  -6  14  -3       9869.40      10304.41        90.28 o                         
  -4  14  -3       3568.53       3642.59        39.23 o                         
  -2  14  -3       5326.59       5248.41       119.04 o                         
   0  14  -3       1476.03       1443.63        39.02 o                         
   2  14  -3       7686.30       7884.71        96.22 o                         
   4  14  -3      13159.48      13237.94       159.49 o                         
   6  14  -3       6227.11       6258.22        97.49 o                         
   8  14  -3       1806.99       1726.04        35.12 o                         
  10  14  -3        509.00        574.61        21.06 o                         
  12  14  -3       7451.91       7594.39       191.86 o                         
 -11  15  -3        971.97        970.83        36.21 o                         
  -9  15  -3       3402.34       3577.06        37.96 o                         
  -7  15  -3        359.87        404.42        17.50 o                         
  -5  15  -3       6210.95       6224.21        58.93 o                         
  -3  15  -3       2698.73       2609.78        47.16 o                         
  -1  15  -3      20306.15      20304.48       231.84 o                         
   1  15  -3        436.75        464.35        24.18 o                         
   3  15  -3      12938.90      12593.25       182.03 o                         
   5  15  -3       3490.07       3351.40        56.08 o                         
   7  15  -3      11621.71      11795.14       136.96 o                         
   9  15  -3       2643.68       2536.66        43.71 o                         
  11  15  -3       2989.89       3010.75        57.21 o                         
  13  15  -3       4754.23       4530.23        90.37 o                         
 -10  16  -3       3333.29       3678.21        66.66 o                         
  -8  16  -3       2572.75       2687.54        33.13 o                         
  -6  16  -3       5857.17       6063.83        58.51 o                         
  -4  16  -3       3131.38       3051.37        44.72 o                         
  -2  16  -3       6895.67       7072.16       107.83 o                         
   0  16  -3       8497.18       8439.52       128.80 o                         
   2  16  -3       2005.71       1887.03        57.80 o                         
   4  16  -3       4438.97       4489.84        77.53 o                         
   6  16  -3       2247.10       2288.38        39.79 o                         
   8  16  -3       4957.77       5069.27        78.41 o                         
  10  16  -3       3209.70       3215.85        53.21 o                         
  12  16  -3       1365.75       1383.07        40.69 o                         
  -9  17  -3        442.35        434.98        13.75 o                         
  -7  17  -3        261.74        240.83        15.62 o                         
  -5  17  -3       3481.18       3701.14        42.34 o                         
  -3  17  -3      15050.49      15750.42       136.49 o                         
  -1  17  -3        439.54        406.36        23.85 o                         
   1  17  -3       3755.26       3666.56        80.87 o                         
   3  17  -3       3348.45       3379.04        76.25 o                         
   5  17  -3      15590.38      15562.29       135.39 o                         
   7  17  -3       2659.40       2584.11        52.18 o                         
   9  17  -3        129.11        120.05        18.39 o                         
  11  17  -3        267.19        292.65        21.33 o                         
 -10  18  -3         79.09         66.55        11.13 o                         
  -8  18  -3       5808.39       6546.80        61.84 o                         
  -6  18  -3       3331.67       3578.90        41.44 o                         
  -4  18  -3       1129.58       1246.95        30.55 o                         
  -2  18  -3        224.36        187.35        14.80 o                         
   0  18  -3       5180.44       5010.85        52.69 o                         
   2  18  -3       6565.60       6506.78        83.39 o                         
   4  18  -3       3256.68       3346.46        44.10 o                         
   6  18  -3       1846.80       1811.32        40.04 o                         
   8  18  -3       5147.08       5197.19        74.28 o                         
  10  18  -3       8320.83       8328.24       127.66 o                         
  12  18  -3       1453.09       1291.42        56.25 o                         
  -9  19  -3         64.63         63.67        12.26 o                         
  -7  19  -3        197.64        211.44        14.58 o                         
  -5  19  -3       1220.25       1283.01        30.00 o                         
  -3  19  -3        462.13        477.50        22.30 o                         
  -1  19  -3        329.01        324.50        15.89 o                         
   1  19  -3        782.44        754.73        20.10 o                         
   3  19  -3        235.93        222.00        16.94 o                         
   5  19  -3        159.86        180.25        16.01 o                         
   7  19  -3        325.49        323.49        20.91 o                         
   9  19  -3        361.08        340.18        23.53 o                         
  11  19  -3        673.11        671.89        29.20 o                         
  -8  20  -3       5307.03       5665.68        72.96 o                         
  -6  20  -3       2477.12       2646.26        39.64 o                         
  -4  20  -3       2040.50       2057.07        38.96 o                         
  -2  20  -3          6.55          7.39        14.91 o                         
   0  20  -3       4355.60       4199.43        56.94 o                         
   2  20  -3       6876.18       6745.48        73.53 o                         
   4  20  -3       1346.50       1344.57        35.24 o                         
   6  20  -3        729.27        681.46        30.27 o                         
   8  20  -3       1754.77       1743.38        40.69 o                         
  10  20  -3       5960.89       5981.57       103.29 o                         
  12  20  -3        550.89        517.19        32.90 o                         
  -9  21  -3        722.90        676.84        27.28 o                         
  -7  21  -3        113.57        151.25        14.86 o                         
  -5  21  -3       4079.35       4213.46        51.56 o                         
  -3  21  -3       8654.83       8947.83        90.48 o                         
  -1  21  -3        716.09        764.36        24.14 o                         
   1  21  -3       1701.45       1729.50        32.72 o                         
   3  21  -3       1832.47       1951.13        40.21 o                         
   5  21  -3       8255.43       8598.95       106.94 o                         
   7  21  -3       4126.75       4134.38        81.72 o                         
   9  21  -3        403.79        410.73        30.48 o                         
  11  21  -3        102.74        118.80        30.50 o                         
  -8  22  -3       3790.06       4224.48       104.50 o                         
  -6  22  -3        883.51        891.53        22.76 o                         
  -4  22  -3       1462.79       1481.21        30.55 o                         
  -2  22  -3       2810.26       2825.49        40.03 o                         
   0  22  -3       3134.40       3127.03        46.55 o                         
   2  22  -3       2503.38       2493.16        40.61 o                         
   4  22  -3        155.36        158.43        20.05 o                         
   6  22  -3       1608.11       1596.76        37.64 o                         
   8  22  -3        507.53        549.40        30.16 o                         
  10  22  -3       1399.62       1351.65        47.68 o                         
  -7  23  -3        775.70        817.62        22.20 o                         
  -5  23  -3       3265.92       3570.49        49.76 o                         
  -3  23  -3        648.22        642.40        24.77 o                         
  -1  23  -3       6616.15       6718.64        84.32 o                         
   1  23  -3        228.09        243.51        18.53 o                         
   3  23  -3       6170.78       6066.79        81.79 o                         
   5  23  -3       1252.41       1156.87        30.31 o                         
   7  23  -3       4216.57       4465.83       107.76 o                         
   9  23  -3       3971.90       3971.98        70.40 o                         
  -8  24  -3        148.50         56.40        18.90 o                         
  -6  24  -3       4283.10       4657.77        71.35 o                         
  -4  24  -3       4547.80       4920.48        80.36 o                         
  -2  24  -3       1665.16       1707.86        33.51 o                         
   0  24  -3       3175.14       3090.86        49.43 o                         
   2  24  -3        908.33        992.29        31.05 o                         
   4  24  -3       9979.40      10256.88       136.90 o                         
   6  24  -3        837.90        805.04        31.46 o                         
   8  24  -3       2467.34       2433.40        46.78 o                         
  10  24  -3        478.80        469.69        35.90 o                         
  -7  25  -3       1849.26       1607.57        49.62 o                         
  -5  25  -3        186.50        187.15        16.67 o                         
  -3  25  -3        369.45        389.36        24.13 o                         
  -1  25  -3       3239.43       3386.40        53.38 o                         
   1  25  -3       9943.47      10241.93       114.19 o                         
   3  25  -3       1818.88       1891.67        41.91 o                         
   5  25  -3       1008.18       1136.01        29.34 o                         
   7  25  -3        789.99        788.94        28.32 o                         
   9  25  -3       2251.38       2250.03       121.25 o                         
  -6  26  -3        386.96        352.40        32.90 o                         
  -4  26  -3       3697.59       3696.61        78.17 o                         
  -2  26  -3       1769.51       1867.65        47.81 o                         
   0  26  -3       1127.37       1235.90        39.96 o                         
   2  26  -3        465.23        480.05        23.51 o                         
   4  26  -3       4361.31       4437.51        69.35 o                         
   6  26  -3       3370.99       3423.39        85.32 o                         
   8  26  -3        596.58        630.17        36.65 o                         
  -5  27  -3        854.44        678.89        40.50 o                         
  -3  27  -3       1644.18       1784.25        62.83 o                         
  -1  27  -3        240.85        200.99        23.88 o                         
   1  27  -3        175.63        200.42        23.69 o                         
   3  27  -3        366.20        334.57        20.31 o                         
   5  27  -3       1445.99       1410.00        37.09 o                         
   7  27  -3       1088.84        977.66        54.00 o                         
  -2  28  -3        752.11        777.69        55.00 o                         
   0  28  -3       2697.46       2699.09        74.15 o                         
   2  28  -3       1726.69       1666.51        39.76 o                         
   4  28  -3        882.00        880.25        29.82 o                         
   6  28  -3       1603.88       1554.71        53.84 o                         
   8  28  -3       1575.96       1409.08        57.30 o                         
   1  29  -3       4535.41       4552.40       122.61 o                         
   3  29  -3       1424.18       1587.30        50.38 o                         
   5  29  -3       1159.70       1192.30        37.55 o                         
   7  29  -3        206.09        109.50        20.60 o                         
   2  30  -3        476.73        423.89        47.10 o                         
   4  30  -3        208.91        209.01        28.43 o                         
   3  31  -3       5385.58       4888.24       161.70 o                         
 -12   0  -2       1801.26       1773.05        43.37 o                         
 -10   0  -2       8499.79       8593.60        95.94 o                         
  -8   0  -2       5277.07       5036.17        65.28 o                         
  -6   0  -2      14963.83      14745.53       150.92 o                         
  -4   0  -2       7454.03       7063.14       161.08 o                         
  -2   0  -2      12027.06      10581.70       248.95 o                         
   0   0  -2      97555.55      92571.20      1860.40 o                         
   2   0  -2      91854.90      92234.04      1514.06 o                         
   4   0  -2      23812.22      23756.52       501.36 o                         
   6   0  -2       4144.58       4037.21       125.22 o                         
   8   0  -2      33945.58      34801.72       429.93 o                         
  10   0  -2        281.97        260.38        25.85 o                         
  12   0  -2      11463.68      12042.73       174.60 o                         
  14   0  -2       2056.79       2077.92        45.05 o                         
 -13   1  -2       1304.57       1263.28        33.14 o                         
 -11   1  -2       2031.86       1973.46        30.11 o                         
  -9   1  -2       4771.99       5093.37        43.31 o                         
  -7   1  -2       7995.81       8057.63        71.98 o                         
  -5   1  -2      14125.14      12838.94       114.73 o                         
  -3   1  -2        433.95        365.99        17.87 o                         
  -1   1  -2      30092.05      28067.70       400.37 o                         
   1   1  -2      41998.12      41303.21       529.06 o                         
   3   1  -2       3960.19       3615.13        66.55 o                         
   5   1  -2      14230.79      14617.52       266.87 o                         
   7   1  -2       2643.08       2651.46        52.20 o                         
   9   1  -2       5430.23       5697.41        79.00 o                         
  11   1  -2       1179.75       1238.77        38.18 o                         
  13   1  -2       4353.62       4528.03        52.80 o                         
  15   1  -2        771.79        723.36        29.75 o                         
 -12   2  -2       4443.40       4687.87        51.59 o                         
 -10   2  -2       4907.61       4841.96        40.81 o                         
  -8   2  -2       4715.30       4886.64        43.32 o                         
  -6   2  -2       5320.92       5210.70        44.45 o                         
  -4   2  -2       9074.39       8812.48       169.01 o                         
  -2   2  -2      15508.77      14702.01       218.07 o                         
   0   2  -2      11512.21      11336.16       172.08 o                         
   2   2  -2       7152.90       6736.88        95.73 o                         
   4   2  -2       5585.93       5737.86        96.18 o                         
   6   2  -2       9461.36       9507.97       225.95 o                         
   8   2  -2        174.48        192.93        14.11 o                         
  10   2  -2      15713.49      15923.12       180.29 o                         
  12   2  -2       1535.61       1546.65        36.76 o                         
  14   2  -2       4026.76       4029.80        50.26 o                         
 -13   3  -2       2738.35       2845.15        49.33 o                         
 -11   3  -2       6718.77       6870.60        58.87 o                         
  -9   3  -2        551.75        546.89        15.36 o                         
  -7   3  -2       5047.72       5057.69        49.37 o                         
  -5   3  -2       5087.42       4977.08        57.00 o                         
  -3   3  -2      32238.38      30810.29       401.82 o                         
  -1   3  -2      17890.72      17352.63       232.28 o                         
   1   3  -2       6662.13       6384.85       102.47 o                         
   3   3  -2      26136.68      26444.84       346.31 o                         
   5   3  -2      17635.58      17229.55       267.02 o                         
   7   3  -2      20362.17      20565.01       210.09 o                         
   9   3  -2       3778.86       3931.20        58.79 o                         
  11   3  -2       2619.95       2737.47        62.13 o                         
  13   3  -2       4011.63       4028.72        57.62 o                         
  15   3  -2       4827.51       4800.04       107.79 o                         
 -12   4  -2        336.04        308.24        14.38 o                         
 -10   4  -2       2775.50       2779.67        31.79 o                         
  -8   4  -2       6469.61       6679.15        47.36 o                         
  -6   4  -2       6396.96       6349.67        50.80 o                         
  -4   4  -2        931.33        868.62        26.41 o                         
  -2   4  -2        572.34        428.80        16.56 o                         
   0   4  -2      10061.61       9720.53       113.93 o                         
   2   4  -2      18219.85      18228.36       220.07 o                         
   4   4  -2      10298.15      10526.29       163.57 o                         
   6   4  -2        544.29        517.06        23.97 o                         
   8   4  -2       3618.58       3699.13        50.69 o                         
  10   4  -2        468.55        479.10        21.94 o                         
  12   4  -2        601.75        599.75        24.45 o                         
  14   4  -2        102.30        112.04        12.86 o                         
 -13   5  -2        757.13        792.30        26.46 o                         
 -11   5  -2         26.69         25.77        11.82 o                         
  -9   5  -2       2809.82       2800.44        30.36 o                         
  -7   5  -2       6184.41       6265.91        56.22 o                         
  -5   5  -2       1565.02       1568.46        22.36 o                         
  -3   5  -2       4343.04       4312.62        61.36 o                         
  -1   5  -2      11542.97      11254.74       156.20 o                         
   1   5  -2      30230.89      29171.26       343.15 o                         
   3   5  -2      26123.04      26038.44       320.16 o                         
   5   5  -2        783.01        900.19        43.55 o                         
   7   5  -2       7134.50       7589.90        89.22 o                         
   9   5  -2       5609.80       5767.08        76.38 o                         
  11   5  -2       4101.15       4328.12        56.07 o                         
  13   5  -2        878.24        918.15        25.15 o                         
  15   5  -2        904.29        803.23        43.08 o                         
 -12   6  -2       1928.18       1901.52        28.45 o                         
 -10   6  -2       1242.03       1234.03        21.67 o                         
  -8   6  -2       8626.99       8750.10        65.34 o                         
  -6   6  -2       6501.30       6434.90        61.71 o                         
  -4   6  -2        196.43        174.32        14.21 o                         
  -2   6  -2       1389.58       1288.62        31.22 o                         
   0   6  -2       9861.38       9854.41       138.58 o                         
   2   6  -2       3318.27       3053.97        53.00 o                         
   4   6  -2       4736.39       4668.67        67.49 o                         
   6   6  -2      16985.20      17286.45       219.41 o                         
   8   6  -2       2434.84       2422.31        38.17 o                         
  10   6  -2      11810.24      11774.81       108.51 o                         
  12   6  -2       2756.70       2766.26        41.51 o                         
  14   6  -2       2627.86       2610.95        38.32 o                         
 -13   7  -2       1744.19       1739.46        97.18 o                         
 -11   7  -2       2876.28       2904.37        35.33 o                         
  -9   7  -2        898.92        916.34        19.92 o                         
  -7   7  -2       2093.77       2107.44        30.92 o                         
  -5   7  -2       6545.60       6649.34        59.16 o                         
  -3   7  -2       4936.81       4556.54        66.60 o                         
  -1   7  -2      24951.78      24167.82       293.13 o                         
   1   7  -2       5363.31       5212.85        72.75 o                         
   3   7  -2       4856.02       4890.31        64.57 o                         
   5   7  -2      17160.93      17683.21       277.45 o                         
   7   7  -2      12092.05      12063.60       122.27 o                         
   9   7  -2        144.33        118.56        15.56 o                         
  11   7  -2        307.62        305.69        21.67 o                         
  13   7  -2        872.64        985.80        24.87 o                         
  15   7  -2       1864.25       1578.01       100.40 o                         
 -12   8  -2        646.48        597.80        15.96 o                         
 -10   8  -2       7401.28       7695.97        76.23 o                         
  -8   8  -2       5976.42       6132.57        54.92 o                         
  -6   8  -2      12524.56      12081.91        91.84 o                         
  -4   8  -2       9761.91       8967.84       149.78 o                         
  -2   8  -2      10479.71      10371.92       143.90 o                         
   0   8  -2      22288.23      21714.01       264.17 o                         
   2   8  -2      16197.27      16469.74       204.15 o                         
   4   8  -2      15338.75      14448.19       184.69 o                         
   6   8  -2       5021.18       4950.64        59.81 o                         
   8   8  -2      20563.77      20967.42       186.05 o                         
  10   8  -2       5172.85       5311.23        60.29 o                         
  12   8  -2       5166.95       5051.71        73.53 o                         
  14   8  -2       1772.35       1757.06        38.95 o                         
 -13   9  -2        624.18        607.02        45.35 o                         
 -11   9  -2       2090.42       2225.33        31.30 o                         
  -9   9  -2       7316.75       7430.81        62.97 o                         
  -7   9  -2       3517.38       3623.15        38.25 o                         
  -5   9  -2      16476.03      15733.44       127.97 o                         
  -3   9  -2       1567.36       1460.96        36.06 o                         
  -1   9  -2      28031.02      26940.42       402.42 o                         
   1   9  -2       5488.96       5428.64        71.47 o                         
   3   9  -2      10816.81      10246.58       122.68 o                         
   5   9  -2      10953.53      11331.92       142.58 o                         
   7   9  -2       8317.88       8447.60        88.63 o                         
   9   9  -2       2204.33       2233.84        35.35 o                         
  11   9  -2       1145.99       1227.83        32.53 o                         
  13   9  -2       3011.42       3194.25        75.04 o                         
 -12  10  -2       4282.76       4521.59        43.26 o                         
 -10  10  -2       3572.52       3645.02        44.48 o                         
  -8  10  -2       2054.06       2095.60        28.19 o                         
  -6  10  -2       4275.88       4074.72        48.85 o                         
  -4  10  -2       6157.16       5742.61        67.89 o                         
  -2  10  -2      16838.09      16407.94       210.94 o                         
   0  10  -2       1027.81        922.03        36.80 o                         
   2  10  -2      10667.83      10773.38       129.56 o                         
   4  10  -2       9764.33       9872.02       148.70 o                         
   6  10  -2      16074.64      15668.77       153.68 o                         
   8  10  -2       2349.48       2265.22        41.92 o                         
  10  10  -2       4815.24       5003.63        67.60 o                         
  12  10  -2       1726.24       1746.19        35.72 o                         
  14  10  -2       2343.93       2236.44        69.19 o                         
 -11  11  -2       1017.72       1058.36        20.80 o                         
  -9  11  -2       5180.62       5382.82        52.40 o                         
  -7  11  -2      17217.99      17486.72       130.22 o                         
  -5  11  -2        562.04        526.52        22.01 o                         
  -3  11  -2      13253.49      13037.52       163.54 o                         
  -1  11  -2       1074.79       1020.25        32.07 o                         
   1  11  -2      30074.72      28766.09       300.69 o                         
   3  11  -2      11568.19      10891.92       147.47 o                         
   5  11  -2      10299.71      10287.79       124.85 o                         
   7  11  -2       3072.98       2990.62        48.73 o                         
   9  11  -2      12793.92      13230.10       132.44 o                         
  11  11  -2      14498.53      14524.65       182.55 o                         
  13  11  -2        859.72        909.25        22.93 o                         
 -12  12  -2       3043.52       3172.89        43.44 o                         
 -10  12  -2       2290.85       2433.39        29.35 o                         
  -8  12  -2       2780.84       2842.46        36.39 o                         
  -6  12  -2       2101.89       2185.40        40.14 o                         
  -4  12  -2      12937.02      12712.41       130.48 o                         
  -2  12  -2      35439.60      36468.63       444.80 o                         
   0  12  -2       2441.66       2655.19        56.24 o                         
   2  12  -2       6138.58       5977.92        81.76 o                         
   4  12  -2       8687.90       8993.92       110.86 o                         
   6  12  -2       6596.67       6405.57        79.80 o                         
   8  12  -2       1340.73       1418.66        30.05 o                         
  10  12  -2        660.45        661.18        26.72 o                         
  12  12  -2       1083.88       1147.32        30.35 o                         
  14  12  -2       2886.60       2886.16       108.30 o                         
 -11  13  -2        357.93        348.63        13.30 o                         
  -9  13  -2       1983.03       2061.25        29.48 o                         
  -7  13  -2        551.78        520.60        16.57 o                         
  -5  13  -2       6201.90       6229.21        94.68 o                         
  -3  13  -2        733.82        680.45        20.69 o                         
  -1  13  -2       7868.69       8197.45       147.71 o                         
   1  13  -2        366.61        324.27        19.01 o                         
   3  13  -2       2530.72       2267.41        44.55 o                         
   5  13  -2       1120.91        998.21        28.59 o                         
   7  13  -2       3959.67       3975.66        63.51 o                         
   9  13  -2       1934.40       1953.73        42.18 o                         
  11  13  -2       4216.72       4183.07        60.29 o                         
  13  13  -2       1572.52       1554.52        32.43 o                         
 -12  14  -2       1638.84       1570.04        47.86 o                         
 -10  14  -2       1887.39       2121.48        29.92 o                         
  -8  14  -2        651.94        689.41        19.38 o                         
  -6  14  -2       3100.07       3170.68        40.26 o                         
  -4  14  -2       3359.30       3283.28        49.46 o                         
  -2  14  -2       4399.97       4166.05        81.27 o                         
   0  14  -2       7573.03       7838.13       127.94 o                         
   2  14  -2       2019.56       2003.22        47.19 o                         
   4  14  -2      12319.06      11915.05       144.15 o                         
   6  14  -2       9632.58      10016.37       137.58 o                         
   8  14  -2       6825.20       6865.09        91.90 o                         
  10  14  -2       1009.89        957.10        28.08 o                         
  12  14  -2       2081.09       2080.96        37.93 o                         
 -11  15  -2        398.95        408.06        14.67 o                         
  -9  15  -2       3179.64       3312.62        38.80 o                         
  -7  15  -2       1129.64       1116.08        28.71 o                         
  -5  15  -2          2.74         23.82        13.08 o                         
  -3  15  -2       2655.18       2751.33        51.68 o                         
  -1  15  -2       1082.85       1116.00        39.31 o                         
   1  15  -2       8926.30       9264.33       123.59 o                         
   3  15  -2       5435.34       5393.18        72.37 o                         
   5  15  -2        125.10        135.60        17.37 o                         
   7  15  -2        457.21        486.30        21.85 o                         
   9  15  -2       4120.17       3976.84        56.47 o                         
  11  15  -2       1972.99       2062.10        47.76 o                         
  13  15  -2         14.51         19.07        19.43 o                         
 -10  16  -2       4029.36       4190.09        56.25 o                         
  -8  16  -2       4025.72       4118.30        51.99 o                         
  -6  16  -2       3266.21       3394.38        42.37 o                         
  -4  16  -2       4775.17       4982.78        68.77 o                         
  -2  16  -2       6409.87       6460.30       144.93 o                         
   0  16  -2       1938.80       1771.27        47.21 o                         
   2  16  -2       2522.59       2517.07        54.56 o                         
   4  16  -2       5886.84       5932.56        99.51 o                         
   6  16  -2        515.92        467.71        20.30 o                         
   8  16  -2       8486.35       8209.76       110.68 o                         
  10  16  -2       1417.40       1452.40        31.21 o                         
  12  16  -2       3382.82       3383.97        60.10 o                         
 -11  17  -2        356.31        357.70        14.95 o                         
  -9  17  -2       4755.26       5099.16        55.00 o                         
  -7  17  -2       1325.17       1333.91        27.68 o                         
  -5  17  -2       7567.54       7578.58        74.85 o                         
  -3  17  -2        225.95        288.12        31.92 o                         
  -1  17  -2      14614.99      14615.05       184.09 o                         
   1  17  -2        661.32        592.90        35.03 o                         
   3  17  -2       6753.74       6423.70       113.44 o                         
   5  17  -2       4660.55       4664.56        75.98 o                         
   7  17  -2       1923.94       1877.10        33.25 o                         
   9  17  -2       4707.30       4493.63        63.35 o                         
  11  17  -2        342.57        328.86        20.17 o                         
  13  17  -2       1978.71       1787.18        72.40 o                         
 -10  18  -2       1786.60       1872.06        26.17 o                         
  -8  18  -2       4947.81       4994.47        60.24 o                         
  -6  18  -2       4864.77       4962.40        57.30 o                         
  -4  18  -2       1433.72       1343.11        24.36 o                         
  -2  18  -2        529.11        540.57        42.30 o                         
   0  18  -2       4561.71       4663.49       197.00 o                         
   2  18  -2      13342.25      13932.66       214.27 o                         
   4  18  -2       6128.16       5953.75       102.96 o                         
   6  18  -2       1952.51       1783.99        29.03 o                         
   8  18  -2        268.60        279.81        20.96 o                         
  10  18  -2       4007.91       3896.92        63.00 o                         
  12  18  -2       1502.19       1369.18        53.45 o                         
 -11  19  -2       6017.19       5510.55       113.38 o                         
  -9  19  -2         65.32         73.22        11.37 o                         
  -7  19  -2       1871.92       2089.65        35.37 o                         
  -5  19  -2       1528.41       1622.34        32.56 o                         
  -3  19  -2      24744.16      24692.74       194.10 o                         
  -1  19  -2       5209.16       5657.11       175.18 o                         
   1  19  -2       5214.40       5397.18       134.79 o                         
   3  19  -2       1082.18       1001.82        42.33 o                         
   5  19  -2      17116.44      16975.28       156.03 o                         
   7  19  -2       6514.79       6286.80        79.42 o                         
   9  19  -2       2369.89       2426.08        46.11 o                         
  11  19  -2       1918.08       1766.85        85.47 o                         
 -10  20  -2        478.41        559.99        16.89 o                         
  -8  20  -2       7542.84       8140.40        77.00 o                         
  -6  20  -2       1564.35       1609.20        30.48 o                         
  -4  20  -2       5174.32       4897.82        55.17 o                         
  -2  20  -2       4271.38       4410.34        50.07 o                         
   0  20  -2       6306.64       6261.18        61.62 o                         
   2  20  -2      14642.16      14638.75       137.18 o                         
   4  20  -2       1240.22       1206.87        31.52 o                         
   6  20  -2       3847.65       3731.08        67.16 o                         
   8  20  -2        483.27        460.90        22.15 o                         
  10  20  -2       4012.27       4135.70        76.07 o                         
  12  20  -2        912.69        859.23        82.60 o                         
  -9  21  -2       1147.40       1141.09        21.24 o                         
  -7  21  -2       1501.53       1548.62        31.40 o                         
  -5  21  -2       5847.48       5994.71        73.07 o                         
  -3  21  -2        294.74        317.89        16.75 o                         
  -1  21  -2       2311.25       2351.19        32.53 o                         
   1  21  -2        467.23        403.66        17.90 o                         
   3  21  -2       1907.42       1888.67        33.43 o                         
   5  21  -2       1978.86       1912.54        45.36 o                         
   7  21  -2       2106.23       2190.15        48.65 o                         
   9  21  -2       1554.84       1513.04        44.64 o                         
  11  21  -2       1518.70       1291.38        61.10 o                         
 -10  22  -2       1196.61        945.29        45.60 o                         
  -8  22  -2       2082.81       2266.24        39.23 o                         
  -6  22  -2       3330.09       3619.44        62.72 o                         
  -4  22  -2       1169.58       1152.48        26.30 o                         
  -2  22  -2       1562.45       1424.42        27.43 o                         
   0  22  -2      10192.51      10061.57       111.78 o                         
   2  22  -2       6873.14       7167.92        90.18 o                         
   4  22  -2       3585.29       3602.81        63.81 o                         
   6  22  -2        201.37        232.12        25.92 o                         
   8  22  -2       5152.38       5030.30       102.31 o                         
  10  22  -2       1302.75       1198.37        35.42 o                         
  -9  23  -2        518.32        519.26        30.27 o                         
  -7  23  -2        234.99        273.45        18.55 o                         
  -5  23  -2        906.38       1016.72        30.48 o                         
  -3  23  -2        798.76        774.99        25.46 o                         
  -1  23  -2       2223.99       2260.24        37.42 o                         
   1  23  -2        617.54        636.82        24.31 o                         
   3  23  -2        298.03        268.22        19.97 o                         
   5  23  -2       1811.24       1781.65        47.70 o                         
   7  23  -2       2334.18       2503.19        54.12 o                         
   9  23  -2        983.45        936.57        35.22 o                         
  11  23  -2        110.40         78.80        21.40 o                         
  -8  24  -2        155.11        153.91        20.33 o                         
  -6  24  -2        162.96        167.41        17.24 o                         
  -4  24  -2       1286.47       1301.95        41.81 o                         
  -2  24  -2       2771.80       2686.74        42.23 o                         
   0  24  -2        256.21        252.47        19.27 o                         
   2  24  -2       1030.59       1100.02        30.31 o                         
   4  24  -2       2694.28       2784.06        50.41 o                         
   6  24  -2        966.70        937.88        29.91 o                         
   8  24  -2        367.76        345.92        22.08 o                         
  10  24  -2        428.21        381.63        32.21 o                         
  -7  25  -2        906.37        906.12        27.35 o                         
  -5  25  -2       1041.13       1062.35        44.99 o                         
  -3  25  -2        825.06        813.16        36.36 o                         
  -1  25  -2       3030.31       2882.49        48.14 o                         
   1  25  -2       1049.44       1022.31        29.51 o                         
   3  25  -2        953.36        951.60        26.83 o                         
   5  25  -2       1953.01       1977.79        48.53 o                         
   7  25  -2       1969.81       2030.64        44.27 o                         
   9  25  -2       1754.65       1800.32        62.73 o                         
  -8  26  -2        134.17         85.50        18.70 o                         
  -6  26  -2        925.98        858.41        28.90 o                         
  -4  26  -2       2108.05       2119.92        76.04 o                         
  -2  26  -2       1897.12       1819.48        46.69 o                         
   0  26  -2       2845.91       2781.52        46.52 o                         
   2  26  -2        639.59        643.91        23.37 o                         
   4  26  -2       1739.12       1872.19        40.75 o                         
   6  26  -2       1529.59       1429.32        46.05 o                         
   8  26  -2       1022.66        902.85        33.18 o                         
  -7  27  -2       5424.77       4107.85       139.50 o                         
  -5  27  -2        346.73        390.11        33.32 o                         
  -3  27  -2       2660.48       2735.59        87.70 o                         
  -1  27  -2        953.78        952.34        35.22 o                         
   1  27  -2      11028.52      11007.52       126.15 o                         
   3  27  -2        801.93        826.19        27.72 o                         
   5  27  -2        396.98        432.49        27.97 o                         
   7  27  -2         13.57         11.12        14.15 o                         
   9  27  -2       2705.34       2348.54        87.75 o                         
  -6  28  -2        359.67        294.10        32.00 o                         
  -4  28  -2       2161.20       2094.72        56.29 o                         
  -2  28  -2       3559.86       3726.85       150.10 o                         
   0  28  -2        839.04        794.31        31.73 o                         
   2  28  -2       3343.87       3407.55        73.46 o                         
   4  28  -2        480.09        499.09        23.19 o                         
   6  28  -2       4853.86       5019.76        98.42 o                         
   8  28  -2        274.51        200.97        36.20 o                         
  -1  29  -2       2231.24       2347.87       113.50 o                         
   1  29  -2        242.55        203.55        26.94 o                         
   3  29  -2        480.45        545.98        24.02 o                         
   5  29  -2       1154.98       1285.02        43.13 o                         
   7  29  -2       3161.99       2325.16       203.80 o                         
   0  30  -2       3541.07       3766.57       108.68 o                         
   2  30  -2       2139.97       2112.08        60.37 o                         
   4  30  -2       2212.70       2140.01        43.63 o                         
   6  30  -2        926.43        852.69        23.64 o                         
   1  31  -2        242.88        190.36        36.90 o                         
   3  31  -2       1695.03       1721.04        61.81 o                         
   5  31  -2        441.89        388.63        17.95 o                         
   4  32  -2        316.43        296.27        17.43 o                         
 -13   1  -1       2355.35       2269.98        38.84 o                         
 -11   1  -1       1661.46       1752.25        23.10 o                         
  -9   1  -1       4888.70       4745.47        38.47 o                         
  -7   1  -1       4763.63       4863.21        45.77 o                         
  -5   1  -1      29233.86      28749.79       343.99 o                         
  -3   1  -1      11034.16      10274.77       179.03 o                         
  -1   1  -1      28699.17      27687.61       391.25 o                         
   1   1  -1       1266.36       1256.79        32.76 o                         
   3   1  -1      59580.55      59354.86      1406.22 o                         
   5   1  -1      31320.74      31454.19       498.96 o                         
   7   1  -1       7340.14       7724.47       147.24 o                         
   9   1  -1       2004.49       2001.77        42.11 o                         
  11   1  -1       2127.40       2122.04        48.26 o                         
  13   1  -1       8904.52       9247.22       100.81 o                         
  15   1  -1       1683.17       1371.81        44.30 o                         
 -14   2  -1       2291.93       2395.25        41.72 o                         
 -12   2  -1        564.10        523.24        15.79 o                         
 -10   2  -1       9702.71       9610.57        69.83 o                         
  -8   2  -1      11559.68      11479.86        97.73 o                         
  -6   2  -1        388.65        528.36        17.95 o                         
  -4   2  -1       5636.91       5605.70        92.89 o                         
  -2   2  -1       4906.08       4883.29        70.01 o                         
   0   2  -1      34116.87      32812.25       418.34 o                         
   2   2  -1      13865.12      13250.67       108.94 o                         
   4   2  -1      12821.49      13739.20       188.49 o                         
   6   2  -1       3396.95       3433.77        91.86 o                         
   8   2  -1      23444.68      23675.29       232.98 o                         
  10   2  -1       2665.16       2782.15        52.18 o                         
  12   2  -1       1305.24       1386.79        35.32 o                         
  14   2  -1        262.64        260.94        13.57 o                         
 -13   3  -1       2268.14       2174.75        51.23 o                         
 -11   3  -1       1805.80       1731.69        25.45 o                         
  -9   3  -1         70.90         71.26        10.83 o                         
  -7   3  -1      12028.06      11718.62        85.02 o                         
  -5   3  -1       8671.58       8259.41       137.73 o                         
  -3   3  -1      12704.74      12617.64       144.82 o                         
  -1   3  -1       6921.69       6616.38       102.98 o                         
   1   3  -1      17305.18      16421.57       235.67 o                         
   3   3  -1       4011.77       3876.86        53.99 o                         
   5   3  -1      10752.71      11134.36       218.34 o                         
   7   3  -1       7827.80       8324.53       160.46 o                         
   9   3  -1       3659.49       3767.80        74.46 o                         
  11   3  -1       6798.92       6983.24        95.57 o                         
  13   3  -1       1795.46       1834.80        34.82 o                         
  15   3  -1        272.01        225.19        13.83 o                         
 -14   4  -1        915.00        875.97        23.95 o                         
 -12   4  -1       5123.96       5236.10        55.32 o                         
 -10   4  -1       5010.30       5148.97        45.85 o                         
  -8   4  -1      13778.64      13979.22       104.35 o                         
  -6   4  -1      21558.60      21466.15       160.05 o                         
  -4   4  -1      13668.71      13690.54       188.72 o                         
  -2   4  -1      30659.95      30040.88       321.32 o                         
   0   4  -1       2797.92       2702.52        34.62 o                         
   2   4  -1      77263.40      75311.66      1007.95 o                         
   4   4  -1      10676.85      11402.87       162.13 o                         
   6   4  -1      21221.93      21995.82       331.14 o                         
   8   4  -1       5042.25       5328.89        71.91 o                         
  10   4  -1       8910.67       9131.69        96.33 o                         
  12   4  -1       3033.39       2961.50        46.12 o                         
  14   4  -1       2456.70       2498.45        42.15 o                         
 -13   5  -1       4071.66       4147.03        78.94 o                         
 -11   5  -1       5377.25       5730.15        50.28 o                         
  -9   5  -1       1793.21       1693.68        22.89 o                         
  -7   5  -1       8710.83       8566.30        72.13 o                         
  -5   5  -1       5923.36       6313.30       110.51 o                         
  -3   5  -1      28500.37      27819.39       301.44 o                         
  -1   5  -1      41114.75      40244.31       838.91 o                         
   1   5  -1      51155.73      48837.51       567.27 o                         
   3   5  -1      16015.26      16074.31       254.20 o                         
   5   5  -1      12896.78      13171.28       257.08 o                         
   7   5  -1      17891.84      18111.41       241.61 o                         
   9   5  -1       4122.01       4102.48        67.35 o                         
  11   5  -1       4600.76       4662.79        68.50 o                         
  13   5  -1        557.55        537.70        22.47 o                         
  15   5  -1       5277.51       4405.08       100.90 o                         
 -14   6  -1       6800.48       5547.37       112.80 o                         
 -12   6  -1       2946.71       2933.48        34.29 o                         
 -10   6  -1       4092.89       4137.73        40.23 o                         
  -8   6  -1       1287.45       1338.88        22.63 o                         
  -6   6  -1      19158.92      19249.41       160.13 o                         
  -4   6  -1      26168.31      25909.56       292.83 o                         
  -2   6  -1       5002.62       4747.05        58.14 o                         
   0   6  -1       6299.67       6123.60        64.53 o                         
   2   6  -1      50596.52      50377.58       542.48 o                         
   4   6  -1      42660.41      40371.29       714.62 o                         
   6   6  -1       2420.17       2489.48        56.27 o                         
   8   6  -1       5244.65       5201.71        71.01 o                         
  10   6  -1       1292.13       1477.53        33.17 o                         
  12   6  -1       9909.88      10241.01       111.66 o                         
  14   6  -1       2644.37       2661.71        46.00 o                         
 -13   7  -1       2521.33       2498.10        35.67 o                         
 -11   7  -1        958.98        938.41        18.99 o                         
  -9   7  -1      10551.10      10734.48        75.08 o                         
  -7   7  -1        544.49        513.16        17.55 o                         
  -5   7  -1      30126.20      30162.67       404.59 o                         
  -3   7  -1       2653.91       2639.41        44.16 o                         
  -1   7  -1      77788.71      74956.55       808.94 o                         
   1   7  -1      26984.63      26488.62       315.68 o                         
   3   7  -1       6164.35       6346.77       136.44 o                         
   5   7  -1       4987.31       4781.58        96.45 o                         
   7   7  -1      14221.97      14349.78       138.20 o                         
   9   7  -1      12457.26      12845.43       135.15 o                         
  11   7  -1        124.34        144.97        23.51 o                         
  13   7  -1       6643.01       6800.28       105.08 o                         
 -14   8  -1        295.82        234.71        15.76 o                         
 -12   8  -1        129.94        141.95        12.71 o                         
 -10   8  -1       1457.67       1463.39        22.59 o                         
  -8   8  -1       2990.50       3076.75        47.20 o                         
  -6   8  -1        329.18        323.54        12.42 o                         
  -4   8  -1        400.86        370.36        16.14 o                         
  -2   8  -1       3050.05       2773.79        60.64 o                         
   0   8  -1      27398.24      26433.54       310.40 o                         
   2   8  -1       2981.78       3074.13        39.27 o                         
   4   8  -1       1288.03       1356.45        34.52 o                         
   6   8  -1       1034.75       1046.41        23.21 o                         
   8   8  -1       5876.28       6123.04        71.04 o                         
  10   8  -1        548.72        518.55        22.62 o                         
  12   8  -1        719.99        746.54        28.91 o                         
  14   8  -1         32.16         27.66        14.47 o                         
 -13   9  -1        201.90        200.66        12.32 o                         
 -11   9  -1       1991.09       1983.68        27.04 o                         
  -9   9  -1       2959.28       2808.13        30.24 o                         
  -7   9  -1      11124.04      10930.77        94.51 o                         
  -5   9  -1       3898.30       3938.77        59.25 o                         
  -3   9  -1        321.97        266.70        15.50 o                         
  -1   9  -1      17671.99      16867.78       194.13 o                         
   1   9  -1       5146.86       4951.93        55.32 o                         
   3   9  -1       7267.40       7087.70        96.54 o                         
   5   9  -1       3115.05       3189.55        70.64 o                         
   7   9  -1       3065.53       2983.91        43.42 o                         
   9   9  -1      13417.33      13670.36       126.11 o                         
  11   9  -1       2784.92       2955.40        48.25 o                         
  13   9  -1        567.83        554.76        21.91 o                         
 -12  10  -1       2195.49       2187.26        29.19 o                         
 -10  10  -1       5805.67       5951.85        57.55 o                         
  -8  10  -1        760.68        700.37        17.05 o                         
  -6  10  -1      10060.49       9993.45        98.91 o                         
  -4  10  -1      10055.17       9422.33       130.61 o                         
  -2  10  -1       2735.05       2388.46        48.42 o                         
   0  10  -1       8307.16       8413.79        91.15 o                         
   2  10  -1       1280.17       1084.47        22.69 o                         
   4  10  -1      31945.50      31998.50       582.57 o                         
   6  10  -1      14088.82      14307.00       206.18 o                         
   8  10  -1       7709.25       7556.38        88.10 o                         
  10  10  -1       2028.63       1965.64        41.47 o                         
  12  10  -1       5159.80       5055.22        71.01 o                         
  14  10  -1       4906.59       3777.14        93.83 o                         
 -13  11  -1        411.29        390.40        16.48 o                         
 -11  11  -1        335.94        337.41        15.28 o                         
  -9  11  -1        331.93        346.42        17.16 o                         
  -7  11  -1        980.00        860.82        23.61 o                         
  -5  11  -1         65.86         84.92        11.62 o                         
  -3  11  -1       2426.15       2167.51        62.07 o                         
  -1  11  -1       4094.51       4103.47        59.78 o                         
   1  11  -1       1446.11       1574.35        28.48 o                         
   3  11  -1        541.38        509.10        18.55 o                         
   5  11  -1        584.40        490.01        18.06 o                         
   7  11  -1       3289.50       3299.38        44.37 o                         
   9  11  -1       1218.45       1154.79        24.30 o                         
  11  11  -1       1580.11       1541.96        43.85 o                         
  13  11  -1        420.71        400.87        17.16 o                         
 -12  12  -1       4616.96       4805.88        52.74 o                         
 -10  12  -1       4672.14       4840.66        55.28 o                         
  -8  12  -1       3543.40       3413.22        42.58 o                         
  -6  12  -1       4645.56       4589.48        58.80 o                         
  -4  12  -1       7618.69       7396.18        99.77 o                         
  -2  12  -1      18697.05      18677.21       219.65 o                         
   0  12  -1        653.03        711.43        18.49 o                         
   2  12  -1      26338.19      25739.69       315.75 o                         
   4  12  -1       6957.76       6808.14       105.15 o                         
   6  12  -1      15134.48      15026.88       220.18 o                         
   8  12  -1       3372.76       3390.73        44.18 o                         
  10  12  -1       2537.62       2692.49        45.93 o                         
  12  12  -1        923.25        862.96        28.47 o                         
  14  12  -1       2693.98       2210.57        83.90 o                         
 -13  13  -1        365.08        307.23        12.19 o                         
 -11  13  -1       1518.37       1525.17        30.81 o                         
  -9  13  -1        500.39        543.59        19.58 o                         
  -7  13  -1      17798.19      18104.20       151.44 o                         
  -5  13  -1       3155.76       3182.51        50.35 o                         
  -3  13  -1      10363.15      10216.01       193.41 o                         
  -1  13  -1       3738.97       3907.94        64.12 o                         
   1  13  -1      23623.52      23241.17       316.94 o                         
   3  13  -1      29957.61      29474.44       511.66 o                         
   5  13  -1       5910.29       5946.37        89.65 o                         
   7  13  -1       5639.21       5461.52        77.12 o                         
   9  13  -1       3747.30       3850.01        51.67 o                         
  11  13  -1      10212.81      10242.62       122.75 o                         
  13  13  -1        658.18        612.71        21.00 o                         
 -12  14  -1       1661.52       1887.40        30.10 o                         
 -10  14  -1       4213.75       4445.47        49.88 o                         
  -8  14  -1       7654.79       7919.31        80.46 o                         
  -6  14  -1        613.97        619.46        22.62 o                         
  -4  14  -1       3189.91       3147.54        55.63 o                         
  -2  14  -1      10896.50      10596.11       146.17 o                         
   0  14  -1      25721.79      26425.06       325.92 o                         
   2  14  -1       1626.75       1632.98        38.18 o                         
   4  14  -1       2370.51       2123.66        35.99 o                         
   6  14  -1       5502.83       5481.21        80.99 o                         
   8  14  -1      11442.60      11476.73       113.81 o                         
  10  14  -1       3517.91       3418.28        57.47 o                         
  12  14  -1        620.68        673.60        22.68 o                         
 -11  15  -1        288.90        349.91        13.86 o                         
  -9  15  -1       8066.42       8460.09        78.16 o                         
  -7  15  -1        103.58        121.53        12.77 o                         
  -5  15  -1      23866.46      23956.90       293.27 o                         
  -3  15  -1       2474.53       2478.98        48.14 o                         
  -1  15  -1      17212.96      16769.98       203.11 o                         
   1  15  -1       9705.11       9985.50       129.17 o                         
   3  15  -1       7708.87       7336.74        95.07 o                         
   5  15  -1      11643.81      11533.01       141.49 o                         
   7  15  -1       9591.04       9666.74       115.28 o                         
   9  15  -1       5152.30       5134.04        77.78 o                         
  11  15  -1        772.15        758.20        24.71 o                         
  13  15  -1       5456.24       5304.11       127.84 o                         
 -12  16  -1        714.22        710.17        29.50 o                         
 -10  16  -1       1047.39       1112.98        22.45 o                         
  -8  16  -1       1038.75       1116.81        23.24 o                         
  -6  16  -1       4148.80       4201.04        48.54 o                         
  -4  16  -1      11805.12      11879.75       142.01 o                         
  -2  16  -1        400.87        429.43        26.80 o                         
   0  16  -1       9371.07       9307.01       132.17 o                         
   2  16  -1       8968.67       9100.69       130.85 o                         
   4  16  -1      17912.95      17299.16       197.38 o                         
   6  16  -1       2683.58       2632.85        49.14 o                         
   8  16  -1       2934.47       2950.03        49.34 o                         
  10  16  -1        979.84       1030.37        30.16 o                         
  12  16  -1       3300.99       3296.94        57.36 o                         
 -11  17  -1       4444.18       4622.25        46.48 o                         
  -9  17  -1       1577.29       1600.25        27.69 o                         
  -7  17  -1       4211.48       4212.41        55.43 o                         
  -5  17  -1        986.12        956.91        21.71 o                         
  -3  17  -1      13428.73      14181.24       243.88 o                         
  -1  17  -1       5295.57       4989.04       106.23 o                         
   1  17  -1       3168.77       3015.42        60.71 o                         
   3  17  -1       4688.01       4567.57        68.21 o                         
   5  17  -1       5473.43       5730.31        89.47 o                         
   7  17  -1       1207.60       1147.82        27.65 o                         
   9  17  -1        741.03        699.82        25.24 o                         
  11  17  -1       2210.21       2117.01        65.48 o                         
  13  17  -1        712.03        655.39        39.10 o                         
 -12  18  -1        822.78        657.37        24.45 o                         
 -10  18  -1       1801.78       1909.70        29.17 o                         
  -8  18  -1       4477.89       4520.38        57.49 o                         
  -6  18  -1       1867.67       1969.71        33.28 o                         
  -4  18  -1        369.28        370.51        24.42 o                         
  -2  18  -1       5546.93       5538.66       126.25 o                         
   0  18  -1       5213.14       5226.06        90.08 o                         
   2  18  -1      10921.00      10891.46       172.47 o                         
   4  18  -1        405.30        427.93        21.43 o                         
   6  18  -1       5344.43       5212.61        65.14 o                         
   8  18  -1       2486.13       2403.85        49.15 o                         
  10  18  -1       4799.14       4725.54        90.11 o                         
  12  18  -1       1866.78       1721.55        57.53 o                         
 -11  19  -1         35.13         40.43        10.56 o                         
  -9  19  -1        330.22        316.74        16.05 o                         
  -7  19  -1       1074.58       1129.75        27.85 o                         
  -5  19  -1        164.72        173.30        16.06 o                         
  -3  19  -1        111.29         96.12        28.66 o                         
  -1  19  -1       2870.37       2836.90        89.56 o                         
   1  19  -1       1236.46       1300.34        48.75 o                         
   3  19  -1        140.42        162.97        23.30 o                         
   5  19  -1        960.55        934.44        24.68 o                         
   7  19  -1        292.01        301.22        22.93 o                         
   9  19  -1       1026.28        995.41        31.36 o                         
  11  19  -1        346.54        308.18        29.58 o                         
 -10  20  -1       1037.71       1045.01        19.17 o                         
  -8  20  -1       3582.12       3636.25        46.32 o                         
  -6  20  -1       1721.76       1797.87        35.89 o                         
  -4  20  -1        334.12        283.58        14.79 o                         
  -2  20  -1       4359.98       4274.98        64.79 o                         
   0  20  -1       1128.65       1059.96        42.32 o                         
   2  20  -1       9310.86       9292.78       155.35 o                         
   4  20  -1        309.66        289.29        16.58 o                         
   6  20  -1       1497.20       1501.52        39.40 o                         
   8  20  -1        494.07        479.84        22.99 o                         
  10  20  -1       3287.30       3129.62        64.21 o                         
 -11  21  -1       1579.82       1311.08        47.74 o                         
  -9  21  -1        115.25        128.29        12.27 o                         
  -7  21  -1       3112.73       3158.36        44.94 o                         
  -5  21  -1       2160.41       2080.44        40.86 o                         
  -3  21  -1      14661.35      14510.88       140.87 o                         
  -1  21  -1       7178.59       7116.28        64.97 o                         
   1  21  -1       5045.64       4868.48        61.83 o                         
   3  21  -1       3816.97       3786.81        60.92 o                         
   5  21  -1      10099.63      10112.28       146.42 o                         
   7  21  -1       7561.08       7437.70        92.90 o                         
   9  21  -1         36.25         39.05        15.65 o                         
  11  21  -1       1857.88       1791.83        40.79 o                         
 -10  22  -1        520.55        518.27        22.04 o                         
  -8  22  -1       2714.21       2844.03        42.95 o                         
  -6  22  -1       2116.24       2265.99        40.95 o                         
  -4  22  -1       2317.16       2255.78        43.28 o                         
  -2  22  -1       2693.57       2555.98        34.14 o                         
   0  22  -1       2712.29       2629.46        40.79 o                         
   2  22  -1       5376.51       5256.63        65.44 o                         
   4  22  -1       4990.40       4939.33        71.26 o                         
   6  22  -1        707.46        611.72        26.84 o                         
   8  22  -1       1571.92       1424.98        32.37 o                         
  10  22  -1       2724.95       2710.38        67.63 o                         
  -9  23  -1       5595.45       5977.01        66.12 o                         
  -7  23  -1        117.95        120.05        17.73 o                         
  -5  23  -1       7669.67       8240.86       102.12 o                         
  -3  23  -1       2257.10       2234.96        33.31 o                         
  -1  23  -1       2795.94       2740.48        40.50 o                         
   1  23  -1       1397.26       1344.61        29.45 o                         
   3  23  -1       3921.76       4038.97        66.75 o                         
   5  23  -1       4546.93       4445.11        93.85 o                         
   7  23  -1       2060.41       2186.24        62.03 o                         
   9  23  -1       1722.75       1666.88        35.95 o                         
  11  23  -1        927.27        850.40        51.75 o                         
  -8  24  -1       2469.37       2574.65        55.78 o                         
  -6  24  -1        501.97        552.87        24.82 o                         
  -4  24  -1       2458.13       2476.24        52.18 o                         
  -2  24  -1       3282.73       3252.95        52.06 o                         
   0  24  -1      11225.89      11092.52       123.74 o                         
   2  24  -1        167.07        163.40        20.20 o                         
   4  24  -1       4985.36       5222.33       103.82 o                         
   6  24  -1        756.96        805.98        36.31 o                         
   8  24  -1       7523.97       7428.12       116.88 o                         
  10  24  -1       2241.79       1921.89        58.34 o                         
  -9  25  -1        635.56        547.79        36.70 o                         
  -7  25  -1       4567.36       4847.52        75.49 o                         
  -5  25  -1       4362.47       4273.12        94.14 o                         
  -3  25  -1       1404.72       1406.75        39.10 o                         
  -1  25  -1        478.19        444.37        24.12 o                         
   1  25  -1        439.52        487.53        24.94 o                         
   3  25  -1       4622.38       4718.71        73.53 o                         
   5  25  -1       2678.43       2652.40        52.60 o                         
   7  25  -1        146.00        148.44        21.98 o                         
   9  25  -1       1026.79       1019.15        96.20 o                         
  -8  26  -1        401.56        400.40        36.90 o                         
  -6  26  -1       2983.13       2895.37        63.71 o                         
  -4  26  -1       1529.32       1585.98        57.60 o                         
  -2  26  -1       4253.01       4275.15        78.01 o                         
   0  26  -1       1739.15       1770.94        41.44 o                         
   2  26  -1       6809.15       7277.43       114.70 o                         
   4  26  -1        717.12        772.38        31.45 o                         
   6  26  -1       5940.65       6168.69       105.47 o                         
   8  26  -1         90.79         94.60        18.43 o                         
  -7  27  -1       1322.58       1302.83       180.40 o                         
  -5  27  -1         63.00         72.57        32.45 o                         
  -3  27  -1       1120.79       1062.95        41.46 o                         
  -1  27  -1        654.68        653.28        34.46 o                         
   1  27  -1       1263.58       1189.86        35.55 o                         
   3  27  -1         54.94         48.43        20.17 o                         
   5  27  -1        685.29        706.15        26.99 o                         
   7  27  -1       2393.91       2483.92        55.88 o                         
   9  27  -1        440.41        359.77        22.67 o                         
  -6  28  -1       1372.61       1112.89        59.50 o                         
  -4  28  -1       2019.53       2182.67       103.20 o                         
  -2  28  -1        249.36        247.96        28.90 o                         
   0  28  -1         21.16         46.19        21.79 o                         
   2  28  -1        497.89        503.66        27.11 o                         
   4  28  -1       1712.76       1960.69        44.75 o                         
   6  28  -1       1577.93       1707.43        41.04 o                         
   8  28  -1        678.59        638.41        24.05 o                         
  -5  29  -1        212.84        288.60        37.40 o                         
  -1  29  -1       1818.83       1840.69        53.63 o                         
   1  29  -1       3055.26       2962.55        71.13 o                         
   3  29  -1       1901.74       1822.46        47.71 o                         
   5  29  -1         92.47         87.26        14.90 o                         
   7  29  -1        974.04        942.93        30.63 o                         
   0  30  -1          1.76          7.23        19.45 o                         
   2  30  -1        383.35        346.74        25.83 o                         
   4  30  -1        173.75        161.10        17.06 o                         
   6  30  -1        754.40        770.72        27.01 o                         
   1  31  -1       1887.82       2021.15        49.73 o                         
   3  31  -1        119.18        108.11        23.63 o                         
   5  31  -1         45.55         39.52        11.33 o                         
   2  32  -1        632.17        593.36        39.40 o                         
   4  32  -1       3264.83       2951.85        84.50 o                         
   3  33  -1        248.03        240.40        21.80 o                         
 -14   0   0       3321.22       3554.50        68.26 o                         
 -12   0   0        629.21        577.90        25.61 o                         
 -10   0   0       8664.65       9160.90       102.44 o                         
  -8   0   0      33174.46      33653.32       318.47 o                         
  -6   0   0       5394.62       5939.32       122.63 o                         
  -4   0   0      20251.15      19496.72       383.29 o                         
  -2   0   0       3488.62       3647.05        57.85 o                         
   2   0   0       3479.61       3956.12        89.39 o                         
   4   0   0      22301.87      23414.25       398.61 o                         
   6   0   0       2843.81       3093.98        64.45 o                         
   8   0   0      35068.12      37304.39       649.35 o                         
  10   0   0       8904.60       9577.50       165.28 o                         
  12   0   0        132.91         67.56        30.83 o                         
  14   0   0       3198.02       3168.52       112.41 o                         
 -13   1   0       8496.54       8549.22        82.90 o                         
 -11   1   0       1726.37       1640.87        22.52 o                         
  -9   1   0       5784.80       5833.42        53.51 o                         
  -7   1   0       2419.08       2394.96        28.48 o                         
  -5   1   0      36697.09      36672.95       433.89 o                         
  -3   1   0      17253.81      16744.01       181.10 o                         
  -1   1   0        730.10        711.89        13.94 o                         
   1   1   0       1013.02        978.88        24.59 o                         
   3   1   0      19215.19      20459.25       299.14 o                         
   5   1   0      35340.78      36898.12       379.53 o                         
   7   1   0       1205.78       1128.84        27.55 o                         
   9   1   0       6281.60       6586.69       102.62 o                         
  11   1   0       2266.88       2446.81        59.71 o                         
  13   1   0       8944.79       9281.29       116.20 o                         
 -14   2   0       3680.59       3381.87        72.04 o                         
 -12   2   0       2164.22       2174.07        26.49 o                         
 -10   2   0       4109.94       4317.37        36.46 o                         
  -8   2   0       4924.08       4996.35        47.08 o                         
  -6   2   0      10225.07      10049.64       154.67 o                         
  -4   2   0       3298.34       3330.21        66.41 o                         
  -2   2   0      15313.50      15738.92       256.23 o                         
   0   2   0        997.12        828.02        16.77 o                         
   2   2   0      13450.44      14028.81       274.70 o                         
   4   2   0       3379.06       3667.72        53.47 o                         
   6   2   0      10855.67      10830.08       143.31 o                         
   8   2   0       4599.62       4727.59        66.87 o                         
  10   2   0       4505.56       4740.79        65.91 o                         
  12   2   0       2410.64       2471.85        43.53 o                         
  14   2   0       3259.91       3143.97        47.11 o                         
 -13   3   0       3538.20       3581.19        42.07 o                         
 -11   3   0       6639.68       6793.07        53.06 o                         
  -9   3   0       1168.54       1224.08        25.62 o                         
  -7   3   0      17658.99      17644.60       123.80 o                         
  -5   3   0       9055.12       9238.57       118.04 o                         
  -3   3   0      33712.65      34332.74       556.67 o                         
  -1   3   0      10034.48      10535.89       189.97 o                         
   1   3   0      10245.63      10647.75       171.35 o                         
   3   3   0      29247.18      29674.55       490.90 o                         
   5   3   0      10717.29      11247.86       190.78 o                         
   7   3   0      20987.89      21346.11       222.84 o                         
   9   3   0        302.86        294.06        20.98 o                         
  11   3   0       4602.98       4564.41        61.40 o                         
  13   3   0       3187.34       3226.68        48.16 o                         
 -14   4   0        950.12        872.13        21.66 o                         
 -12   4   0       3369.94       3279.04        34.73 o                         
 -10   4   0       1464.20       1436.56        20.51 o                         
  -8   4   0       3941.53       3977.51        44.86 o                         
  -6   4   0       8503.21       8765.15       132.88 o                         
  -4   4   0       5438.59       5545.94        84.26 o                         
  -2   4   0       7635.63       7981.64       170.84 o                         
   0   4   0      17967.93      17629.91       253.99 o                         
   2   4   0      13167.72      13351.75       252.84 o                         
   4   4   0       5386.20       5586.51       123.23 o                         
   6   4   0       6327.10       6224.18        92.93 o                         
   8   4   0       4814.40       4954.44        73.68 o                         
  10   4   0       2391.44       2458.48        41.21 o                         
  12   4   0       4273.74       4385.03        62.96 o                         
  14   4   0       1215.85       1131.12        34.92 o                         
 -13   5   0       1049.77       1118.64        22.60 o                         
 -11   5   0       1986.73       1899.24        24.60 o                         
  -9   5   0       9648.05      10033.55        82.61 o                         
  -7   5   0       9699.13       9748.23        74.11 o                         
  -5   5   0       2257.17       2239.08        39.69 o                         
  -3   5   0       3243.98       3136.77        44.56 o                         
  -1   5   0      17657.24      17535.16       213.94 o                         
   1   5   0      18912.95      18251.40       665.03 o                         
   3   5   0       4825.04       4689.78       106.81 o                         
   5   5   0       1483.73       1472.20        33.04 o                         
   7   5   0       8050.14       8125.73        87.99 o                         
   9   5   0      10925.88      11546.38       123.81 o                         
  11   5   0       2903.92       3040.38        49.90 o                         
  13   5   0       1403.43       1454.64        29.72 o                         
 -14   6   0       1349.06       1275.01        38.13 o                         
 -12   6   0       3924.10       3823.41        39.93 o                         
 -10   6   0       3143.52       3138.85        31.55 o                         
  -8   6   0       5757.61       5706.98        53.45 o                         
  -6   6   0       1789.17       1688.15        61.86 o                         
  -4   6   0       4425.78       4643.59        65.40 o                         
  -2   6   0      18172.75      18225.74       192.33 o                         
   0   6   0       3919.29       3849.97        61.73 o                         
   2   6   0      19059.33      18717.50       247.72 o                         
   4   6   0       5162.28       5437.07        77.21 o                         
   6   6   0       1307.57       1204.07        30.17 o                         
   8   6   0       5064.97       4905.07        60.40 o                         
  10   6   0       3467.62       3475.65        52.22 o                         
  12   6   0       4660.96       4693.99        74.73 o                         
  14   6   0       1059.82        789.13       141.75 o                         
 -13   7   0        463.79        467.74        16.59 o                         
 -11   7   0       1090.96       1141.23        20.17 o                         
  -9   7   0      13338.12      13611.67        93.91 o                         
  -7   7   0      12107.00      12400.77       108.91 o                         
  -5   7   0       1528.78       1507.90        37.75 o                         
  -3   7   0       1537.15       1620.74        28.97 o                         
  -1   7   0      27336.73      26015.92       267.35 o                         
   1   7   0      29677.84      28566.14       780.12 o                         
   3   7   0       2398.82       2384.35        47.13 o                         
   5   7   0       3161.53       3300.45        51.97 o                         
   7   7   0      13594.11      14024.12       134.98 o                         
   9   7   0      11803.00      12022.27       123.40 o                         
  11   7   0        778.46        807.91        28.26 o                         
  13   7   0        457.75        452.03        18.95 o                         
 -14   8   0       5031.97       5269.46        76.25 o                         
 -12   8   0       4710.03       4751.29        45.52 o                         
 -10   8   0         87.66         90.99        12.43 o                         
  -8   8   0       3963.41       4080.57        49.94 o                         
  -6   8   0      33727.95      34334.52       317.15 o                         
  -4   8   0      51812.75      50676.36       554.79 o                         
  -2   8   0      13248.63      13818.07       185.53 o                         
   0   8   0      79888.00      78222.40       812.64 o                         
   2   8   0      13008.28      12876.04       230.53 o                         
   4   8   0      50854.46      48507.12       572.92 o                         
   6   8   0      33646.98      34248.84       294.45 o                         
   8   8   0       3226.12       3133.13        48.23 o                         
  10   8   0        134.63        146.05        22.62 o                         
  12   8   0       5118.76       5322.87        67.01 o                         
  14   8   0       5301.56       5223.44       260.75 o                         
 -13   9   0       1733.01       1815.38        26.59 o                         
 -11   9   0        626.05        610.24        17.05 o                         
  -9   9   0      22956.21      23263.12       174.55 o                         
  -7   9   0       4730.36       4557.69        52.40 o                         
  -5   9   0      15616.41      16102.28       276.33 o                         
  -3   9   0       3182.54       3210.80        53.73 o                         
  -1   9   0      21995.68      21326.94       375.10 o                         
   1   9   0      24428.48      23905.68       392.26 o                         
   3   9   0       2838.23       2710.07        45.64 o                         
   5   9   0      15918.97      16490.31       210.74 o                         
   7   9   0       4654.46       4497.32        61.26 o                         
   9   9   0      22647.68      22959.09       204.31 o                         
  11   9   0        338.59        298.51        21.09 o                         
  13   9   0       1710.29       1772.90        32.73 o                         
 -14  10   0        695.96        653.86        20.73 o                         
 -12  10   0       1282.40       1359.47        23.58 o                         
 -10  10   0       5234.73       5453.95        60.45 o                         
  -8  10   0       3310.33       3336.49        51.06 o                         
  -6  10   0       6375.03       6094.07        63.04 o                         
  -4  10   0         19.03         35.89        13.29 o                         
  -2  10   0      21831.09      21595.28       386.22 o                         
   0  10   0       7039.55       6733.02        72.04 o                         
   2  10   0      19460.12      18238.75       292.60 o                         
   4  10   0        123.27        150.96        12.77 o                         
   6  10   0       7964.71       7729.37       106.14 o                         
   8  10   0       2924.95       2971.53        49.77 o                         
  10  10   0       4717.62       4746.21        68.58 o                         
  12  10   0        721.86        675.48        24.18 o                         
  14  10   0       1106.31        939.49        47.00 o                         
 -13  11   0        643.41        637.65        15.73 o                         
 -11  11   0      10715.12      10988.35        92.69 o                         
  -9  11   0       8436.77       8468.98        70.67 o                         
  -7  11   0      20592.39      20533.66       186.88 o                         
  -5  11   0       9938.75       9945.11       127.03 o                         
  -3  11   0      30858.82      30907.21       376.63 o                         
  -1  11   0       9650.42       9126.78       102.61 o                         
   1  11   0      13292.91      12514.55       150.63 o                         
   3  11   0      36237.40      35903.32       447.57 o                         
   5  11   0       6526.62       6140.45        88.17 o                         
   7  11   0      15882.82      15579.11       182.42 o                         
   9  11   0       7528.55       7643.88        86.48 o                         
  11  11   0      13749.25      14238.31       153.61 o                         
  13  11   0       1130.12       1044.51        25.06 o                         
 -12  12   0       2777.23       2785.57        33.39 o                         
 -10  12   0       8982.26       9223.75        84.51 o                         
  -8  12   0       2273.81       2290.02        31.13 o                         
  -6  12   0       6610.78       6324.48        87.85 o                         
  -4  12   0        452.08        393.35        25.08 o                         
  -2  12   0      29273.03      29365.36       379.83 o                         
   0  12   0       2548.93       2275.33        32.03 o                         
   2  12   0      27191.20      26954.38       323.13 o                         
   4  12   0        666.24        654.91        24.72 o                         
   6  12   0       9439.40       9334.25        99.97 o                         
   8  12   0       2594.75       2612.27        46.18 o                         
  10  12   0       8625.94       8731.42        99.17 o                         
  12  12   0       1299.79       1167.72        27.56 o                         
 -13  13   0       1549.04       1594.43        27.39 o                         
 -11  13   0        358.66        311.92        15.76 o                         
  -9  13   0       3791.97       3860.59        44.71 o                         
  -7  13   0       2095.85       2123.10        41.73 o                         
  -5  13   0       4345.79       4068.46        59.97 o                         
  -3  13   0      10822.24      11494.88       156.08 o                         
  -1  13   0       2607.59       2468.56        44.50 o                         
   1  13   0       2418.16       2309.46        38.40 o                         
   3  13   0      11856.82      12244.93       225.19 o                         
   5  13   0       4366.79       4118.23        57.94 o                         
   7  13   0       2285.99       2390.61        43.55 o                         
   9  13   0       3910.74       3781.69        61.37 o                         
  11  13   0        232.21        189.67        18.33 o                         
  13  13   0       1587.78       1600.26        38.22 o                         
 -12  14   0       4665.27       4816.44        47.87 o                         
 -10  14   0        221.21        239.99        15.20 o                         
  -8  14   0       1207.19       1178.55        24.79 o                         
  -6  14   0       3123.98       3005.71        46.04 o                         
  -4  14   0      14602.00      14057.65       188.11 o                         
  -2  14   0      14340.82      14773.92       204.63 o                         
   0  14   0        248.86        178.59        12.80 o                         
   2  14   0      11911.63      11753.35       169.37 o                         
   4  14   0      13435.84      12717.79       159.19 o                         
   6  14   0       3783.08       3599.09        57.07 o                         
   8  14   0       1890.19       1856.03        35.97 o                         
  10  14   0        313.63        300.78        22.94 o                         
  12  14   0       3696.59       3544.35        62.00 o                         
 -13  15   0        145.49        128.84         9.57 o                         
 -11  15   0       1033.48       1051.80        21.25 o                         
  -9  15   0       2084.86       2220.96        34.41 o                         
  -7  15   0       1831.74       1872.46        30.67 o                         
  -5  15   0       3861.06       3715.01        65.28 o                         
  -3  15   0      13675.04      13690.76       184.74 o                         
  -1  15   0       3701.64       3538.53        67.62 o                         
   1  15   0       4681.50       4526.82        83.20 o                         
   3  15   0      13685.67      13460.26       146.48 o                         
   5  15   0       2678.05       2679.75        48.64 o                         
   7  15   0        877.69        860.09        23.52 o                         
   9  15   0       2735.45       2733.45        49.91 o                         
  11  15   0       2263.42       2303.66        43.36 o                         
  13  15   0        572.88        530.08        28.05 o                         
 -12  16   0        324.50        323.33        13.33 o                         
 -10  16   0       6456.91       6797.15        62.81 o                         
  -8  16   0       7757.57       8031.02        84.06 o                         
  -6  16   0       1012.58       1061.91        28.89 o                         
  -4  16   0       3612.93       3632.31        70.18 o                         
  -2  16   0       4948.96       4860.47       112.98 o                         
   0  16   0      24030.58      22760.29       264.92 o                         
   2  16   0       5621.84       5726.13        73.22 o                         
   4  16   0       4135.74       4084.45        63.24 o                         
   6  16   0        647.95        651.68        24.45 o                         
   8  16   0       7067.64       7162.23        81.55 o                         
  10  16   0       7455.39       7562.34       107.18 o                         
  12  16   0        539.51        536.27        28.90 o                         
 -11  17   0        165.23        157.48        11.47 o                         
  -9  17   0       9509.98       9863.61        90.53 o                         
  -7  17   0        651.94        651.75        21.08 o                         
  -5  17   0       9137.86       8718.39       128.44 o                         
  -3  17   0       1339.29       1365.36        49.13 o                         
  -1  17   0      10784.07      10598.39       156.35 o                         
   1  17   0      11318.56      11134.16       141.66 o                         
   3  17   0       1418.41       1388.22        31.68 o                         
   5  17   0       9290.23       8926.49       124.80 o                         
   7  17   0        495.17        476.80        19.91 o                         
   9  17   0       9773.01       9705.73       105.58 o                         
  11  17   0        154.21        165.12        39.13 o                         
 -12  18   0       2115.99       2011.57        43.18 o                         
 -10  18   0        759.03        753.15        18.61 o                         
  -8  18   0        292.18        317.75        19.45 o                         
  -6  18   0       4616.86       4657.85        54.24 o                         
  -4  18   0       6035.37       5835.84        91.02 o                         
  -2  18   0       5132.82       5162.59       146.52 o                         
   0  18   0         49.02         51.66        16.27 o                         
   2  18   0       7368.53       7571.83        99.13 o                         
   4  18   0       6657.82       6401.84        97.26 o                         
   6  18   0       3061.88       2977.34        49.95 o                         
   8  18   0         41.81         49.97        19.45 o                         
  10  18   0       1625.06       1747.16        44.64 o                         
  12  18   0       2602.38       2471.67        96.30 o                         
 -11  19   0       5194.24       5604.07        66.70 o                         
  -9  19   0       1207.20       1256.09        35.64 o                         
  -7  19   0       5825.59       5907.92        72.27 o                         
  -5  19   0       5629.96       5437.37        70.95 o                         
  -3  19   0      11594.70      11579.11       186.06 o                         
  -1  19   0      11392.57      11199.74       237.92 o                         
   1  19   0       9226.88       8805.29       143.63 o                         
   3  19   0       7935.34       7697.60       119.42 o                         
   5  19   0       8844.07       8898.57        94.83 o                         
   7  19   0       8545.88       8593.20       108.03 o                         
   9  19   0       1649.91       1593.50        41.33 o                         
  11  19   0       3309.31       3241.54        60.93 o                         
 -12  20   0       2412.97       1791.77       261.60 o                         
 -10  20   0       1873.54       1949.90        28.33 o                         
  -8  20   0       2371.12       2647.89        44.74 o                         
  -6  20   0       9197.83       9280.22       102.86 o                         
  -4  20   0       4863.85       4956.20        53.62 o                         
  -2  20   0       7406.26       7273.94       145.67 o                         
   0  20   0       4450.80       4500.36        89.49 o                         
   2  20   0       9297.44       9090.41       185.12 o                         
   4  20   0       5646.69       5518.86        72.76 o                         
   6  20   0       7314.50       7174.38        92.94 o                         
   8  20   0       1460.44       1414.22        39.80 o                         
  10  20   0       2912.33       2988.35        53.77 o                         
  12  20   0       3033.19       2163.18        98.00 o                         
 -11  21   0         59.49         60.44        13.56 o                         
  -9  21   0       1816.31       1984.08        33.03 o                         
  -7  21   0        450.42        487.78        23.27 o                         
  -5  21   0       4703.86       4638.17        73.59 o                         
  -3  21   0       4296.95       4193.13        44.42 o                         
  -1  21   0       2726.47       2759.34        53.32 o                         
   1  21   0       2900.22       2746.32        52.28 o                         
   3  21   0       5152.72       5152.80        63.39 o                         
   5  21   0       5066.44       4896.95        70.38 o                         
   7  21   0        360.14        405.69        24.79 o                         
   9  21   0       1877.88       1969.79        39.03 o                         
  11  21   0         89.29        102.70        16.69 o                         
 -10  22   0       1605.60       1679.26        29.62 o                         
  -8  22   0       8996.43       9318.44       103.23 o                         
  -6  22   0       1414.36       1432.35        34.72 o                         
  -4  22   0        407.43        354.42        20.48 o                         
  -2  22   0       4163.89       4011.09        48.84 o                         
   0  22   0      24117.66      24372.51       205.52 o                         
   2  22   0       6470.11       6562.00        88.30 o                         
   4  22   0        883.04        852.36        29.00 o                         
   6  22   0        559.09        515.17        22.18 o                         
   8  22   0       9232.44       9284.57       136.62 o                         
  10  22   0       1164.61       1094.76        39.52 o                         
  -9  23   0        764.71        724.08        19.28 o                         
  -7  23   0        541.81        532.24        23.21 o                         
  -5  23   0       3305.51       3458.56        98.46 o                         
  -3  23   0       4371.19       4352.46        60.49 o                         
  -1  23   0       1197.62       1187.03        30.42 o                         
   1  23   0       1681.29       1691.14        41.62 o                         
   3  23   0       4088.88       4339.24        74.91 o                         
   5  23   0       2834.94       2935.83        53.85 o                         
   7  23   0        527.88        505.91        25.32 o                         
   9  23   0        449.00        422.52        17.90 o                         
 -10  24   0        312.60        252.93        22.07 o                         
  -8  24   0        148.62        141.33        15.16 o                         
  -6  24   0        649.02        671.10        34.97 o                         
  -4  24   0       1177.79       1241.29        32.72 o                         
  -2  24   0       2917.51       3047.64        59.73 o                         
   0  24   0        326.95        340.69        23.61 o                         
   2  24   0       2043.09       2179.55        44.86 o                         
   4  24   0       1283.46       1352.42        48.98 o                         
   6  24   0        638.38        661.34        26.40 o                         
   8  24   0        316.24        322.76        23.66 o                         
  10  24   0        143.26        147.67        19.51 o                         
  -9  25   0       2048.39       2047.08       139.15 o                         
  -7  25   0       2140.64       2169.89        46.31 o                         
  -5  25   0       4724.66       4775.73        90.03 o                         
  -3  25   0       3779.36       3746.82        55.89 o                         
  -1  25   0       1498.86       1454.73        44.90 o                         
   1  25   0       1236.41       1194.57        33.30 o                         
   3  25   0       3484.90       3483.13        59.93 o                         
   5  25   0       4152.93       4175.23        75.40 o                         
   7  25   0       2644.09       2906.17        77.81 o                         
   9  25   0       1911.97       1719.51        53.58 o                         
  -8  26   0       3606.24       3630.57        80.36 o                         
  -6  26   0        544.85        533.63        25.68 o                         
  -4  26   0        428.07        421.77        25.42 o                         
  -2  26   0        883.94        902.32        36.06 o                         
   0  26   0       6271.61       6285.64        89.07 o                         
   2  26   0        363.90        380.71        24.93 o                         
   4  26   0         50.82         44.81        19.37 o                         
   6  26   0        837.73        895.44        45.35 o                         
   8  26   0       3885.74       4038.69        95.09 o                         
  -7  27   0       3541.07       3746.67       115.89 o                         
  -5  27   0       1631.58       1671.28        49.83 o                         
  -3  27   0       3386.68       3331.32        71.16 o                         
  -1  27   0       1430.94       1437.91        43.15 o                         
   1  27   0       2796.38       2961.21        56.34 o                         
   3  27   0       5321.55       5672.92        85.48 o                         
   5  27   0        870.21        896.54        37.89 o                         
   7  27   0       2699.20       2831.63        54.36 o                         
   9  27   0        211.41        170.37        13.57 o                         
  -6  28   0       2233.01       2280.07       103.30 o                         
  -4  28   0        661.75        614.56        49.03 o                         
  -2  28   0       3666.75       3799.94        98.83 o                         
   0  28   0         86.04        114.60        23.57 o                         
   2  28   0       3163.66       3403.64        70.22 o                         
   4  28   0        479.02        515.06        27.36 o                         
   6  28   0       2523.68       2515.76        82.65 o                         
   8  28   0       1495.63       1403.78        62.20 o                         
  -5  29   0        306.74        420.09        43.30 o                         
  -3  29   0       1422.97       1341.93        51.64 o                         
  -1  29   0       3594.59       3791.77        82.45 o                         
   1  29   0       3200.14       3283.45        67.68 o                         
   3  29   0        841.47        825.15        31.87 o                         
   5  29   0        423.98        478.10        24.97 o                         
   7  29   0       2078.37       1948.98        57.27 o                         
  -2  30   0       1261.80       1228.56        69.10 o                         
   0  30   0        863.12        924.54        33.21 o                         
   2  30   0        874.37        915.41        35.29 o                         
   4  30   0       3541.64       3692.83       108.64 o                         
   6  30   0       2208.85       2104.62        48.83 o                         
  -1  31   0       2188.39       2232.59        61.03 o                         
   1  31   0       2354.46       2481.73        55.68 o                         
   3  31   0        242.29        252.72        16.72 o                         
   5  31   0        280.60        307.44        19.08 o                         
   0  32   0        231.12        204.49        20.04 o                         
   2  32   0       1720.23       1757.45        50.08 o                         
   4  32   0        137.76        115.55        16.76 o                         
   1  33   0       1937.62       1769.12        52.81 o                         
   3  33   0        717.52        599.39        34.50 o                         
 -15   1   1       1392.80       1328.25        38.54 o                         
 -13   1   1      10180.76      10347.51        92.23 o                         
 -11   1   1       3639.07       3714.14        34.71 o                         
  -9   1   1       1828.79       1790.41        24.44 o                         
  -7   1   1       4818.47       4795.93        56.52 o                         
  -5   1   1      32416.48      34375.13       440.79 o                         
  -3   1   1      57106.13      57230.62       666.79 o                         
  -1   1   1        909.51        973.66        22.17 o                         
   1   1   1      23707.57      23409.64       475.52 o                         
   3   1   1      10517.13       9947.05       177.74 o                         
   5   1   1      32100.11      31739.15       418.12 o                         
   7   1   1       7221.68       7716.24        99.59 o                         
   9   1   1       3834.84       3645.76        50.07 o                         
  11   1   1        577.97        560.64        24.43 o                         
  13   1   1       3196.10       3148.57        45.24 o                         
 -14   2   1          0.60         17.25        11.31 o                         
 -12   2   1        365.34        338.21        14.59 o                         
 -10   2   1       2940.99       3169.17        29.28 o                         
  -8   2   1      29038.32      29658.66       186.79 o                         
  -6   2   1       3652.82       3687.82        72.37 o                         
  -4   2   1       9080.85       9361.65       133.40 o                         
  -2   2   1      18996.70      19122.24       272.64 o                         
   0   2   1      33500.70      33478.82       573.39 o                         
   2   2   1       5479.27       5691.83       128.02 o                         
   4   2   1       3342.78       3220.72        62.82 o                         
   6   2   1        711.11        972.93        41.36 o                         
   8   2   1      13602.86      13909.94       142.13 o                         
  10   2   1      12591.48      13045.38       145.02 o                         
  12   2   1         52.45         57.19        17.70 o                         
  14   2   1       1325.41       1238.76        36.03 o                         
 -15   3   1        689.10        681.84        23.09 o                         
 -13   3   1       2075.14       2115.19        33.59 o                         
 -11   3   1       5850.22       5850.48        49.36 o                         
  -9   3   1       2212.16       2180.13        25.93 o                         
  -7   3   1       9954.83      10584.67        83.55 o                         
  -5   3   1      13114.79      12830.55       233.46 o                         
  -3   3   1       5248.94       5255.23        88.11 o                         
  -1   3   1      20531.46      20222.12       287.34 o                         
   1   3   1       8384.05       8400.72       124.94 o                         
   3   3   1      16373.48      16568.15       264.61 o                         
   5   3   1       8517.18       8127.24        98.77 o                         
   7   3   1      11048.22      11065.45       115.05 o                         
   9   3   1        166.85        178.72        18.32 o                         
  11   3   1       2238.15       2315.63        42.72 o                         
  13   3   1       2536.69       2552.41        40.91 o                         
 -14   4   1       2606.45       2706.91        50.73 o                         
 -12   4   1       2942.97       2857.51        30.70 o                         
 -10   4   1       8976.52       9032.76        61.50 o                         
  -8   4   1       5533.75       5944.11        50.14 o                         
  -6   4   1      22728.49      22949.31       309.18 o                         
  -4   4   1       9664.99      10340.08       258.78 o                         
  -2   4   1      73183.69      71355.98       136.30 o                         
   0   4   1       3208.90       3129.50        38.22 o                         
   2   4   1      31394.86      30300.78       388.68 o                         
   4   4   1      14440.06      14600.29       183.78 o                         
   6   4   1      21154.84      21531.01       237.15 o                         
   8   4   1      12834.13      13106.36       151.09 o                         
  10   4   1       5720.41       6015.56        90.14 o                         
  12   4   1       5465.08       5749.01        81.97 o                         
  14   4   1        671.27        615.89        31.95 o                         
 -15   5   1       3854.19       3211.18       100.20 o                         
 -13   5   1        582.00        553.87        16.01 o                         
 -11   5   1       6980.61       7269.84        55.18 o                         
  -9   5   1       6540.18       6925.42        63.02 o                         
  -7   5   1      16054.64      16145.44       136.52 o                         
  -5   5   1       9142.97       8567.06       126.47 o                         
  -3   5   1      20273.86      21438.65       278.99 o                         
  -1   5   1      61663.11      59362.04       629.41 o                         
   1   5   1      38590.79      36548.71      1257.48 o                         
   3   5   1      25239.73      24821.15       324.12 o                         
   5   5   1       8454.85       9265.41       129.63 o                         
   7   5   1      11972.95      12123.56       126.46 o                         
   9   5   1       2347.35       2390.96        46.17 o                         
  11   5   1       4693.07       4942.97        73.82 o                         
  13   5   1       2690.13       2615.95        38.33 o                         
 -14   6   1       3893.97       4001.60        48.85 o                         
 -12   6   1      10997.01      11315.16        92.08 o                         
 -10   6   1        601.33        623.21        15.70 o                         
  -8   6   1       3537.66       3411.55        36.82 o                         
  -6   6   1       2931.80       2886.06        76.32 o                         
  -4   6   1      50228.65      48343.29      1285.57 o                         
  -2   6   1      51767.66      52133.53       526.55 o                         
   0   6   1       4544.65       4333.67        55.82 o                         
   2   6   1       8365.23       8335.51       103.02 o                         
   4   6   1      29021.24      28722.28       381.53 o                         
   6   6   1      20818.47      21214.59       208.86 o                         
   8   6   1        288.69        230.59        22.76 o                         
  10   6   1       2895.33       2825.59        61.13 o                         
  12   6   1       4311.43       4547.98        59.15 o                         
  14   6   1       7697.53       6203.72       487.44 o                         
 -13   7   1       5962.22       6157.85        71.61 o                         
 -11   7   1        295.25        297.58        14.72 o                         
  -9   7   1      12317.61      12779.77       103.29 o                         
  -7   7   1      15107.30      15457.81       128.33 o                         
  -5   7   1       4351.92       4249.92        77.96 o                         
  -3   7   1       5044.26       4983.59        65.28 o                         
  -1   7   1      23482.23      22656.38       232.50 o                         
   1   7   1      84578.23      81905.15      1341.64 o                         
   3   7   1       1986.38       1995.31        34.61 o                         
   5   7   1      28179.88      27972.14       318.18 o                         
   7   7   1        582.84        541.30        20.11 o                         
   9   7   1      11858.67      12068.77       145.63 o                         
  11   7   1        892.17        873.16        27.65 o                         
  13   7   1       2159.94       2071.67        34.24 o                         
 -14   8   1         77.16         72.43        14.94 o                         
 -12   8   1        507.80        510.48        16.71 o                         
 -10   8   1       1083.22       1163.11        21.15 o                         
  -8   8   1       5803.49       6112.94        60.15 o                         
  -6   8   1        600.11        562.39        20.22 o                         
  -4   8   1        888.41        849.36        31.53 o                         
  -2   8   1       4025.80       4080.21        49.67 o                         
   0   8   1      28933.51      27411.17       279.07 o                         
   2   8   1       3215.44       3080.10        49.50 o                         
   4   8   1        330.41        310.00        13.78 o                         
   6   8   1        158.27        161.16        13.72 o                         
   8   8   1       3364.18       3489.09        59.04 o                         
  10   8   1       1949.99       1960.12        39.31 o                         
  12   8   1        104.75        121.52        17.25 o                         
  14   8   1        196.89        119.00        19.60 o                         
 -13   9   1        316.16        333.48        13.57 o                         
 -11   9   1       2429.87       2538.75        31.58 o                         
  -9   9   1      12932.61      13404.33        99.52 o                         
  -7   9   1       4572.74       4740.54        50.37 o                         
  -5   9   1       4690.89       5111.81        85.56 o                         
  -3   9   1       5751.41       5283.38       135.79 o                         
  -1   9   1       9753.99       9725.78        85.73 o                         
   1   9   1      22268.27      21941.13       288.06 o                         
   3   9   1       1527.26       1431.73        29.50 o                         
   5   9   1       1981.45       1933.85        42.86 o                         
   7   9   1       8443.81       8281.07        90.03 o                         
   9   9   1       4339.07       4302.29        49.08 o                         
  11   9   1       3848.35       4068.35        59.74 o                         
  13   9   1         66.13         64.00        16.47 o                         
 -14  10   1       4482.66       4681.96        64.08 o                         
 -12  10   1       6722.09       6841.25        60.78 o                         
 -10  10   1       3672.32       3806.22        40.59 o                         
  -8  10   1       5009.44       4834.92        52.55 o                         
  -6  10   1      12489.30      13053.12       142.33 o                         
  -4  10   1      35928.76      36874.11       410.11 o                         
  -2  10   1       3250.00       2964.82        61.79 o                         
   0  10   1       9683.35       9503.22       103.46 o                         
   2  10   1       1163.33        827.91        24.52 o                         
   4  10   1       9702.28       8906.00       121.49 o                         
   6  10   1      10050.20       9929.29        96.60 o                         
   8  10   1       1596.75       1543.23        26.36 o                         
  10  10   1       3575.19       3505.26        50.53 o                         
  12  10   1       1704.09       1648.22        38.60 o                         
 -13  11   1        303.45        287.94        12.23 o                         
 -11  11   1       1963.42       2044.31        29.18 o                         
  -9  11   1       1093.12       1052.09        21.04 o                         
  -7  11   1       2894.70       2934.59        41.08 o                         
  -5  11   1        444.04        421.78        18.98 o                         
  -3  11   1        583.35        527.11        16.35 o                         
  -1  11   1       1820.12       1872.12        26.37 o                         
   1  11   1       4884.84       4586.28       130.66 o                         
   3  11   1       1930.38       1787.59        39.54 o                         
   5  11   1        100.75        162.30        12.76 o                         
   7  11   1       1120.05       1027.15        26.53 o                         
   9  11   1        499.28        512.57        22.97 o                         
  11  11   1        135.61        143.87        18.78 o                         
  13  11   1        262.78        250.34        20.26 o                         
 -14  12   1       2071.29       1763.13        29.50 o                         
 -12  12   1       1370.28       1441.97        24.50 o                         
 -10  12   1       3622.05       3931.59        40.97 o                         
  -8  12   1       2504.82       2506.91        36.96 o                         
  -6  12   1      13675.60      13795.37       150.23 o                         
  -4  12   1       8627.98       9181.20       126.26 o                         
  -2  12   1      30285.99      29587.98       358.42 o                         
   0  12   1        669.94        698.11        13.86 o                         
   2  12   1      15359.35      14967.48       345.93 o                         
   4  12   1       6434.52       6149.98        80.81 o                         
   6  12   1       6419.36       6623.62        74.97 o                         
   8  12   1       4789.67       4631.95        56.16 o                         
  10  12   1       3933.28       4001.89        54.35 o                         
  12  12   1       3579.16       3688.29        71.20 o                         
 -13  13   1        513.46        533.48        14.06 o                         
 -11  13   1       8622.67       8740.22        74.15 o                         
  -9  13   1       2942.96       3060.76        42.18 o                         
  -7  13   1       9139.37       9485.64       113.07 o                         
  -5  13   1       8293.73       8745.92       126.23 o                         
  -3  13   1      27931.31      28024.47       329.14 o                         
  -1  13   1      20444.95      19148.03       182.54 o                         
   1  13   1       6971.12       7254.07       184.74 o                         
   3  13   1      15101.27      14684.71       191.77 o                         
   5  13   1       3175.22       3057.28        55.56 o                         
   7  13   1      14975.52      14714.83       124.49 o                         
   9  13   1        500.44        535.24        26.67 o                         
  11  13   1       3175.14       3308.20        52.30 o                         
  13  13   1       1345.31       1190.44        31.51 o                         
 -12  14   1        632.06        691.96        18.20 o                         
 -10  14   1       5959.37       6302.87        62.43 o                         
  -8  14   1      11813.92      12101.25       101.45 o                         
  -6  14   1       4472.26       4564.38        74.97 o                         
  -4  14   1       1287.98       1017.32        60.29 o                         
  -2  14   1       3128.43       3049.63        48.67 o                         
   0  14   1      27308.18      26914.39       296.71 o                         
   2  14   1      11185.96      10581.19       144.59 o                         
   4  14   1       1789.45       1705.33        36.82 o                         
   6  14   1        709.84        696.05        32.67 o                         
   8  14   1      10613.76      10807.97       117.66 o                         
  10  14   1       4688.54       4759.30        68.35 o                         
  12  14   1        656.21        688.63        27.21 o                         
 -13  15   1       5756.97       6118.26       122.77 o                         
 -11  15   1        883.35        839.81        22.81 o                         
  -9  15   1       4970.08       5131.95        56.62 o                         
  -7  15   1       9397.28       9517.75        91.79 o                         
  -5  15   1      12266.29      12335.65       156.77 o                         
  -3  15   1       7192.80       6857.76       104.92 o                         
  -1  15   1       8711.32       8654.56       111.83 o                         
   1  15   1      17528.70      16223.46       258.38 o                         
   3  15   1       2593.79       2618.35        46.39 o                         
   5  15   1      23647.21      23214.13       259.42 o                         
   7  15   1        118.01        125.24        17.40 o                         
   9  15   1       7750.61       7851.82        90.72 o                         
  11  15   1        242.33        231.30        19.19 o                         
 -12  16   1       3638.52       3877.72        43.00 o                         
 -10  16   1        409.12        445.64        18.76 o                         
  -8  16   1       2579.85       2711.70        38.96 o                         
  -6  16   1       3027.85       2964.94        56.70 o                         
  -4  16   1      19229.30      18992.66       271.01 o                         
  -2  16   1       9544.28       9531.00       147.22 o                         
   0  16   1       7392.20       6852.85        86.62 o                         
   2  16   1         66.23         61.14        13.83 o                         
   4  16   1      13041.99      13182.16       168.79 o                         
   6  16   1       5189.74       5146.04        63.60 o                         
   8  16   1        630.14        666.98        27.38 o                         
  10  16   1        714.81        697.88        27.99 o                         
  12  16   1       1032.62       1004.79        87.35 o                         
 -13  17   1        687.14        615.78        20.89 o                         
 -11  17   1       3849.59       4150.46        42.78 o                         
  -9  17   1       2297.78       2459.40        36.68 o                         
  -7  17   1        994.12        962.74        22.90 o                         
  -5  17   1       3732.06       3834.85        79.57 o                         
  -3  17   1       7565.14       7839.27       130.43 o                         
  -1  17   1       5311.46       5123.02        76.73 o                         
   1  17   1       4623.84       4352.79        69.07 o                         
   3  17   1      11641.94      11786.33       142.49 o                         
   5  17   1       2603.28       2699.04        46.36 o                         
   7  17   1       7051.24       7051.79        96.81 o                         
   9  17   1       2187.41       2192.80        40.70 o                         
  11  17   1       3352.38       3132.43        78.70 o                         
 -12  18   1       1291.04       1173.55        22.52 o                         
 -10  18   1       3645.17       3749.60        44.58 o                         
  -8  18   1       3747.71       3783.57        49.15 o                         
  -6  18   1       7172.65       7205.48        72.91 o                         
  -4  18   1        430.60        434.22        41.81 o                         
  -2  18   1      10241.81       9653.59       172.01 o                         
   0  18   1       4173.93       3908.84        69.39 o                         
   2  18   1       7563.92       7406.85        97.99 o                         
   4  18   1        701.25        719.29        30.13 o                         
   6  18   1        835.36        841.29        26.75 o                         
   8  18   1       4898.97       4718.38        71.70 o                         
  10  18   1       2763.73       2919.40        51.61 o                         
  12  18   1       1467.90       1194.57        57.40 o                         
 -11  19   1        498.79        516.87        14.03 o                         
  -9  19   1        804.02        821.18        22.42 o                         
  -7  19   1        388.60        441.94        21.00 o                         
  -5  19   1       1016.15        876.13        22.75 o                         
  -3  19   1        149.91        154.45        30.40 o                         
  -1  19   1        907.62        814.32        78.29 o                         
   1  19   1       3311.91       3352.13        65.15 o                         
   3  19   1        173.75        150.34        18.14 o                         
   5  19   1        157.34        155.84        15.87 o                         
   7  19   1       1063.12       1038.67        30.98 o                         
   9  19   1        405.01        395.74        26.51 o                         
  11  19   1         35.06         46.58        14.34 o                         
 -12  20   1        148.16        136.00        18.62 o                         
 -10  20   1       3081.23       3118.86        40.04 o                         
  -8  20   1       1320.88       1438.03        33.91 o                         
  -6  20   1       2882.48       2948.09        50.39 o                         
  -4  20   1        163.76        137.39        14.03 o                         
  -2  20   1       8309.67       8014.58       176.51 o                         
   0  20   1       2310.69       2345.22        91.03 o                         
   2  20   1       6336.97       6299.80        78.80 o                         
   4  20   1        730.10        745.87        22.78 o                         
   6  20   1       1173.06       1117.43        30.64 o                         
   8  20   1       3813.58       3768.46        71.36 o                         
  10  20   1       1676.37       1691.24        50.48 o                         
 -11  21   1       3549.40       3569.60        98.84 o                         
  -9  21   1        395.79        428.82        18.55 o                         
  -7  21   1       5622.99       5765.42        72.73 o                         
  -5  21   1       8281.24       8174.31       106.73 o                         
  -3  21   1       6095.27       6163.78        66.50 o                         
  -1  21   1       8098.89       7796.82        98.27 o                         
   1  21   1       5146.39       5055.83        59.36 o                         
   3  21   1      11518.17      11247.90       108.86 o                         
   5  21   1       3024.67       2903.25        46.77 o                         
   7  21   1       5397.84       5312.27        82.81 o                         
   9  21   1        755.54        765.28        30.68 o                         
  11  21   1       1160.62        784.09        27.40 o                         
 -10  22   1       2020.01       2056.19        44.99 o                         
  -8  22   1       1942.97       1870.81        39.17 o                         
  -6  22   1        980.13        918.17        27.05 o                         
  -4  22   1       4789.89       4692.39        65.05 o                         
  -2  22   1       6149.32       6138.57        71.33 o                         
   0  22   1       1897.06       1808.66        40.08 o                         
   2  22   1       2723.14       2626.05        46.05 o                         
   4  22   1       3089.60       3093.16        61.93 o                         
   6  22   1       1901.95       1914.30        39.24 o                         
   8  22   1       1907.23       1817.07        43.26 o                         
  10  22   1        616.37        631.90        32.87 o                         
 -11  23   1       1167.24        855.27        25.99 o                         
  -9  23   1       1480.00       1516.68        34.17 o                         
  -7  23   1       1759.23       1810.07        45.55 o                         
  -5  23   1       5057.19       5178.76        72.06 o                         
  -3  23   1       3527.13       3545.81        60.21 o                         
  -1  23   1       1118.15       1095.49        29.15 o                         
   1  23   1       2496.23       2424.23        53.39 o                         
   3  23   1       2273.91       2350.00        56.71 o                         
   5  23   1       7784.77       8281.57       189.02 o                         
   7  23   1        251.30        248.31        26.18 o                         
   9  23   1       5067.44       5314.24       168.61 o                         
 -10  24   1       3016.86       2793.03       103.07 o                         
  -8  24   1       8519.62       9144.45       125.49 o                         
  -6  24   1        524.26        520.42        26.46 o                         
  -4  24   1       3327.51       3212.29        58.53 o                         
  -2  24   1        466.66        441.09        23.73 o                         
   0  24   1      12420.78      12933.08       233.80 o                         
   2  24   1       3438.13       3550.00        87.42 o                         
   4  24   1       1370.48       1358.72        56.87 o                         
   6  24   1        153.05        158.14        21.17 o                         
   8  24   1       1926.34       2160.88        73.10 o                         
  -9  25   1        792.42        796.61        27.91 o                         
  -7  25   1        741.47        745.25        35.13 o                         
  -5  25   1       4213.87       4155.53        75.23 o                         
  -3  25   1       3940.29       4069.08        61.98 o                         
  -1  25   1        214.16        227.00        23.20 o                         
   1  25   1        819.13        905.53        34.28 o                         
   3  25   1       3016.73       3326.22        65.04 o                         
   5  25   1       4973.88       4914.11        81.51 o                         
   7  25   1       3717.18       3802.03       126.35 o                         
   9  25   1        113.83         91.73        31.25 o                         
  -8  26   1         22.29         38.29        17.94 o                         
  -6  26   1       5095.53       5088.57       143.34 o                         
  -4  26   1        634.56        645.11        31.13 o                         
  -2  26   1       7526.56       7893.53       116.58 o                         
   0  26   1       2111.66       2217.11        49.94 o                         
   2  26   1       4007.33       4207.59        70.43 o                         
   4  26   1       1526.40       1510.11        44.23 o                         
   6  26   1       3587.53       3673.45        85.82 o                         
   8  26   1        585.25        582.90        27.10 o                         
  -7  27   1       1897.57       1990.33        64.58 o                         
  -5  27   1        521.14        503.33        37.88 o                         
  -3  27   1        253.97        280.92        22.06 o                         
  -1  27   1       1918.27       1885.37        41.50 o                         
   1  27   1        335.95        337.56        27.48 o                         
   3  27   1       1019.23       1103.96        39.67 o                         
   5  27   1         39.30         42.37        19.66 o                         
   7  27   1       1969.27       2258.76        57.75 o                         
  -6  28   1       1498.16       1486.68        47.15 o                         
  -4  28   1       2514.82       2626.54       117.25 o                         
  -2  28   1       1272.57       1323.20        43.48 o                         
   0  28   1        163.68        197.34        23.64 o                         
   2  28   1        805.81        858.33        32.63 o                         
   4  28   1       2142.16       2311.18        50.20 o                         
   6  28   1       2174.92       2480.91        53.17 o                         
  -5  29   1        465.79        430.29        53.00 o                         
  -3  29   1        960.45        871.37        44.91 o                         
  -1  29   1       3048.61       3224.43        59.79 o                         
   1  29   1       2837.39       3021.59        62.91 o                         
   3  29   1       1282.94       1302.40        34.43 o                         
   5  29   1          2.86         -1.89        18.03 o                         
   7  29   1       2942.93       2405.84        60.17 o                         
  -4  30   1        179.77        179.80        40.20 o                         
  -2  30   1        471.37        402.14        29.55 o                         
   0  30   1          2.03         15.20        25.60 o                         
   2  30   1       1073.73       1084.98        30.23 o                         
   4  30   1        528.79        488.61        31.00 o                         
   6  30   1        204.12        151.65        13.28 o                         
  -3  31   1         40.75         -4.00        31.50 o                         
  -1  31   1       2384.81       2426.33        63.25 o                         
   1  31   1       1927.42       2013.83        56.22 o                         
   3  31   1        446.86        473.07        28.04 o                         
   5  31   1        385.13        337.40        28.90 o                         
  -2  32   1       1063.38       1116.69        60.70 o                         
   0  32   1        230.61        217.91        24.30 o                         
   2  32   1        216.50        172.97        16.67 o                         
  -1  33   1       1017.42        994.79        51.00 o                         
   1  33   1       2600.34       1930.36        53.24 o                         
 -14   0   2        843.90        779.91        38.58 o                         
 -12   0   2       8731.75       8819.81        93.35 o                         
 -10   0   2       1383.54       1559.76        32.29 o                         
  -8   0   2      37627.31      38104.35       361.07 o                         
  -6   0   2       4792.34       4607.07       119.68 o                         
  -4   0   2      17557.21      17261.92       258.43 o                         
  -2   0   2      77564.85      79023.99      1298.33 o                         
   0   0   2     102013.75      99871.54      2004.73 o                         
   2   0   2      15036.55      13768.63       420.19 o                         
   4   0   2       4135.31       4187.85       163.70 o                         
   6   0   2      10635.99      10202.29       157.28 o                         
   8   0   2       8818.70       8693.38       149.52 o                         
  10   0   2      12475.24      13158.64       227.57 o                         
  12   0   2       2150.99       2152.28        45.24 o                         
 -15   1   2        609.43        583.48        21.44 o                         
 -13   1   2       5305.97       5631.30        53.85 o                         
 -11   1   2       1273.56       1295.98        18.88 o                         
  -9   1   2       4163.51       4153.99        38.98 o                         
  -7   1   2       1476.34       1394.61        29.10 o                         
  -5   1   2      18518.55      19039.99       234.05 o                         
  -3   1   2       7347.54       7232.33        93.73 o                         
  -1   1   2      36917.34      36384.53       741.64 o                         
   1   1   2      25285.44      24298.37       411.54 o                         
   3   1   2       1258.57       1238.18        38.87 o                         
   5   1   2      17672.66      16716.55       305.85 o                         
   7   1   2       8532.85       8420.99       149.57 o                         
   9   1   2       3012.22       3119.51        48.40 o                         
  11   1   2       1221.87       1133.57        30.55 o                         
  13   1   2       2191.30       2110.57        91.20 o                         
 -14   2   2       4033.68       3927.74        62.49 o                         
 -12   2   2       1458.82       1427.42        20.14 o                         
 -10   2   2      15139.75      15476.36        92.34 o                         
  -8   2   2        133.97        137.06        10.04 o                         
  -6   2   2       9918.47       9794.47       136.71 o                         
  -4   2   2       5843.33       6323.54        73.29 o                         
  -2   2   2       7501.26       7491.71       117.80 o                         
   0   2   2      11327.27      11280.46       192.93 o                         
   2   2   2      16001.21      14985.61       513.89 o                         
   4   2   2       9159.63       8945.67       148.98 o                         
   6   2   2       5090.52       5031.32        64.50 o                         
   8   2   2       4328.82       4357.02        72.69 o                         
  10   2   2       4901.65       4934.01        77.50 o                         
  12   2   2       4304.07       4520.46        54.09 o                         
 -15   3   2       4054.45       3997.19        86.59 o                         
 -13   3   2       4476.58       4585.04        49.67 o                         
 -11   3   2       4108.16       4324.20        37.45 o                         
  -9   3   2       4251.62       4419.27        50.04 o                         
  -7   3   2      17567.34      17085.53       235.23 o                         
  -5   3   2      14714.77      14286.36       183.85 o                         
  -3   3   2      32190.49      33140.02       430.17 o                         
  -1   3   2       8441.94       8619.50       134.52 o                         
   1   3   2      13083.09      12955.93       160.38 o                         
   3   3   2      29849.48      28774.06       491.04 o                         
   5   3   2       4305.08       4022.83        74.60 o                         
   7   3   2       6940.78       7016.09        92.13 o                         
   9   3   2        227.94        230.36        23.52 o                         
  11   3   2       6151.19       6114.50        71.44 o                         
  13   3   2       2740.78       2512.41       222.65 o                         
 -14   4   2        156.02        158.01        10.91 o                         
 -12   4   2       1069.16       1126.85        19.61 o                         
 -10   4   2        579.48        639.84        14.02 o                         
  -8   4   2       3205.87       3262.98        36.63 o                         
  -6   4   2       2087.63       2210.38        41.18 o                         
  -4   4   2      15396.88      16587.65       223.87 o                         
  -2   4   2      12764.47      12843.30       225.30 o                         
   0   4   2       9929.07       9871.06       152.32 o                         
   2   4   2       1360.57       1281.35        36.98 o                         
   4   4   2        638.33        566.58        29.95 o                         
   6   4   2       5071.80       4937.46        65.22 o                         
   8   4   2       5882.13       5927.10        69.11 o                         
  10   4   2       1188.66       1077.46        31.90 o                         
  12   4   2        549.19        575.96        19.09 o                         
 -15   5   2       1367.04       1250.59        28.03 o                         
 -13   5   2        534.07        522.29        15.90 o                         
 -11   5   2       2513.81       2636.69        29.93 o                         
  -9   5   2       5302.94       5539.45        52.42 o                         
  -7   5   2       8897.48       9284.05       110.46 o                         
  -5   5   2       1195.00       1379.96        36.10 o                         
  -3   5   2      23282.47      23423.69       344.65 o                         
  -1   5   2      28041.85      27376.23       454.12 o                         
   1   5   2      14828.18      14566.73       196.57 o                         
   3   5   2       5331.76       5339.90       109.88 o                         
   5   5   2        856.71        837.44        25.03 o                         
   7   5   2       5144.08       5104.13        67.09 o                         
   9   5   2       3273.86       3320.45        54.60 o                         
  11   5   2        151.62        163.37        18.19 o                         
  13   5   2        571.80        560.40        38.61 o                         
 -14   6   2       2791.98       2781.87        32.95 o                         
 -12   6   2       2144.76       2141.48        28.34 o                         
 -10   6   2      11949.38      12109.28        84.60 o                         
  -8   6   2       3208.50       3320.97        44.02 o                         
  -6   6   2      17902.74      17988.39       299.73 o                         
  -4   6   2       4227.18       4329.03        59.36 o                         
  -2   6   2       3841.36       3679.57        64.69 o                         
   0   6   2       9037.18       9034.98       142.81 o                         
   2   6   2       1641.53       1530.37        29.81 o                         
   4   6   2        235.16        163.20        18.61 o                         
   6   6   2       5765.12       5774.37        71.50 o                         
   8   6   2       7696.37       7737.12        75.58 o                         
  10   6   2       1672.12       1662.21        35.03 o                         
  12   6   2       2148.96       2178.31        39.41 o                         
 -15   7   2       2152.29       1903.87        97.55 o                         
 -13   7   2        135.17        137.19        12.39 o                         
 -11   7   2        242.78        249.00        14.67 o                         
  -9   7   2       1089.90       1163.75        25.62 o                         
  -7   7   2      13399.47      13645.75       113.13 o                         
  -5   7   2      14012.10      14267.25       185.40 o                         
  -3   7   2       2668.14       2628.17        43.17 o                         
  -1   7   2       8757.02       8851.78       141.88 o                         
   1   7   2      25646.81      25491.38       365.07 o                         
   3   7   2       5594.74       5307.52        92.79 o                         
   5   7   2       4417.26       4413.42        61.96 o                         
   7   7   2       1254.60       1202.34        30.90 o                         
   9   7   2       1444.27       1520.16        32.08 o                         
  11   7   2       3436.55       3389.56        49.28 o                         
  13   7   2        869.17        740.35        30.67 o                         
 -14   8   2       2958.16       3001.95        38.48 o                         
 -12   8   2       8493.77       8648.51        70.22 o                         
 -10   8   2       3525.20       3581.71        37.16 o                         
  -8   8   2      15611.35      16119.28       141.67 o                         
  -6   8   2       4545.36       4426.87        80.33 o                         
  -4   8   2      20172.04      20220.47       274.03 o                         
  -2   8   2      19262.49      18961.62       211.54 o                         
   0   8   2      16404.70      15532.04       230.92 o                         
   2   8   2       6970.90       6685.77        97.27 o                         
   4   8   2      13343.96      13143.71       152.11 o                         
   6   8   2      17101.01      16869.31       155.37 o                         
   8   8   2       3388.51       3245.46        42.91 o                         
  10   8   2       4745.46       4730.15        66.64 o                         
  12   8   2        792.62        774.99        26.40 o                         
 -13   9   2       2365.03       2459.72        32.28 o                         
 -11   9   2        792.67        857.95        19.60 o                         
  -9   9   2       2895.09       3056.55        39.03 o                         
  -7   9   2       8744.37       9125.85        84.15 o                         
  -5   9   2       9048.26       9252.88       142.54 o                         
  -3   9   2       9197.24       8627.50        99.55 o                         
  -1   9   2       7019.88       6924.90       100.69 o                         
   1   9   2      30999.46      30874.05       341.94 o                         
   3   9   2       1196.83       1053.52        26.96 o                         
   5   9   2      15022.54      14497.36       128.26 o                         
   7   9   2       3153.92       3202.73        54.36 o                         
   9   9   2       7827.13       7858.63        84.17 o                         
  11   9   2       2226.76       2164.47        43.44 o                         
  13   9   2        388.47        339.69        21.75 o                         
 -14  10   2       2299.15       2248.76        38.35 o                         
 -12  10   2       1221.29       1236.82        22.34 o                         
 -10  10   2       5590.19       5910.23        61.02 o                         
  -8  10   2       3018.11       3077.80        42.81 o                         
  -6  10   2      14695.56      14444.73       122.05 o                         
  -4  10   2       8329.12       8569.94       130.05 o                         
  -2  10   2      11583.24      11584.95       128.43 o                         
   0  10   2       1736.07       1574.98        29.52 o                         
   2  10   2      15711.02      14858.35       204.56 o                         
   4  10   2       5442.00       5125.76        58.52 o                         
   6  10   2       4494.22       4328.03        56.83 o                         
   8  10   2       2682.37       2638.69        42.56 o                         
  10  10   2       3636.44       3526.41        49.26 o                         
  12  10   2       3473.56       3499.35        78.50 o                         
 -13  11   2       1127.20       1195.02        19.27 o                         
 -11  11   2      11594.05      11426.84        91.02 o                         
  -9  11   2      11216.14      11609.14        92.07 o                         
  -7  11   2       5112.47       5393.69        61.94 o                         
  -5  11   2      12460.27      12750.77       184.40 o                         
  -3  11   2       9730.95       8755.06       119.63 o                         
  -1  11   2      27760.62      26313.92       274.13 o                         
   1  11   2       1621.33       1584.14        59.16 o                         
   3  11   2      16673.62      16768.73       151.57 o                         
   5  11   2        833.57        742.74        18.51 o                         
   7  11   2      12753.74      12506.50       130.11 o                         
   9  11   2       4497.71       4589.08        69.11 o                         
  11  11   2       1851.99       1831.31        35.14 o                         
 -14  12   2       2462.78       2428.06        38.88 o                         
 -12  12   2        730.64        776.01        19.87 o                         
 -10  12   2        949.62        972.03        22.92 o                         
  -8  12   2        387.27        416.31        16.71 o                         
  -6  12   2       7288.51       7611.73        81.35 o                         
  -4  12   2       5559.36       5722.42        81.46 o                         
  -2  12   2       8122.34       8069.36        90.50 o                         
   0  12   2       3851.73       3957.58        61.92 o                         
   2  12   2      34790.02      35262.79       330.96 o                         
   4  12   2      11331.50      11065.72       105.11 o                         
   6  12   2       3380.86       3483.91        50.44 o                         
   8  12   2       2951.53       2891.41        47.55 o                         
  10  12   2       3020.50       3101.71        58.11 o                         
  12  12   2       2317.40       2314.09        58.29 o                         
 -13  13   2       1924.85       1972.18        26.58 o                         
 -11  13   2       4316.83       4347.00        46.24 o                         
  -9  13   2       1832.30       1911.81        31.49 o                         
  -7  13   2       3586.80       3649.82        61.43 o                         
  -5  13   2       1492.71       1479.22        33.64 o                         
  -3  13   2       2854.00       2592.86        43.83 o                         
  -1  13   2        307.53        295.04        14.40 o                         
   1  13   2       8069.28       8196.20       128.19 o                         
   3  13   2        663.09        593.37        18.70 o                         
   5  13   2       6177.88       6243.80        87.76 o                         
   7  13   2        706.42        661.95        20.52 o                         
   9  13   2       1724.22       1672.09        36.87 o                         
  11  13   2        255.65        227.89        16.71 o                         
 -14  14   2       1414.00       1072.59        48.60 o                         
 -12  14   2       3545.45       3833.07        38.06 o                         
 -10  14   2       1065.74       1121.84        26.11 o                         
  -8  14   2       4821.46       4877.68        55.95 o                         
  -6  14   2       7923.32       8332.52        97.16 o                         
  -4  14   2      13304.91      13374.19       148.24 o                         
  -2  14   2       2922.78       2983.48        41.84 o                         
   0  14   2       6344.56       5927.14       133.91 o                         
   2  14   2       3825.20       3717.48        46.25 o                         
   4  14   2       3852.82       3825.13        55.53 o                         
   6  14   2       5032.95       5086.88        56.94 o                         
   8  14   2        434.90        447.85        21.91 o                         
  10  14   2       1124.82       1123.76        31.61 o                         
  12  14   2       1756.70       1744.57        51.55 o                         
 -13  15   2        524.70        478.72        14.31 o                         
 -11  15   2       1354.67       1409.92        24.10 o                         
  -9  15   2       3750.02       3723.40        50.67 o                         
  -7  15   2        581.91        661.42        20.79 o                         
  -5  15   2        677.23        703.77        30.32 o                         
  -3  15   2       5828.62       5907.44        80.39 o                         
  -1  15   2       5835.38       5638.95        58.81 o                         
   1  15   2        308.75        316.76        15.81 o                         
   3  15   2       2497.03       2566.68        47.37 o                         
   5  15   2        465.09        504.20        20.93 o                         
   7  15   2       1319.64       1233.77        31.43 o                         
   9  15   2       3276.53       3328.26        54.96 o                         
  11  15   2          4.16         -9.96        12.46 o                         
 -12  16   2       2102.80       2124.14        26.81 o                         
 -10  16   2       2367.57       2489.50        35.62 o                         
  -8  16   2      10911.49      11185.56       118.04 o                         
  -6  16   2       1465.67       1582.48        39.27 o                         
  -4  16   2       4109.98       3995.61        68.82 o                         
  -2  16   2       1890.25       1889.54        36.26 o                         
   0  16   2       2414.68       2164.96        38.17 o                         
   2  16   2       7961.40       8071.76        97.52 o                         
   4  16   2       3142.94       3118.12        66.62 o                         
   6  16   2       1777.46       1659.59        33.91 o                         
   8  16   2       3355.28       3153.58        51.23 o                         
  10  16   2       4937.54       4912.72        67.23 o                         
 -13  17   2       1961.61       1989.34        73.03 o                         
 -11  17   2        257.81        262.39        15.03 o                         
  -9  17   2       4397.16       4305.26        54.80 o                         
  -7  17   2       1852.51       1820.51        31.47 o                         
  -5  17   2       4518.46       4543.20        90.90 o                         
  -3  17   2       7118.50       6720.87        97.51 o                         
  -1  17   2        761.13        683.48        22.57 o                         
   1  17   2      14843.89      14478.42       167.50 o                         
   3  17   2        214.23        219.58        20.39 o                         
   5  17   2       7257.34       7014.14        76.63 o                         
   7  17   2       1190.75       1180.38        34.25 o                         
   9  17   2       4749.69       4885.31        67.52 o                         
  11  17   2        374.19        299.97        19.48 o                         
 -12  18   2       2447.71       2508.44        37.47 o                         
 -10  18   2       3083.46       3104.82        40.30 o                         
  -8  18   2        171.58        186.32        20.51 o                         
  -6  18   2       3114.23       3031.30        49.57 o                         
  -4  18   2       9026.94       9228.47       154.51 o                         
  -2  18   2      10230.25      10248.17       215.93 o                         
   0  18   2       3045.86       2903.85        50.07 o                         
   2  18   2        268.73        248.57        24.73 o                         
   4  18   2       2643.70       2517.30        47.22 o                         
   6  18   2       4133.50       4057.84        63.23 o                         
   8  18   2       4648.94       4376.18        60.47 o                         
  10  18   2        922.61        858.50        29.38 o                         
 -11  19   2       2845.99       2951.73        36.82 o                         
  -9  19   2       3776.37       4134.92        65.74 o                         
  -7  19   2       6992.43       7126.28        82.04 o                         
  -5  19   2      15894.38      15745.09       166.04 o                         
  -3  19   2       2542.57       2260.87        77.65 o                         
  -1  19   2       6618.90       6853.85       117.67 o                         
   1  19   2       3220.51       3112.49        78.60 o                         
   3  19   2      23120.16      22416.13       249.92 o                         
   5  19   2       1998.27       2056.03        43.25 o                         
   7  19   2       3061.29       3274.96        53.84 o                         
   9  19   2        166.94        192.97        16.67 o                         
  11  19   2       5104.16       3682.35       119.70 o                         
 -12  20   2        602.61        515.53        13.95 o                         
 -10  20   2       3148.29       3426.00        49.25 o                         
  -8  20   2        450.99        435.44        21.76 o                         
  -6  20   2       4434.97       4439.07        88.83 o                         
  -4  20   2       2029.84       2105.57        38.67 o                         
  -2  20   2      12480.59      12346.23       127.22 o                         
   0  20   2       5290.84       5211.56        60.66 o                         
   2  20   2       4866.72       4965.98        60.91 o                         
   4  20   2       6411.49       6053.91        81.69 o                         
   6  20   2       1412.85       1366.04        34.60 o                         
   8  20   2       7623.71       7860.01       123.56 o                         
  10  20   2        368.89        429.59        25.39 o                         
 -11  21   2       1824.64       1871.90        32.80 o                         
  -9  21   2       1263.56       1328.56        31.93 o                         
  -7  21   2       1742.77       1839.33        36.16 o                         
  -5  21   2       2440.06       2402.54        50.77 o                         
  -3  21   2       1999.47       1911.47        33.44 o                         
  -1  21   2        547.04        476.80        21.31 o                         
   1  21   2       2183.19       2285.34        41.77 o                         
   3  21   2        363.87        356.78        21.15 o                         
   5  21   2       5964.14       6046.65        84.55 o                         
   7  21   2       1216.71       1220.45        34.58 o                         
   9  21   2        900.49        924.84        43.31 o                         
 -10  22   2       1240.61       1199.38        53.18 o                         
  -8  22   2       6030.49       6341.75        96.74 o                         
  -6  22   2       1001.88        999.64        31.77 o                         
  -4  22   2       1870.85       1812.12        42.04 o                         
  -2  22   2       3910.06       3825.23        61.88 o                         
   0  22   2      11396.27      11684.95       145.94 o                         
   2  22   2       2349.24       2422.73        43.28 o                         
   4  22   2        405.02        415.56        23.66 o                         
   6  22   2       1843.47       1804.64        52.55 o                         
   8  22   2       3471.18       3667.22        75.06 o                         
  10  22   2       1967.61       1653.68        62.40 o                         
 -11  23   2        467.04        377.21        22.45 o                         
  -9  23   2        417.46        387.50        19.76 o                         
  -7  23   2       1008.14       1063.53        33.08 o                         
  -5  23   2       2163.22       2196.38        76.42 o                         
  -3  23   2       1016.57        993.88        34.06 o                         
  -1  23   2         72.69         79.86        19.94 o                         
   1  23   2        878.95        833.22        30.43 o                         
   3  23   2       1491.47       1468.19        41.59 o                         
   5  23   2       1331.65       1499.32        33.94 o                         
   7  23   2         20.16         16.11        19.98 o                         
   9  23   2         60.13         65.57        12.32 o                         
 -10  24   2        418.21        372.01        21.78 o                         
  -8  24   2        202.45        197.03        20.33 o                         
  -6  24   2        743.09        741.56        26.67 o                         
  -4  24   2       3544.07       3683.64        60.69 o                         
  -2  24   2       1233.15       1371.19        37.30 o                         
   0  24   2        397.05        452.98        27.19 o                         
   2  24   2       2148.77       2191.18        66.70 o                         
   4  24   2       1968.87       2001.69        51.46 o                         
   6  24   2        127.92        118.05        24.82 o                         
   8  24   2        156.18        176.12        25.36 o                         
  -9  25   2       1344.04       1568.29        59.50 o                         
  -7  25   2       1405.38       1442.83        47.01 o                         
  -5  25   2       2481.79       2581.46        89.85 o                         
  -3  25   2       1478.43       1480.84        39.27 o                         
  -1  25   2        874.28        879.08        29.97 o                         
   1  25   2       2159.39       2087.62        50.58 o                         
   3  25   2        601.91        643.49        30.43 o                         
   5  25   2       1046.99       1038.16        29.59 o                         
   7  25   2       1324.23       1310.39        36.38 o                         
  -8  26   2        806.87        773.74        30.50 o                         
  -6  26   2       1316.86       1311.97        52.55 o                         
  -4  26   2        658.55        658.71        27.82 o                         
  -2  26   2       1529.92       1561.33        44.01 o                         
   0  26   2       3995.45       4119.40        68.81 o                         
   2  26   2       2271.59       2495.51        50.28 o                         
   4  26   2       1015.76        949.59        31.17 o                         
   6  26   2        284.95        301.77        32.85 o                         
   8  26   2         50.00         56.65        12.57 o                         
  -7  27   2        262.71        208.75        25.90 o                         
  -5  27   2        872.73        927.46        38.19 o                         
  -3  27   2        682.76        691.82        36.30 o                         
  -1  27   2      11765.91      12332.98       184.83 o                         
   1  27   2       1036.90       1077.19        41.11 o                         
   3  27   2       3753.66       4087.87        70.09 o                         
   5  27   2        201.62        184.72        17.42 o                         
   7  27   2       4027.19       4319.25       133.30 o                         
  -8  28   2        199.95        137.90        23.00 o                         
  -6  28   2       4731.15       4901.97       362.00 o                         
  -4  28   2        437.89        401.33        34.31 o                         
  -2  28   2       3600.71       3800.93        74.07 o                         
   0  28   2        984.41        967.59        41.46 o                         
   2  28   2       3406.74       3812.62        72.90 o                         
   4  28   2       2081.50       2228.77        47.15 o                         
   6  28   2        407.02        405.51        31.65 o                         
  -7  29   2       3157.42       2801.07       103.10 o                         
  -5  29   2        711.34        698.39        62.50 o                         
  -3  29   2        253.85        296.10        28.79 o                         
  -1  29   2        523.23        527.50        30.94 o                         
   1  29   2       2538.53       2769.64        85.32 o                         
   3  29   2       1322.51       1419.53        36.21 o                         
   5  29   2        682.23        726.99        27.82 o                         
  -4  30   2       3123.86       3212.01       123.60 o                         
  -2  30   2       2818.16       2850.75        60.84 o                         
   0  30   2       1845.81       2055.56        59.37 o                         
   2  30   2        116.23        140.78        19.22 o                         
   4  30   2       1879.55       2007.48        48.51 o                         
  -3  31   2        814.66        768.09        51.40 o                         
  -1  31   2        216.82        221.63        26.89 o                         
   1  31   2       1751.14       1919.18        87.80 o                         
   3  31   2         64.21         56.98        11.53 o                         
  -2  32   2        435.06        383.60        35.10 o                         
   0  32   2        144.95        114.18        18.50 o                         
   2  32   2        162.88        158.56        14.55 o                         
 -15   1   3       2876.21       2786.51        59.86 o                         
 -13   1   3       3274.72       3525.54        37.17 o                         
 -11   1   3       2354.71       2436.30        24.93 o                         
  -9   1   3       1012.52       1060.78        21.13 o                         
  -7   1   3      16002.36      15659.15       116.04 o                         
  -5   1   3       7010.98       6671.40        84.74 o                         
  -3   1   3      12539.75      12582.31       175.39 o                         
  -1   1   3         78.39         66.78        20.57 o                         
   1   1   3       3461.90       3118.46        92.06 o                         
   3   1   3       6963.89       6574.83       119.98 o                         
   5   1   3      11276.15      10636.08       140.35 o                         
   7   1   3       4333.26       4350.19        82.99 o                         
   9   1   3       2849.79       2679.80        46.52 o                         
  11   1   3       3090.53       3284.31        45.85 o                         
 -14   2   3        647.09        618.19        28.72 o                         
 -12   2   3       6950.58       7103.21        51.44 o                         
 -10   2   3       5007.49       5220.50        38.45 o                         
  -8   2   3      16348.47      15995.28       175.19 o                         
  -6   2   3       9194.84       9756.23        77.22 o                         
  -4   2   3      39708.54      40191.23       556.49 o                         
  -2   2   3      14191.52      14279.75       220.54 o                         
   0   2   3      13891.38      13429.79       241.59 o                         
   2   2   3       4399.41       4164.60        81.55 o                         
   4   2   3       8439.09       7973.04       108.74 o                         
   6   2   3      11614.81      11345.21       139.04 o                         
   8   2   3       3805.24       3828.62        71.00 o                         
  10   2   3       5616.02       5728.53        71.63 o                         
  12   2   3       1476.05       1635.08        34.99 o                         
 -15   3   3        413.02        410.37        23.49 o                         
 -13   3   3        766.04        774.42        16.30 o                         
 -11   3   3       4833.00       4925.33        40.02 o                         
  -9   3   3       9943.27      10228.29        86.90 o                         
  -7   3   3       1641.16       1613.34        21.55 o                         
  -5   3   3        176.03        126.73        11.63 o                         
  -3   3   3       5384.21       5410.51        78.38 o                         
  -1   3   3      32616.41      32586.22       485.59 o                         
   1   3   3       1761.06       1704.14        41.00 o                         
   3   3   3       7816.66       7757.90       171.21 o                         
   5   3   3       1370.19       1327.53        41.16 o                         
   7   3   3      14988.69      14720.54       146.49 o                         
   9   3   3       2938.55       2854.70        50.70 o                         
  11   3   3        264.13        275.88        15.64 o                         
 -14   4   3       4775.20       5057.02        60.47 o                         
 -12   4   3        750.33        776.98        15.81 o                         
 -10   4   3      12778.72      13242.05        91.43 o                         
  -8   4   3       1373.36       1320.44        23.45 o                         
  -6   4   3      17467.10      17171.40       135.27 o                         
  -4   4   3      12601.68      12683.93       165.24 o                         
  -2   4   3      21791.00      21095.55       363.01 o                         
   0   4   3      36097.20      36133.61       483.13 o                         
   2   4   3      16757.16      16951.08       264.27 o                         
   4   4   3      12297.82      11546.72       138.70 o                         
   6   4   3       3438.98       3184.24        52.56 o                         
   8   4   3      19553.55      19737.35       215.00 o                         
  10   4   3        238.56        236.81        22.60 o                         
  12   4   3       3270.15       3556.48       100.08 o                         
 -15   5   3       3121.84       2874.06        70.60 o                         
 -13   5   3       6079.08       6142.97        53.32 o                         
 -11   5   3       1678.01       1640.57        21.71 o                         
  -9   5   3       4004.51       4148.38        37.17 o                         
  -7   5   3      17468.39      17978.70       144.29 o                         
  -5   5   3      16995.26      16016.70       204.58 o                         
  -3   5   3       2724.89       2737.07        46.10 o                         
  -1   5   3       2750.82       2752.99        63.99 o                         
   1   5   3       4143.18       4325.70        66.60 o                         
   3   5   3      29929.11      28185.16       332.32 o                         
   5   5   3      17735.59      16783.67       284.32 o                         
   7   5   3       3028.77       2803.12        41.28 o                         
   9   5   3        822.08        829.21        28.91 o                         
  11   5   3       4205.85       4409.07        54.80 o                         
 -14   6   3        217.80        214.28        12.20 o                         
 -12   6   3       7749.40       8102.68        62.33 o                         
 -10   6   3       3382.24       3479.33        34.98 o                         
  -8   6   3      14459.26      13964.45       216.97 o                         
  -6   6   3      13436.12      14092.84       122.00 o                         
  -4   6   3       4527.53       4427.09        97.02 o                         
  -2   6   3      19469.20      19772.06       396.62 o                         
   0   6   3      29618.40      29255.96       356.01 o                         
   2   6   3       7726.92       7210.52       112.89 o                         
   4   6   3       2909.50       2688.49        55.56 o                         
   6   6   3       5902.97       5708.59        90.66 o                         
   8   6   3       2161.95       2165.76        39.41 o                         
  10   6   3       3215.24       3240.43        52.05 o                         
  12   6   3          2.91         17.45        16.75 o                         
 -15   7   3       1377.15       1234.58        52.50 o                         
 -13   7   3       5140.12       5426.17        52.48 o                         
 -11   7   3       4293.39       4520.15        40.79 o                         
  -9   7   3       1730.85       1747.74        25.72 o                         
  -7   7   3      11215.62      10854.08       110.05 o                         
  -5   7   3       2888.18       2836.49        46.88 o                         
  -3   7   3      26839.57      26570.57       354.75 o                         
  -1   7   3       6804.56       7093.18       160.53 o                         
   1   7   3      39374.38      39985.14       568.09 o                         
   3   7   3       2604.47       2518.04        52.53 o                         
   5   7   3      13312.13      13211.69       176.60 o                         
   7   7   3       1385.18       1327.47        25.64 o                         
   9   7   3       4253.73       4467.73        69.10 o                         
  11   7   3       1342.53       1421.79        29.86 o                         
 -14   8   3        597.58        608.60        16.93 o                         
 -12   8   3       3533.29       3586.57        42.89 o                         
 -10   8   3         31.95         19.23        12.52 o                         
  -8   8   3       1998.77       2028.41        32.76 o                         
  -6   8   3       3187.70       3203.90        43.09 o                         
  -4   8   3       6183.01       6161.21        74.70 o                         
  -2   8   3        975.96        922.89        30.03 o                         
   0   8   3       3530.47       3607.67        73.26 o                         
   2   8   3       2669.61       2360.45        41.65 o                         
   4   8   3        867.64        879.05        23.05 o                         
   6   8   3       4740.22       4515.79        48.27 o                         
   8   8   3        465.79        459.78        22.20 o                         
  10   8   3       3122.37       3306.83        45.50 o                         
  12   8   3         84.81         71.27        16.37 o                         
 -13   9   3        218.91        208.49        12.96 o                         
 -11   9   3       6854.76       6978.78        58.78 o                         
  -9   9   3       6578.44       6822.05        59.73 o                         
  -7   9   3        279.20        273.73        16.38 o                         
  -5   9   3       1843.74       1884.73        30.20 o                         
  -3   9   3      14834.54      14744.83       190.29 o                         
  -1   9   3      20827.80      20041.00       306.17 o                         
   1   9   3      11705.46      11514.00       126.17 o                         
   3   9   3        950.95        932.44        22.40 o                         
   5   9   3       1768.94       1641.43        41.82 o                         
   7   9   3       5554.05       5435.96        63.16 o                         
   9   9   3       4071.83       4120.95        52.50 o                         
  11   9   3       1022.52       1102.48        26.48 o                         
 -14  10   3       1492.82       1565.61        44.63 o                         
 -12  10   3       7314.48       7499.99        68.95 o                         
 -10  10   3        588.22        628.72        19.07 o                         
  -8  10   3       5771.65       5885.51        57.97 o                         
  -6  10   3      10021.35      10071.21       122.98 o                         
  -4  10   3      18770.94      19081.79       198.34 o                         
  -2  10   3       2291.18       2338.90        44.12 o                         
   0  10   3       3403.76       3468.72        46.98 o                         
   2  10   3      14414.02      13860.05       120.39 o                         
   4  10   3       3289.87       3302.31        46.39 o                         
   6  10   3       2071.78       2038.81        31.47 o                         
   8  10   3        260.59        240.05        20.54 o                         
  10  10   3       3778.02       3758.62        49.58 o                         
  12  10   3       1257.72       1023.60        35.24 o                         
 -13  11   3       1256.97       1276.92        20.96 o                         
 -11  11   3        392.17        394.88        16.85 o                         
  -9  11   3       1589.12       1719.84        28.29 o                         
  -7  11   3       1976.76       2005.49        32.98 o                         
  -5  11   3        378.15        354.08        16.05 o                         
  -3  11   3        463.46        419.94        14.90 o                         
  -1  11   3         60.85         71.32        10.97 o                         
   1  11   3       1475.46       1430.39        24.68 o                         
   3  11   3       2251.35       2127.09        36.18 o                         
   5  11   3       3808.07       3782.56        46.55 o                         
   7  11   3        471.30        413.94        22.10 o                         
   9  11   3        618.69        636.27        23.38 o                         
  11  11   3        289.26        323.92        27.32 o                         
 -14  12   3       2260.79       2316.10        86.95 o                         
 -12  12   3        116.45        131.74        13.33 o                         
 -10  12   3       4375.03       4597.29        48.95 o                         
  -8  12   3        315.07        323.91        15.68 o                         
  -6  12   3      12703.29      12551.07       156.92 o                         
  -4  12   3      12322.49      12241.31       135.99 o                         
  -2  12   3       4842.04       4490.04        56.89 o                         
   0  12   3       4482.72       4406.42        62.34 o                         
   2  12   3      18411.07      18773.47       177.08 o                         
   4  12   3      12372.21      12209.19       128.49 o                         
   6  12   3        374.53        396.07        18.39 o                         
   8  12   3       3866.92       3996.10        54.32 o                         
  10  12   3        475.46        464.38        19.37 o                         
 -13  13   3        428.62        414.72        13.88 o                         
 -11  13   3       3860.79       3866.72        43.38 o                         
  -9  13   3      11041.86      11350.83       103.06 o                         
  -7  13   3        766.00        799.49        20.69 o                         
  -5  13   3       1759.68       1654.78        35.59 o                         
  -3  13   3      11221.48      10959.79       148.22 o                         
  -1  13   3      34529.05      33598.03       356.20 o                         
   1  13   3       6367.21       6649.67        83.43 o                         
   3  13   3       1981.04       1897.51        39.17 o                         
   5  13   3        507.94        452.03        22.59 o                         
   7  13   3      15372.24      15137.54       141.58 o                         
   9  13   3       9243.54       9216.36       156.70 o                         
  11  13   3        450.09        502.03        25.98 o                         
 -12  14   3       6094.98       6327.49        63.58 o                         
 -10  14   3         97.06        108.64        15.42 o                         
  -8  14   3       3441.45       3560.16        50.35 o                         
  -6  14   3       6849.47       6951.00        96.43 o                         
  -4  14   3      10893.67      11010.03       135.19 o                         
  -2  14   3       5272.82       5354.48        76.70 o                         
   0  14   3       2919.42       2926.03        51.04 o                         
   2  14   3       6950.79       6914.67        84.30 o                         
   4  14   3       2259.72       2139.27        39.78 o                         
   6  14   3       8178.30       8101.47        97.92 o                         
   8  14   3       1083.97       1103.62        27.19 o                         
  10  14   3       4469.45       4620.80        97.99 o                         
 -13  15   3       4689.83       4762.72        90.78 o                         
 -11  15   3       2985.37       3135.29        43.45 o                         
  -9  15   3       2750.76       2824.82        42.19 o                         
  -7  15   3      11544.68      11952.30       119.46 o                         
  -5  15   3       3753.85       3677.45        67.41 o                         
  -3  15   3      13268.55      12787.64       172.53 o                         
  -1  15   3        418.95        431.97        16.62 o                         
   1  15   3      20247.32      19940.96       192.21 o                         
   3  15   3       2485.78       2504.57        46.03 o                         
   5  15   3       6456.56       6336.69        72.46 o                         
   7  15   3        450.03        452.67        21.63 o                         
   9  15   3       3434.69       3514.43        61.17 o                         
  11  15   3        902.01        838.08        50.10 o                         
 -12  16   3       2331.46       2529.69        47.97 o                         
 -10  16   3       2721.55       2869.91        41.93 o                         
  -8  16   3       3234.21       3272.63        46.88 o                         
  -6  16   3       1276.17       1279.64        27.53 o                         
  -4  16   3       5687.89       5942.14        96.05 o                         
  -2  16   3       2284.53       2107.71        51.29 o                         
   0  16   3       5962.90       5632.48        74.51 o                         
   2  16   3       5005.37       5101.49       101.48 o                         
   4  16   3       4866.45       4740.74        54.53 o                         
   6  16   3       7788.32       7732.71        94.45 o                         
   8  16   3       2156.29       2055.02        39.93 o                         
  10  16   3       2128.60       2096.33        35.53 o                         
 -13  17   3       1808.83       1591.98        38.20 o                         
 -11  17   3        688.25        690.03        18.83 o                         
  -9  17   3        413.06        388.21        19.61 o                         
  -7  17   3       2865.52       2913.54        57.33 o                         
  -5  17   3      14888.63      14921.55       154.45 o                         
  -3  17   3       2332.42       2348.25        50.71 o                         
  -1  17   3       2996.75       2943.25        50.47 o                         
   1  17   3        577.33        570.70        23.85 o                         
   3  17   3      13108.67      13190.52       116.44 o                         
   5  17   3       2101.00       1884.72        32.68 o                         
   7  17   3        133.75        118.83        18.50 o                         
   9  17   3        231.20        250.43        15.05 o                         
 -12  18   3        761.48        701.99        22.56 o                         
 -10  18   3       9063.17       9438.33       118.64 o                         
  -8  18   3       6318.28       6482.16       107.34 o                         
  -6  18   3       2093.15       2140.43        52.10 o                         
  -4  18   3       2059.89       1970.58        31.16 o                         
  -2  18   3       5767.20       5667.27        82.97 o                         
   0  18   3       5454.91       5612.76        67.31 o                         
   2  18   3        641.51        626.13        20.62 o                         
   4  18   3        659.24        675.67        24.39 o                         
   6  18   3       2461.91       2443.60        40.95 o                         
   8  18   3       5612.75       5870.31        85.75 o                         
  10  18   3        364.67        346.79        17.88 o                         
 -11  19   3        814.09        856.59        17.17 o                         
  -9  19   3        336.99        356.55        18.31 o                         
  -7  19   3        414.05        397.46        27.75 o                         
  -5  19   3        120.44        125.62        17.90 o                         
  -3  19   3        137.03        114.26        14.76 o                         
  -1  19   3        665.66        674.87        22.75 o                         
   1  19   3        386.68        369.11        18.88 o                         
   3  19   3        429.83        408.20        19.86 o                         
   5  19   3       1027.76        993.54        31.97 o                         
   7  19   3        168.22        169.41        22.18 o                         
   9  19   3        115.39        102.13        12.78 o                         
 -12  20   3        246.92        171.09        17.31 o                         
 -10  20   3       5801.30       6006.83       100.69 o                         
  -8  20   3       2232.40       2380.17        51.33 o                         
  -6  20   3        846.99        862.51        32.32 o                         
  -4  20   3        712.24        678.24        26.08 o                         
  -2  20   3       6583.83       6620.89        72.72 o                         
   0  20   3       5185.14       5250.57        74.16 o                         
   2  20   3        185.98        209.91        17.60 o                         
   4  20   3       1060.24        969.29        28.55 o                         
   6  20   3       1139.10       1140.00        36.64 o                         
   8  20   3       5105.38       5121.39       105.04 o                         
 -11  21   3        101.68        105.61        13.88 o                         
  -9  21   3        234.69        259.07        16.40 o                         
  -7  21   3       2992.15       2998.12        60.59 o                         
  -5  21   3       7749.97       8019.03       149.07 o                         
  -3  21   3       1749.51       1837.60        41.76 o                         
  -1  21   3       1977.65       2063.23        38.99 o                         
   1  21   3        262.00        281.74        19.34 o                         
   3  21   3       8933.32       8988.81       122.87 o                         
   5  21   3       4434.75       4455.32        68.37 o                         
   7  21   3        134.56        151.67        20.99 o                         
   9  21   3        192.35        191.98        20.47 o                         
 -10  22   3       1304.41       1342.95        30.83 o                         
  -8  22   3        311.40        342.99        22.39 o                         
  -6  22   3       1154.23       1108.62        41.38 o                         
  -4  22   3         71.81         83.93        18.12 o                         
  -2  22   3       3473.03       3703.58        55.33 o                         
   0  22   3       3096.28       3245.37        56.94 o                         
   2  22   3       1944.11       1856.32        40.26 o                         
   4  22   3       1988.17       2057.19        39.60 o                         
   6  22   3       1478.47       1531.70        35.20 o                         
   8  22   3       3288.30       3101.36       111.70 o                         
 -11  23   3       1336.00        986.90        41.75 o                         
  -9  23   3       3375.94       3512.15        63.08 o                         
  -7  23   3       3610.18       3832.16        66.97 o                         
  -5  23   3       1764.17       1794.29        46.36 o                         
  -3  23   3       7525.20       7566.46       143.26 o                         
  -1  23   3        159.24        139.26        20.39 o                         
   1  23   3       5865.10       6290.37       102.62 o                         
   3  23   3        453.99        458.04        22.71 o                         
   5  23   3       3798.42       4044.81        89.54 o                         
   7  23   3       1141.57       1195.66        50.96 o                         
 -10  24   3        178.22        115.87        19.80 o                         
  -8  24   3       4234.16       4616.58        72.05 o                         
  -6  24   3       1729.09       1834.46        44.00 o                         
  -4  24   3       6649.64       6592.71       102.58 o                         
  -2  24   3        747.93        846.84        34.60 o                         
   0  24   3       4846.58       5072.21        93.89 o                         
   2  24   3       3364.73       3761.63        96.23 o                         
   4  24   3       3167.96       3346.95        61.51 o                         
   6  24   3       2762.71       2860.79        52.25 o                         
   8  24   3        396.40        382.20        27.60 o                         
  -9  25   3       2350.97       2256.22        57.14 o                         
  -7  25   3        261.86        245.16        23.14 o                         
  -5  25   3       1127.87       1143.65        48.90 o                         
  -3  25   3       2532.13       2669.35        52.03 o                         
  -1  25   3       9640.61      10360.06       146.44 o                         
   1  25   3       2031.90       2138.31        57.14 o                         
   3  25   3        142.11        165.09        27.46 o                         
   5  25   3        598.68        639.81        29.13 o                         
   7  25   3       1940.66       1862.98       127.72 o                         
  -8  26   3        459.14        443.88        26.09 o                         
  -6  26   3       3097.02       3076.27        59.70 o                         
  -4  26   3       4113.05       4271.19        79.60 o                         
  -2  26   3        483.97        471.29        27.72 o                         
   0  26   3       1039.57       1078.49        37.78 o                         
   2  26   3       1493.69       1604.10        48.51 o                         
   4  26   3       3834.42       4162.74        85.20 o                         
   6  26   3        412.72        411.04        30.86 o                         
  -7  27   3       1062.10        989.17        42.42 o                         
  -5  27   3       1870.67       1949.20        73.78 o                         
  -3  27   3        334.00        365.60        30.43 o                         
  -1  27   3        158.24        160.62        24.18 o                         
   1  27   3         72.06         98.46        25.98 o                         
   3  27   3       1704.54       1933.38        44.36 o                         
   5  27   3        766.00        895.37        31.24 o                         
  -8  28   3        667.72        467.09        28.80 o                         
  -6  28   3       1574.35       1533.40        54.64 o                         
  -4  28   3        771.38        781.63        44.02 o                         
  -2  28   3       1821.42       1948.47        57.68 o                         
   0  28   3       1750.41       1911.66        74.55 o                         
   2  28   3        459.18        516.94        39.53 o                         
   4  28   3        924.23        961.31        37.49 o                         
  -5  29   3        570.56        618.28        35.17 o                         
  -3  29   3        617.08        672.91        28.31 o                         
  -1  29   3       4259.56       4583.87        99.77 o                         
   1  29   3       1730.13       1878.42        54.65 o                         
   3  29   3        125.75        182.92        18.13 o                         
  -6  30   3        560.92        432.39        29.00 o                         
  -4  30   3        165.53        123.10        31.20 o                         
  -2  30   3        454.83        445.31        32.03 o                         
   0  30   3        339.25        355.13        31.50 o                         
   2  30   3        312.16        277.17        23.44 o                         
  -3  31   3       4206.92       3417.76       115.80 o                         
  -1  31   3        350.85        342.00        34.20 o                         
   1  31   3       1754.27       1684.32        40.21 o                         
 -14   0   4        115.76        131.87        18.62 o                         
 -12   0   4       9915.02      10400.19       101.13 o                         
 -10   0   4       5073.37       5290.58        59.21 o                         
  -8   0   4      10694.59      10568.29       114.80 o                         
  -6   0   4       8311.74       8739.22        97.86 o                         
  -4   0   4       8039.00       7362.11        92.86 o                         
  -2   0   4      21211.11      20946.60       457.93 o                         
   0   0   4      22358.99      23978.19       652.14 o                         
   2   0   4      16622.52      15354.52       284.75 o                         
   4   0   4       2261.27       2058.95        65.84 o                         
   6   0   4      43246.12      41606.58       498.13 o                         
   8   0   4        623.05        679.77        36.56 o                         
  10   0   4       5858.63       6360.61       120.87 o                         
 -15   1   4       1679.60       1554.38        45.22 o                         
 -13   1   4       1110.88       1182.85        19.23 o                         
 -11   1   4       5244.52       5589.20        41.74 o                         
  -9   1   4       7977.83       7983.46        54.97 o                         
  -7   1   4      16155.88      16158.67       121.36 o                         
  -5   1   4       1917.31       2160.39        25.58 o                         
  -3   1   4      11101.76      11178.77       150.49 o                         
  -1   1   4       5103.83       5103.55       138.52 o                         
   1   1   4      21620.86      21206.08       249.21 o                         
   3   1   4       3992.02       3712.81        51.74 o                         
   5   1   4       6161.65       5879.64        75.99 o                         
   7   1   4       2409.61       2431.43        68.03 o                         
   9   1   4       1319.90       1360.01        30.21 o                         
  11   1   4       3087.37       2948.19       211.32 o                         
 -14   2   4       4077.82       4147.57        49.29 o                         
 -12   2   4        271.59        273.26        11.57 o                         
 -10   2   4       5723.65       5982.51        47.09 o                         
  -8   2   4       3925.23       3964.81        43.03 o                         
  -6   2   4       8741.06       8992.90        72.20 o                         
  -4   2   4       2879.26       2758.75        37.63 o                         
  -2   2   4      15187.96      15521.50       283.22 o                         
   0   2   4      19451.04      19052.23       298.14 o                         
   2   2   4       1251.24       1095.05        24.80 o                         
   4   2   4       4689.04       4549.27        57.37 o                         
   6   2   4        612.15        524.65        20.89 o                         
   8   2   4       5517.27       5632.37        89.19 o                         
  10   2   4        202.90        198.54        16.95 o                         
 -15   3   4       4055.44       3380.04       134.90 o                         
 -13   3   4       7065.57       7275.34        58.21 o                         
 -11   3   4        368.13        410.85        13.75 o                         
  -9   3   4       1684.96       1664.78        21.42 o                         
  -7   3   4      10386.49      10660.04        87.36 o                         
  -5   3   4      39636.27      39680.91       263.22 o                         
  -3   3   4       5364.95       5443.14        69.11 o                         
  -1   3   4       1445.57       1227.88        35.50 o                         
   1   3   4       3194.36       3128.79        51.21 o                         
   3   3   4      21065.48      19917.66       182.66 o                         
   5   3   4       7527.55       7244.76        82.16 o                         
   7   3   4        565.21        538.08        25.58 o                         
   9   3   4       1582.71       1671.95        39.59 o                         
  11   3   4       3488.94       3409.71        72.52 o                         
 -14   4   4        850.85        806.44        19.09 o                         
 -12   4   4       2254.73       2385.62        24.94 o                         
 -10   4   4       1920.84       2006.44        24.83 o                         
  -8   4   4       4760.87       4927.74        54.91 o                         
  -6   4   4       4937.34       5185.57        46.68 o                         
  -4   4   4       2100.61       2234.97        27.60 o                         
  -2   4   4       6218.06       6093.52        99.89 o                         
   0   4   4       6230.58       5969.48        78.94 o                         
   2   4   4       1722.94       1659.67        35.91 o                         
   4   4   4        880.40        838.60        26.03 o                         
   6   4   4       1623.41       1520.36        36.11 o                         
   8   4   4       3085.69       3219.37        48.29 o                         
  10   4   4       1022.89       1055.79        24.32 o                         
 -13   5   4        186.99        187.40        11.81 o                         
 -11   5   4       3365.11       3526.48        33.40 o                         
  -9   5   4       3892.21       3930.18        40.80 o                         
  -7   5   4       2263.13       2263.60        31.83 o                         
  -5   5   4       1709.64       1619.07        21.20 o                         
  -3   5   4      11121.40      11133.90        91.92 o                         
  -1   5   4      11728.23      11070.49       141.82 o                         
   1   5   4       8003.39       7637.10        83.28 o                         
   3   5   4       1373.69       1265.55        30.82 o                         
   5   5   4        296.87        245.31        18.51 o                         
   7   5   4       3761.64       3713.79        59.90 o                         
   9   5   4       1951.09       1988.01        38.74 o                         
  11   5   4        107.22        118.03        17.72 o                         
 -14   6   4       1938.68       2012.04        58.18 o                         
 -12   6   4       3547.44       3644.10        35.44 o                         
 -10   6   4       6455.82       6900.45        56.08 o                         
  -8   6   4       5638.42       5596.04        47.27 o                         
  -6   6   4       7178.03       7612.11        64.64 o                         
  -4   6   4       1627.04       1678.82        24.36 o                         
  -2   6   4       7441.93       7192.82        85.37 o                         
   0   6   4       6510.18       6291.02        70.28 o                         
   2   6   4       1313.29       1259.40        29.05 o                         
   4   6   4       4041.35       3767.59        75.00 o                         
   6   6   4        466.59        440.78        22.25 o                         
   8   6   4       5428.00       5719.12        80.39 o                         
  10   6   4        590.73        601.82        22.94 o                         
 -13   7   4       1617.08       1584.65        22.87 o                         
 -11   7   4       3097.90       3164.43        32.80 o                         
  -9   7   4        682.30        678.22        16.19 o                         
  -7   7   4       2390.14       2396.63        34.10 o                         
  -5   7   4       8849.49       8966.47        76.47 o                         
  -3   7   4      13055.81      13069.29       114.14 o                         
  -1   7   4       1974.17       2004.51        31.39 o                         
   1   7   4       1824.89       1771.59        31.75 o                         
   3   7   4       3821.67       3865.24        61.05 o                         
   5   7   4       3574.00       3321.10        80.26 o                         
   7   7   4       1597.22       1558.58        37.78 o                         
   9   7   4        552.83        560.07        19.18 o                         
  11   7   4       1996.51       1969.71        69.23 o                         
 -14   8   4       3808.16       3848.87        62.51 o                         
 -12   8   4       5176.06       5546.45        48.73 o                         
 -10   8   4       1435.08       1560.99        24.57 o                         
  -8   8   4       9922.15       9765.25        89.28 o                         
  -6   8   4       8787.00       9047.77        81.52 o                         
  -4   8   4       7647.70       7489.78        70.70 o                         
  -2   8   4      13558.25      13884.47       120.79 o                         
   0   8   4      14101.51      13823.63       146.64 o                         
   2   8   4      19184.48      18649.95       243.87 o                         
   4   8   4       7791.51       7450.31       131.36 o                         
   6   8   4      19540.72      19398.21       202.41 o                         
   8   8   4        968.47        964.24        27.09 o                         
  10   8   4       6767.29       6755.07       122.78 o                         
 -13   9   4       1062.20       1068.65        21.63 o                         
 -11   9   4       3639.71       3740.87        37.06 o                         
  -9   9   4       1434.12       1450.07        25.51 o                         
  -7   9   4      12602.97      12773.40       114.85 o                         
  -5   9   4        956.66        912.50        19.00 o                         
  -3   9   4      22113.87      22626.99       186.84 o                         
  -1   9   4       1915.79       1903.24        31.27 o                         
   1   9   4      12429.02      12255.68       145.24 o                         
   3   9   4       1007.46        950.39        29.26 o                         
   5   9   4      11282.28      10689.10       162.28 o                         
   7   9   4       3111.76       3203.73        51.13 o                         
   9   9   4       1217.49       1185.58        25.48 o                         
  11   9   4       1746.74       1632.10        96.45 o                         
 -14  10   4       5667.30       5296.79       164.08 o                         
 -12  10   4       2846.72       2877.38        38.26 o                         
 -10  10   4       2818.26       2892.01        36.66 o                         
  -8  10   4       1464.40       1399.67        23.14 o                         
  -6  10   4       6414.94       6534.54        66.75 o                         
  -4  10   4       8991.24       8918.26        88.31 o                         
  -2  10   4        915.95        810.78        20.02 o                         
   0  10   4       6631.85       6447.34        81.63 o                         
   2  10   4       3669.78       3525.48        56.67 o                         
   4  10   4      13792.01      13383.96       178.81 o                         
   6  10   4       1497.11       1463.89        32.44 o                         
   8  10   4       1906.52       1924.19        38.41 o                         
  10  10   4       1304.03       1237.53        33.96 o                         
 -13  11   4        633.36        651.11        17.50 o                         
 -11  11   4       7145.84       7302.67        62.77 o                         
  -9  11   4      16460.96      17785.13       148.66 o                         
  -7  11   4       1724.77       1792.43        31.56 o                         
  -5  11   4       5514.66       5468.86        60.53 o                         
  -3  11   4       6246.98       6482.30        72.19 o                         
  -1  11   4      21615.17      21291.42       236.33 o                         
   1  11   4      12953.93      13116.18       132.57 o                         
   3  11   4       5769.14       5611.82        63.47 o                         
   5  11   4        182.18        204.80        20.04 o                         
   7  11   4       6619.54       6820.80        80.42 o                         
   9  11   4       7180.13       7372.91       118.01 o                         
 -14  12   4       3902.11       3766.48        87.68 o                         
 -12  12   4        500.61        501.21        14.80 o                         
 -10  12   4        424.33        438.78        17.74 o                         
  -8  12   4        678.58        781.12        22.74 o                         
  -6  12   4       9784.31      10289.65       116.77 o                         
  -4  12   4      13997.72      13976.65       156.43 o                         
  -2  12   4       1131.25       1129.81        27.45 o                         
   0  12   4       1713.01       1784.43        33.69 o                         
   2  12   4       7044.17       7293.03        98.24 o                         
   4  12   4      13450.06      13574.45       131.74 o                         
   6  12   4       1156.80       1163.53        31.54 o                         
   8  12   4        402.53        380.64        19.98 o                         
  10  12   4         47.84         38.82        14.04 o                         
 -13  13   4          6.29         16.94        10.88 o                         
 -11  13   4       1245.33       1320.47        22.12 o                         
  -9  13   4       1808.24       1886.89        34.24 o                         
  -7  13   4       4693.53       4764.01        48.54 o                         
  -5  13   4       1440.89       1400.25        33.15 o                         
  -3  13   4       5488.59       5309.08        79.10 o                         
  -1  13   4       1996.26       2131.50        39.41 o                         
   1  13   4       1477.72       1294.23        28.72 o                         
   3  13   4       1798.24       1723.18        29.27 o                         
   5  13   4       2145.82       2022.61        44.53 o                         
   7  13   4       1922.13       1901.78        35.03 o                         
   9  13   4        497.19        501.76        23.17 o                         
 -12  14   4       6911.41       7154.66        71.15 o                         
 -10  14   4        140.59        128.58        14.06 o                         
  -8  14   4       3740.64       3768.48        48.45 o                         
  -6  14   4      11204.57      11608.78       121.28 o                         
  -4  14   4       4411.56       4376.39        95.07 o                         
  -2  14   4       1405.11       1358.98        30.47 o                         
   0  14   4        367.46        362.52        20.77 o                         
   2  14   4      10131.27      10198.39        92.39 o                         
   4  14   4       6037.24       5919.45        68.81 o                         
   6  14   4       1644.21       1750.79        34.55 o                         
   8  14   4        264.71        236.88        15.43 o                         
  10  14   4       1261.38       1067.55        34.06 o                         
 -13  15   4         46.43         54.15         9.65 o                         
 -11  15   4       3219.68       3409.53        41.25 o                         
  -9  15   4       2584.53       2634.46        46.19 o                         
  -7  15   4        650.62        671.44        22.97 o                         
  -5  15   4       2682.11       2740.85        41.69 o                         
  -3  15   4       1541.90       1604.56        29.26 o                         
  -1  15   4       1806.53       1824.07        30.73 o                         
   1  15   4       5137.59       5211.28        58.14 o                         
   3  15   4       2874.72       2851.03        36.92 o                         
   5  15   4       1628.70       1682.89        37.61 o                         
   7  15   4        543.06        541.82        20.29 o                         
   9  15   4       1459.39       1532.13        34.41 o                         
 -12  16   4       4078.77       4191.79        51.52 o                         
 -10  16   4       2522.99       2730.68        40.81 o                         
  -8  16   4       3435.03       3695.20        57.48 o                         
  -6  16   4       1055.48       1143.97        30.21 o                         
  -4  16   4       4260.52       4238.59        47.85 o                         
  -2  16   4       4625.61       4808.57        54.93 o                         
   0  16   4       1142.91       1110.59        24.03 o                         
   2  16   4       5354.21       5395.10        76.06 o                         
   4  16   4        556.13        607.25        24.46 o                         
   6  16   4       4028.12       4006.30        75.80 o                         
   8  16   4       1746.72       1825.73        39.55 o                         
 -11  17   4       3822.81       3835.53        42.23 o                         
  -9  17   4        707.14        737.46        23.00 o                         
  -7  17   4       4749.73       4918.92        74.63 o                         
  -5  17   4        422.74        425.14        26.87 o                         
  -3  17   4      11391.01      11762.77       108.01 o                         
  -1  17   4         68.40         86.31        16.74 o                         
   1  17   4      10989.28      10987.27       147.78 o                         
   3  17   4        994.20       1013.90        29.30 o                         
   5  17   4       4086.78       4045.86        54.61 o                         
   7  17   4       1694.42       1690.72        49.68 o                         
   9  17   4       1349.86       1193.57        45.61 o                         
 -12  18   4       1789.56       1685.21        33.03 o                         
 -10  18   4       3109.99       3283.78        52.92 o                         
  -8  18   4       3967.80       4111.13        88.58 o                         
  -6  18   4       2063.67       2030.62        45.28 o                         
  -4  18   4       2535.56       2549.22        45.21 o                         
  -2  18   4       2334.02       2300.90        45.11 o                         
   0  18   4       4339.81       4532.30        65.43 o                         
   2  18   4       2382.49       2370.93        42.80 o                         
   4  18   4        548.26        534.69        25.74 o                         
   6  18   4        904.97        898.16        39.14 o                         
   8  18   4       3448.08       3601.99        91.05 o                         
 -11  19   4        210.72        190.80        12.83 o                         
  -9  19   4       1139.04       1216.40        30.30 o                         
  -7  19   4       1971.34       2071.63        49.77 o                         
  -5  19   4      25787.70      26811.73       293.68 o                         
  -3  19   4       1426.36       1434.01        36.51 o                         
  -1  19   4       2170.98       2179.84        51.07 o                         
   1  19   4        941.53        911.60        26.10 o                         
   3  19   4      11404.61      11623.34       125.83 o                         
   5  19   4       4620.81       4754.45        80.41 o                         
   7  19   4        426.27        433.76        44.89 o                         
 -10  20   4       3405.57       3606.73        54.11 o                         
  -8  20   4       2212.96       2373.19        51.24 o                         
  -6  20   4       2500.28       2555.50        54.23 o                         
  -4  20   4         25.35         12.73        20.59 o                         
  -2  20   4       3916.97       4148.67        63.67 o                         
   0  20   4       8399.54       9029.77       118.69 o                         
   2  20   4        244.02        206.93        17.67 o                         
   4  20   4        633.70        622.53        24.45 o                         
   6  20   4        309.53        313.59        22.01 o                         
   8  20   4       4055.52       3936.54       182.66 o                         
 -11  21   4        546.09        525.64        25.27 o                         
  -9  21   4        328.01        331.88        16.88 o                         
  -7  21   4       3114.17       3363.41        68.49 o                         
  -5  21   4        115.73        126.39        20.20 o                         
  -3  21   4       2612.69       2824.63        82.99 o                         
  -1  21   4        312.84        333.31        27.86 o                         
   1  21   4       1723.95       1795.83        35.25 o                         
   3  21   4       2840.94       2798.65        49.20 o                         
   5  21   4       1817.72       1851.39        57.82 o                         
   7  21   4       1013.84       1034.65        35.41 o                         
 -10  22   4       1043.88        844.64        45.05 o                         
  -8  22   4       3534.58       3696.79        68.65 o                         
  -6  22   4       1136.21       1168.83        39.00 o                         
  -4  22   4       2312.17       2316.41        57.30 o                         
  -2  22   4       7390.32       7884.37       103.28 o                         
   0  22   4       3265.54       3595.32        60.03 o                         
   2  22   4       3650.57       3864.94        65.05 o                         
   4  22   4        262.24        277.87        18.17 o                         
   6  22   4       2900.64       3028.99        74.28 o                         
  -9  23   4       1049.01       1079.53        48.66 o                         
  -7  23   4       2585.42       2636.49        50.02 o                         
  -5  23   4       3262.67       3504.20        72.66 o                         
  -3  23   4       2027.18       2172.05        51.27 o                         
  -1  23   4        710.51        752.69        27.76 o                         
   1  23   4       3276.99       3427.36        71.39 o                         
   3  23   4       2320.65       2451.93        56.33 o                         
   5  23   4        780.39        807.83        34.88 o                         
   7  23   4       1496.60       1258.61        36.57 o                         
  -8  24   4        357.12        322.69        20.59 o                         
  -6  24   4       2026.02       2008.97        52.35 o                         
  -4  24   4       2411.20       2574.32        81.12 o                         
  -2  24   4        701.48        725.13        30.69 o                         
   0  24   4        608.86        636.31        41.83 o                         
   2  24   4       2983.36       3504.62       111.78 o                         
   4  24   4       1081.18       1188.52        81.32 o                         
   6  24   4        180.55        190.11        18.81 o                         
  -7  25   4       1510.67       1578.40        46.35 o                         
  -5  25   4       1303.20       1296.46        59.54 o                         
  -3  25   4       3679.41       3865.46        82.36 o                         
  -1  25   4         13.12         32.38        24.70 o                         
   1  25   4       1504.61       1733.79        64.76 o                         
   3  25   4       1162.29       1347.90        56.61 o                         
   5  25   4        625.25        646.12        30.43 o                         
  -8  26   4        875.88        828.49        48.20 o                         
  -6  26   4       1187.03       1150.31        51.25 o                         
  -4  26   4       2359.72       2457.67        65.27 o                         
  -2  26   4       1828.07       1999.75        70.40 o                         
   0  26   4        257.24        288.07        30.40 o                         
   2  26   4       1264.99       1597.94        50.97 o                         
   4  26   4       1222.02       1338.57        60.22 o                         
  -7  27   4        370.66        299.70        33.50 o                         
  -5  27   4       1213.30       1279.16        52.45 o                         
  -3  27   4        445.80        533.20        37.90 o                         
  -1  27   4       5300.10       6046.10       153.87 o                         
   1  27   4       1944.08       2121.04        58.55 o                         
   3  27   4        306.07        329.41        24.66 o                         
  -6  28   4       1377.91       1267.56        92.60 o                         
  -4  28   4       1435.29       1368.18        66.20 o                         
  -2  28   4        412.68        392.63        27.42 o                         
   0  28   4       2225.22       2414.35        67.86 o                         
   2  28   4        816.75        855.48        29.93 o                         
  -5  29   4        887.68        663.92        51.40 o                         
  -3  29   4       1034.59        973.52        62.05 o                         
  -1  29   4        166.91        159.80        31.00 o                         
   1  29   4        418.04        430.30        25.22 o                         
  -2  30   4       3475.24       3026.21       175.20 o                         
   0  30   4       1224.97       1087.69        49.70 o                         
 -13   1   5       2625.68       2789.31        29.32 o                         
 -11   1   5       1366.82       1389.88        19.55 o                         
  -9   1   5       1905.47       1909.43        23.33 o                         
  -7   1   5      13129.63      13317.96        87.94 o                         
  -5   1   5       4421.65       4379.35        49.52 o                         
  -3   1   5       5259.63       5226.78        61.08 o                         
  -1   1   5       1017.30       1100.18        27.31 o                         
   1   1   5       3246.62       2890.95        41.26 o                         
   3   1   5       5579.11       5329.20        62.36 o                         
   5   1   5       1259.79       1136.80        32.85 o                         
   7   1   5       2309.95       2412.82        61.55 o                         
   9   1   5        786.89        743.36        20.51 o                         
 -14   2   5        638.72        660.33        14.76 o                         
 -12   2   5       3874.13       4068.25        36.09 o                         
 -10   2   5       6534.49       6670.49        54.51 o                         
  -8   2   5       2424.41       2622.46        27.70 o                         
  -6   2   5       5621.77       5996.40        77.92 o                         
  -4   2   5       5275.06       5272.06        55.27 o                         
  -2   2   5      18980.45      18410.56       186.13 o                         
   0   2   5       7389.31       7334.32        92.75 o                         
   2   2   5       5370.36       5165.30        62.46 o                         
   4   2   5       1010.86        974.43        26.05 o                         
   6   2   5       3647.98       3609.55        80.62 o                         
   8   2   5       1184.72       1193.71        26.66 o                         
  10   2   5        470.83        466.81        21.83 o                         
 -13   3   5        322.58        312.64        11.58 o                         
 -11   3   5       1424.34       1507.17        20.32 o                         
  -9   3   5       7088.90       7400.60        56.30 o                         
  -7   3   5       2865.24       2964.45        29.43 o                         
  -5   3   5       7621.05       7725.41        66.17 o                         
  -3   3   5       3787.97       3905.28        44.88 o                         
  -1   3   5      11703.42      11755.92       127.74 o                         
   1   3   5       4003.79       3750.87        53.64 o                         
   3   3   5       2807.45       2487.70        40.85 o                         
   5   3   5       1276.14       1164.49        33.35 o                         
   7   3   5       1518.39       1514.06        39.72 o                         
   9   3   5       2457.66       2429.52        54.98 o                         
 -14   4   5       4978.48       4719.99       156.34 o                         
 -12   4   5       2395.09       2455.42        30.97 o                         
 -10   4   5       7737.35       7867.68        59.08 o                         
  -8   4   5       5225.85       5402.93        43.55 o                         
  -6   4   5       2260.25       2123.74        28.86 o                         
  -4   4   5       9721.95       9826.32        87.14 o                         
  -2   4   5       3232.44       3177.91        48.15 o                         
   0   4   5      14015.82      13312.03       135.96 o                         
   2   4   5       1009.54        924.49        28.28 o                         
   4   4   5      17098.73      16040.58       297.48 o                         
   6   4   5        127.85         95.59        18.51 o                         
   8   4   5       6589.94       6594.09       120.46 o                         
  10   4   5       1475.85       1401.21        82.43 o                         
 -13   5   5       5257.76       5638.68        66.39 o                         
 -11   5   5        978.47       1000.69        17.29 o                         
  -9   5   5       2344.62       2398.69        28.70 o                         
  -7   5   5       1744.10       1875.25        22.66 o                         
  -5   5   5      14193.33      14351.40       107.59 o                         
  -3   5   5       3711.79       3581.78        43.27 o                         
  -1   5   5       6540.88       6212.12        65.47 o                         
   1   5   5       2381.48       2197.96        45.98 o                         
   3   5   5       9324.97       8912.12       122.82 o                         
   5   5   5       7477.98       7193.38       230.81 o                         
   7   5   5       1755.95       1790.93        51.48 o                         
   9   5   5       1049.92       1004.51        24.27 o                         
 -14   6   5        710.57        698.85        18.97 o                         
 -12   6   5       1472.03       1589.02        21.69 o                         
 -10   6   5       2037.64       2134.76        27.01 o                         
  -8   6   5       7247.39       7564.13        61.91 o                         
  -6   6   5       6499.77       6555.61        51.22 o                         
  -4   6   5        700.29        713.30        18.31 o                         
  -2   6   5       5729.71       5693.05        64.07 o                         
   0   6   5       3718.17       3627.36        54.52 o                         
   2   6   5       9731.73       9372.85       107.74 o                         
   4   6   5       1858.20       1656.21        46.09 o                         
   6   6   5       2719.44       2709.39        45.14 o                         
   8   6   5       1380.78       1395.35        37.73 o                         
  10   6   5       2469.72       2151.54        70.85 o                         
 -13   7   5        469.26        497.54        15.22 o                         
 -11   7   5       6763.54       7128.78        61.14 o                         
  -9   7   5       1239.82       1213.64        22.75 o                         
  -7   7   5      13257.47      13378.12        92.05 o                         
  -5   7   5        159.36        154.73        12.75 o                         
  -3   7   5       9339.94       9289.95        96.48 o                         
  -1   7   5       6398.33       6397.48        76.82 o                         
   1   7   5       5765.66       5735.01        76.19 o                         
   3   7   5       1561.69       1516.53        33.94 o                         
   5   7   5       5043.87       4960.52        68.65 o                         
   7   7   5       4847.37       4959.29        99.15 o                         
   9   7   5        505.07        515.57        20.55 o                         
 -14   8   5         98.31         88.26        10.44 o                         
 -12   8   5       1523.18       1600.68        26.05 o                         
 -10   8   5         50.99         59.79        11.75 o                         
  -8   8   5        536.19        526.73        16.58 o                         
  -6   8   5        543.30        554.84        14.13 o                         
  -4   8   5       1877.41       1895.73        29.68 o                         
  -2   8   5       3728.49       3826.74        44.29 o                         
   0   8   5         53.50         72.27        14.70 o                         
   2   8   5       5012.21       4665.60        64.50 o                         
   4   8   5       1189.23       1124.70        34.46 o                         
   6   8   5       2839.61       2930.21        56.61 o                         
   8   8   5        505.96        511.15        17.18 o                         
  10   8   5        877.33        719.98        32.20 o                         
 -13   9   5       1198.26       1204.84        28.32 o                         
 -11   9   5       3359.22       3552.29        35.50 o                         
  -9   9   5       8807.75       9008.71        92.27 o                         
  -7   9   5       2101.10       2222.28        28.81 o                         
  -5   9   5       1062.42        992.64        18.73 o                         
  -3   9   5       5032.04       5080.49        59.68 o                         
  -1   9   5       3401.93       3325.05        50.18 o                         
   1   9   5       7817.19       7835.25        72.41 o                         
   3   9   5         47.16         26.81        17.50 o                         
   5   9   5        161.81        131.97        22.92 o                         
   7   9   5       2834.91       2780.60        73.23 o                         
   9   9   5       2879.00       2917.59        78.34 o                         
 -12  10   5       2869.71       2917.56        30.22 o                         
 -10  10   5        168.02        210.01        14.52 o                         
  -8  10   5       3079.56       3060.01        48.75 o                         
  -6  10   5       7268.85       7597.71        65.65 o                         
  -4  10   5       7502.06       7815.04        66.39 o                         
  -2  10   5       2356.03       2388.40        36.09 o                         
   0  10   5       2115.89       1985.08        30.09 o                         
   2  10   5      12531.38      12731.17       115.17 o                         
   4  10   5        173.56        141.19        25.66 o                         
   6  10   5       2209.12       2286.62        57.98 o                         
   8  10   5        194.30        208.90        14.30 o                         
 -13  11   5       1116.88        977.97        48.03 o                         
 -11  11   5       1054.58       1056.39        19.32 o                         
  -9  11   5        340.50        366.40        16.06 o                         
  -7  11   5        632.40        701.48        19.75 o                         
  -5  11   5       1718.79       1748.89        25.13 o                         
  -3  11   5       3607.23       3642.19        44.05 o                         
  -1  11   5       2998.87       3114.00        36.16 o                         
   1  11   5        337.85        327.92        17.59 o                         
   3  11   5       1549.47       1547.59        48.41 o                         
   5  11   5        341.81        315.92        26.18 o                         
   7  11   5        306.73        336.44        19.24 o                         
   9  11   5        106.30         91.18        12.78 o                         
 -12  12   5       3575.76       3571.17        40.91 o                         
 -10  12   5       1518.86       1433.49        25.25 o                         
  -8  12   5       1479.35       1457.95        25.66 o                         
  -6  12   5       4356.97       4547.38        56.76 o                         
  -4  12   5       7593.09       7838.03        73.05 o                         
  -2  12   5       2521.84       2575.02        32.63 o                         
   0  12   5       8828.07       8919.84        88.48 o                         
   2  12   5       2679.91       2649.84        44.94 o                         
   4  12   5       6654.13       6747.38       107.86 o                         
   6  12   5        280.85        286.55        19.31 o                         
   8  12   5       1830.97       1759.03        32.65 o                         
 -13  13   5       1512.69       1378.66        28.87 o                         
 -11  13   5       3400.20       3504.41        37.99 o                         
  -9  13   5       8771.80       9294.83        92.81 o                         
  -7  13   5       1483.49       1559.86        29.27 o                         
  -5  13   5       7118.83       7286.21        75.45 o                         
  -3  13   5        725.14        751.31        22.40 o                         
  -1  13   5       7154.16       7381.86        72.05 o                         
   1  13   5       6212.18       6369.82        69.72 o                         
   3  13   5       1115.24       1015.29        28.78 o                         
   5  13   5       1871.40       1793.62        33.69 o                         
   7  13   5        963.05       1019.97        24.64 o                         
   9  13   5       6842.44       5515.19       122.68 o                         
 -12  14   5       1482.35       1453.34        29.75 o                         
 -10  14   5       1653.42       1829.16        27.07 o                         
  -8  14   5        807.56        836.34        24.31 o                         
  -6  14   5       2564.88       2730.27        42.36 o                         
  -4  14   5       5216.42       5495.46        75.23 o                         
  -2  14   5       7919.20       8024.65        99.06 o                         
   0  14   5        100.97        115.93        15.16 o                         
   2  14   5       4276.48       4220.79        69.31 o                         
   4  14   5       2036.29       2134.44        41.70 o                         
   6  14   5       4294.52       4334.08        58.10 o                         
   8  14   5       1326.74       1270.28        39.39 o                         
 -11  15   5       5395.78       5492.27        68.78 o                         
  -9  15   5        120.59        148.18        15.52 o                         
  -7  15   5       8456.82       8784.54        96.10 o                         
  -5  15   5        124.56        117.85        19.89 o                         
  -3  15   5       4624.87       4753.40        94.76 o                         
  -1  15   5       5075.50       5279.18        84.76 o                         
   1  15   5       6130.38       6279.86        69.37 o                         
   3  15   5       2910.85       3027.79        51.30 o                         
   5  15   5       3231.62       3358.55        56.61 o                         
   7  15   5       2502.71       2495.01        47.02 o                         
 -12  16   5       1143.36       1086.00        26.61 o                         
 -10  16   5        354.37        352.76        16.66 o                         
  -8  16   5       1601.96       1765.22        42.65 o                         
  -6  16   5       3550.57       3693.25        58.66 o                         
  -4  16   5        702.70        755.26        33.36 o                         
  -2  16   5       5739.24       6099.99       104.27 o                         
   0  16   5       2453.56       2390.70        45.09 o                         
   2  16   5       9065.36       9294.47       105.08 o                         
   4  16   5        266.35        307.62        22.82 o                         
   6  16   5       1782.16       1745.67        40.69 o                         
   8  16   5        755.99        775.21        30.52 o                         
 -11  17   5        858.36        708.12        32.91 o                         
  -9  17   5       1804.72       1803.32        44.04 o                         
  -7  17   5        282.09        311.26        19.50 o                         
  -5  17   5       7532.58       8061.42       152.00 o                         
  -3  17   5       1882.53       2013.28        63.06 o                         
  -1  17   5        147.67        129.25        19.05 o                         
   1  17   5         96.19         79.56        16.31 o                         
   3  17   5       5050.45       5229.59        69.35 o                         
   5  17   5       1962.81       1965.32        36.79 o                         
   7  17   5        402.50        508.19        46.55 o                         
 -10  18   5       3994.70       3895.95        88.94 o                         
  -8  18   5       2658.63       2801.09        81.09 o                         
  -6  18   5        430.56        392.49        25.08 o                         
  -4  18   5       3429.38       3618.58        52.66 o                         
  -2  18   5       2114.89       2202.21        48.09 o                         
   0  18   5       4888.59       5238.83        72.39 o                         
   2  18   5       1171.09       1264.43        28.74 o                         
   4  18   5        699.18        788.43        25.27 o                         
   6  18   5        643.72        653.26        40.96 o                         
 -11  19   5         69.94         65.22        13.54 o                         
  -9  19   5        183.47        179.18        14.60 o                         
  -7  19   5       1516.35       1608.24        58.03 o                         
  -5  19   5         98.17         99.24        20.25 o                         
  -3  19   5        741.99        845.46        30.88 o                         
  -1  19   5        104.73        112.89        23.60 o                         
   1  19   5        572.33        600.66        24.10 o                         
   3  19   5        153.76        163.51        18.49 o                         
   5  19   5        210.78        195.90        17.36 o                         
   7  19   5        649.08        711.49        40.40 o                         
 -10  20   5       2760.75       2342.66        62.66 o                         
  -8  20   5       2322.40       2387.15        45.62 o                         
  -6  20   5        358.32        330.64        23.51 o                         
  -4  20   5       2443.84       2569.29        53.50 o                         
  -2  20   5       2249.16       2413.12        52.56 o                         
   0  20   5       4511.13       5070.89        74.94 o                         
   2  20   5        522.65        562.13        22.53 o                         
   4  20   5        634.37        620.55        26.99 o                         
   6  20   5         11.46          5.67        12.06 o                         
  -9  21   5        665.31        584.30        43.30 o                         
  -7  21   5       1783.37       1773.12        56.20 o                         
  -5  21   5       5226.66       5466.67       103.91 o                         
  -3  21   5        429.94        507.18        29.29 o                         
  -1  21   5       1006.47       1036.75        33.19 o                         
   1  21   5        648.88        666.31        29.14 o                         
   3  21   5       5235.92       5677.73       212.40 o                         
   5  21   5       1540.18       1720.05        91.52 o                         
 -10  22   5       1406.90       1198.09        50.00 o                         
  -8  22   5       1440.43       1574.67        44.82 o                         
  -6  22   5        514.57        511.19        35.29 o                         
  -4  22   5        655.96        663.12        34.98 o                         
  -2  22   5       1634.76       1781.10        41.44 o                         
   0  22   5       2196.23       2286.84        39.86 o                         
   2  22   5        892.45        905.52        35.25 o                         
   4  22   5        501.99        533.37        45.20 o                         
  -9  23   5        146.16        130.40        25.50 o                         
  -7  23   5       4971.43       5058.82        90.52 o                         
  -5  23   5        783.52        742.01        37.03 o                         
  -3  23   5       1262.51       1425.29        46.41 o                         
  -1  23   5       1625.27       1791.31        38.80 o                         
   1  23   5       2967.40       3280.60       139.25 o                         
   3  23   5       2142.82       2283.16        58.83 o                         
   5  23   5       1032.64       1041.09        50.70 o                         
  -8  24   5        299.66        295.70        31.80 o                         
  -6  24   5       3322.82       3441.70       129.00 o                         
  -4  24   5       3032.50       3079.63        65.02 o                         
  -2  24   5       5454.69       5845.53       107.61 o                         
   0  24   5        154.51        152.01        24.94 o                         
   2  24   5       2525.57       2961.02        69.86 o                         
   4  24   5        462.00        473.57        39.25 o                         
  -7  25   5       1297.69       1179.61        39.81 o                         
  -5  25   5        601.49        529.72        32.18 o                         
  -3  25   5         23.44         26.05        29.44 o                         
  -1  25   5       2114.43       2441.41        62.61 o                         
   1  25   5       1202.25       1391.55        51.84 o                         
   3  25   5        411.76        449.90        25.42 o                         
  -6  26   5        642.04        548.01        25.92 o                         
  -4  26   5       3096.57       3296.29       107.95 o                         
  -2  26   5        151.05        165.16        21.33 o                         
   0  26   5       1385.24       1528.67        54.80 o                         
   2  26   5        406.55        460.86        24.30 o                         
  -3  27   5        207.12        179.53        23.72 o                         
  -1  27   5        399.32        405.32        35.58 o                         
   1  27   5        276.92        259.70        25.90 o                         
  -4  28   5        350.36        284.00        25.00 o                         
  -2  28   5         99.50         97.10        21.80 o                         
   0  28   5        844.20        683.29        71.35 o                         
 -12   0   6       4152.96       4396.80        84.67 o                         
 -10   0   6       4813.15       5111.47        62.60 o                         
  -8   0   6        704.09        771.61        25.70 o                         
  -6   0   6       2181.76       2150.09        39.75 o                         
  -4   0   6       2593.49       2755.24        54.35 o                         
  -2   0   6      25995.43      26812.81       280.01 o                         
   0   0   6        675.58        648.11        30.19 o                         
   2   0   6       2988.47       3153.48        74.53 o                         
   4   0   6         60.86         46.69        24.25 o                         
   6   0   6      10580.14      10624.57       374.99 o                         
   8   0   6       1417.18       1387.06       290.00 o                         
 -13   1   6        337.62        323.16        18.16 o                         
 -11   1   6       1821.05       1876.13        22.85 o                         
  -9   1   6       1315.07       1362.85        21.14 o                         
  -7   1   6       9176.98       9370.17        70.83 o                         
  -5   1   6       1348.34       1262.26        21.17 o                         
  -3   1   6        149.73        170.36        14.83 o                         
  -1   1   6       1496.28       1514.99        30.57 o                         
   1   1   6       3974.88       3651.01        52.76 o                         
   3   1   6       6057.01       5646.81       152.47 o                         
   5   1   6       1400.98       1223.44        50.38 o                         
   7   1   6       1362.41       1413.95        35.58 o                         
 -12   2   6       3008.40       2982.23        44.53 o                         
 -10   2   6       2705.28       2750.25        28.81 o                         
  -8   2   6       5348.44       5374.92        48.34 o                         
  -6   2   6       1208.16       1255.08        22.72 o                         
  -4   2   6      14991.69      15164.39       117.42 o                         
  -2   2   6        155.34        154.26        14.70 o                         
   0   2   6       7213.13       6890.84        77.28 o                         
   2   2   6        883.36        780.84        29.74 o                         
   4   2   6       1535.62       1427.41        51.74 o                         
   6   2   6        880.24        887.65        26.12 o                         
   8   2   6        943.06        881.91        40.58 o                         
 -13   3   6       3863.50       4202.33        61.51 o                         
 -11   3   6        465.25        452.83        12.65 o                         
  -9   3   6       3255.03       3170.56        32.40 o                         
  -7   3   6       4812.49       4870.34        46.19 o                         
  -5   3   6       5400.12       5590.62        46.85 o                         
  -3   3   6       2105.62       2140.05        28.04 o                         
  -1   3   6       3208.49       3076.07        42.78 o                         
   1   3   6       7622.16       6973.77        94.37 o                         
   3   3   6       4981.29       5066.71       111.07 o                         
   5   3   6       3860.64       3714.79       151.50 o                         
   7   3   6         48.48         52.40        12.70 o                         
 -12   4   6       1081.12       1119.47        19.09 o                         
 -10   4   6        766.52        804.83        17.35 o                         
  -8   4   6        281.07        321.17        14.92 o                         
  -6   4   6       1688.98       1725.17        26.94 o                         
  -4   4   6        832.78        832.81        18.41 o                         
  -2   4   6       1551.16       1627.39        27.95 o                         
   0   4   6       1324.71       1289.76        30.62 o                         
   2   4   6        918.28        882.50        32.98 o                         
   4   4   6       1420.39       1399.12        49.21 o                         
   6   4   6        998.89       1031.61        33.18 o                         
   8   4   6        649.67        649.37        33.50 o                         
 -13   5   6       1031.51       1079.07        23.72 o                         
 -11   5   6       3138.17       3191.83        35.40 o                         
  -9   5   6       2106.02       2162.97        26.09 o                         
  -7   5   6       1082.44       1113.09        20.90 o                         
  -5   5   6       1186.18       1176.72        21.53 o                         
  -3   5   6       6805.66       7126.09        63.22 o                         
  -1   5   6       3915.33       3883.27        46.72 o                         
   1   5   6       3267.98       3009.23        58.33 o                         
   3   5   6       2546.85       2460.03        61.27 o                         
   5   5   6       2198.55       2158.24        46.60 o                         
   7   5   6       1117.62       1055.87        32.44 o                         
 -12   6   6       1758.12       1807.48        23.77 o                         
 -10   6   6       2816.75       2930.20        30.57 o                         
  -8   6   6       3823.44       3973.09        37.81 o                         
  -6   6   6       2746.88       2838.50        35.06 o                         
  -4   6   6      11542.89      11846.47        89.17 o                         
  -2   6   6        560.93        551.02        18.40 o                         
   0   6   6       3899.89       3862.16        55.63 o                         
   2   6   6       1028.40        977.99        42.87 o                         
   4   6   6       1060.41       1073.24        35.22 o                         
   6   6   6        646.47        648.24        22.13 o                         
   8   6   6        947.05        923.55        26.02 o                         
 -13   7   6        304.24        323.58        11.76 o                         
 -11   7   6       1660.90       1779.71        23.76 o                         
  -9   7   6       2376.65       2365.40        38.14 o                         
  -7   7   6        261.40        272.27        14.25 o                         
  -5   7   6       3925.85       4208.87        41.19 o                         
  -3   7   6       4592.13       4882.58        49.64 o                         
  -1   7   6       3411.19       3486.64        43.33 o                         
   1   7   6        494.41        378.56        20.96 o                         
   3   7   6         21.33         15.25        18.52 o                         
   5   7   6       2046.78       2044.96        50.87 o                         
   7   7   6       2954.88       2934.47        74.75 o                         
 -12   8   6        704.13        784.37        16.06 o                         
 -10   8   6        973.22       1027.48        18.83 o                         
  -8   8   6       3975.35       4011.54        56.78 o                         
  -6   8   6      11092.22      11596.17        91.11 o                         
  -4   8   6        790.69        782.35        19.47 o                         
  -2   8   6       3705.86       3864.66        48.40 o                         
   0   8   6       1417.83       1417.47        28.83 o                         
   2   8   6       6398.80       6319.98       126.08 o                         
   4   8   6       3261.63       3004.43        77.31 o                         
   6   8   6        508.35        480.54        21.04 o                         
   8   8   6        489.25        458.79        23.18 o                         
 -13   9   6        403.21        336.35        18.19 o                         
 -11   9   6       4549.85       4696.62        47.05 o                         
  -9   9   6        906.32        903.20        17.93 o                         
  -7   9   6       3195.48       3378.49        46.54 o                         
  -5   9   6        869.54        912.08        23.09 o                         
  -3   9   6       3152.61       3278.95        42.86 o                         
  -1   9   6       3186.75       3273.43        40.32 o                         
   1   9   6       4485.48       4329.64        68.66 o                         
   3   9   6       3020.56       2877.76        49.68 o                         
   5   9   6       2369.99       2304.92        49.42 o                         
   7   9   6       3506.13       3664.58        73.64 o                         
 -12  10   6       2102.85       2080.14        34.32 o                         
 -10  10   6       1357.76       1395.83        23.26 o                         
  -8  10   6       1882.54       1775.29        25.34 o                         
  -6  10   6        231.80        240.11        16.59 o                         
  -4  10   6       9891.92      10549.04       100.87 o                         
  -2  10   6       1999.88       2148.44        33.90 o                         
   0  10   6       7342.61       7583.34        75.58 o                         
   2  10   6       1694.14       1655.63        33.85 o                         
   4  10   6       3724.03       3658.62        58.51 o                         
   6  10   6        974.99        977.70        30.73 o                         
   8  10   6       1539.05       1177.89        50.20 o                         
 -11  11   6       1324.16       1366.78        22.05 o                         
  -9  11   6       5567.25       5857.10        60.61 o                         
  -7  11   6       1766.85       1866.72        27.99 o                         
  -5  11   6       9247.09       9492.65        86.66 o                         
  -3  11   6       2879.57       2854.87        37.93 o                         
  -1  11   6       2374.32       2542.32        35.77 o                         
   1  11   6       6241.63       6497.50        68.86 o                         
   3  11   6       4273.51       4226.04        65.19 o                         
   5  11   6       4756.34       4831.60        80.66 o                         
   7  11   6       1518.63       1604.07        79.95 o                         
 -12  12   6       1205.51       1165.59        27.91 o                         
 -10  12   6       1286.76       1302.79        22.75 o                         
  -8  12   6       2381.11       2297.18        31.39 o                         
  -6  12   6        851.77        934.11        22.02 o                         
  -4  12   6       4092.89       4244.67        73.73 o                         
  -2  12   6        308.35        283.46        16.96 o                         
   0  12   6        313.52        315.24        17.70 o                         
   2  12   6        438.36        381.53        19.78 o                         
   4  12   6       3032.39       3156.64        51.77 o                         
   6  12   6       1232.68       1303.53        29.24 o                         
 -11  13   6       2242.45       2332.71        37.67 o                         
  -9  13   6        485.29        500.92        20.34 o                         
  -7  13   6       2245.74       2331.73        36.30 o                         
  -5  13   6       3099.80       3276.68        42.56 o                         
  -3  13   6        233.86        257.60        18.97 o                         
  -1  13   6        673.15        712.04        25.06 o                         
   1  13   6        976.65        895.82        23.03 o                         
   3  13   6       1589.76       1541.59        44.60 o                         
   5  13   6        347.42        396.86        21.64 o                         
   7  13   6        195.71        176.34        13.38 o                         
 -10  14   6        633.13        589.18        15.65 o                         
  -8  14   6       2289.46       2306.20        55.55 o                         
  -6  14   6       5086.82       5393.43        69.92 o                         
  -4  14   6       1980.84       2055.25        42.66 o                         
  -2  14   6       1787.49       1888.08        39.18 o                         
   0  14   6        778.31        773.16        23.77 o                         
   2  14   6       4729.80       4714.25        66.60 o                         
   4  14   6        808.84        933.72        30.23 o                         
   6  14   6        698.70        737.10        43.27 o                         
 -11  15   6       1445.96       1352.58        56.33 o                         
  -9  15   6        411.92        410.38        20.52 o                         
  -7  15   6        277.55        287.14        19.50 o                         
  -5  15   6       1029.88       1184.74        34.60 o                         
  -3  15   6       2805.99       2861.05        83.84 o                         
  -1  15   6       1168.78       1192.03        37.20 o                         
   1  15   6       2142.16       2123.19        44.03 o                         
   3  15   6       1274.32       1253.95        31.33 o                         
   5  15   6        455.10        443.49        19.13 o                         
 -10  16   6       1863.84       1818.52        76.19 o                         
  -8  16   6        903.18        932.84        41.23 o                         
  -6  16   6       1297.30       1269.89        31.41 o                         
  -4  16   6       1698.17       1775.88        56.55 o                         
  -2  16   6       5504.46       5917.53       104.71 o                         
   0  16   6       1233.56       1240.87        29.12 o                         
   2  16   6       1005.67       1098.54        27.33 o                         
   4  16   6        340.31        354.05        17.40 o                         
   6  16   6       1495.60       1531.48        65.50 o                         
 -11  17   6       2816.54       2211.23       144.05 o                         
  -9  17   6         19.65         25.96        10.44 o                         
  -7  17   6       1956.98       2015.53        38.73 o                         
  -5  17   6        500.71        555.15        25.39 o                         
  -3  17   6       2975.59       3137.59        89.82 o                         
  -1  17   6       1599.32       1742.58        40.75 o                         
   1  17   6       1567.30       1590.64        32.42 o                         
   3  17   6       1683.41       1803.94        36.21 o                         
   5  17   6        359.25        367.37        19.48 o                         
 -10  18   6        685.93        675.86        77.60 o                         
  -8  18   6       1246.58       1220.08        35.38 o                         
  -6  18   6       3493.25       3576.56        51.82 o                         
  -4  18   6       1556.17       1557.62        59.68 o                         
  -2  18   6         19.86         39.65        20.18 o                         
   0  18   6       1780.80       1959.93        58.31 o                         
   2  18   6       3291.15       3464.49        52.76 o                         
   4  18   6       2339.26       2387.19        51.20 o                         
  -9  19   6       2518.20       2347.43       194.45 o                         
  -7  19   6       2774.21       2591.06        62.38 o                         
  -5  19   6       5028.02       5221.52       108.74 o                         
  -3  19   6       3301.23       3644.18        83.00 o                         
  -1  19   6       2093.34       2339.95        51.72 o                         
   1  19   6       4023.84       4279.79        70.15 o                         
   3  19   6       2408.51       2516.56        76.40 o                         
   5  19   6       2036.06       1611.70        45.40 o                         
  -8  20   6       1010.35       1131.06        41.64 o                         
  -6  20   6       1375.40       1227.37        37.07 o                         
  -4  20   6       1907.34       1840.33        60.29 o                         
  -2  20   6       1020.40       1085.70        33.73 o                         
   0  20   6       1752.22       2001.95        43.58 o                         
   2  20   6        523.58        542.93        27.75 o                         
   4  20   6       1948.98       2067.90        66.80 o                         
  -7  21   6       1930.02       1955.18       130.10 o                         
  -5  21   6        798.10        821.18        36.67 o                         
  -3  21   6        313.63        308.29        31.05 o                         
  -1  21   6        751.91        788.20        23.43 o                         
   1  21   6       1144.93       1259.80        57.32 o                         
   3  21   6       1073.75       1150.02        91.95 o                         
  -6  22   6        572.32        509.49        43.10 o                         
  -4  22   6       1229.33       1318.91        45.00 o                         
  -2  22   6       5709.06       6185.74       109.23 o                         
   0  22   6        827.50        875.31        58.60 o                         
  -7  23   6       1383.91       1256.08        55.10 o                         
  -5  23   6       1354.58       1393.29        80.55 o                         
  -3  23   6         47.06         51.65        19.56 o                         
  -1  23   6        173.62        177.44        25.49 o                         
   1  23   6        821.51        843.64        36.00 o                         
  -4  24   6        532.29        504.62        29.51 o                         
  -2  24   6        318.27        395.84        22.73 o                         
   0  24   6        763.17        800.78        32.88 o                         
  -5  25   6        548.70        549.29        32.30 o                         
  -3  25   6        675.49        677.41        29.60 o                         
  -1  25   6        333.61        428.89        32.40 o                         
 -11   1   7       1205.95       1225.49        18.55 o                         
  -9   1   7       1866.19       1865.17        23.27 o                         
  -7   1   7       6388.91       6583.41        53.74 o                         
  -5   1   7       4459.58       4681.35        50.15 o                         
  -3   1   7        445.19        478.30        18.19 o                         
  -1   1   7        939.45        955.00        32.87 o                         
   1   1   7       4614.47       4247.67       108.78 o                         
   3   1   7       4864.64       4887.83       172.71 o                         
   5   1   7        421.81        361.06        15.74 o                         
 -12   2   7       2058.27       2031.72        27.75 o                         
 -10   2   7       3021.83       3087.34        30.42 o                         
  -8   2   7        958.33        952.03        18.80 o                         
  -6   2   7       3148.80       3277.87        36.39 o                         
  -4   2   7       1493.53       1490.26        27.93 o                         
  -2   2   7      12408.31      12703.75       116.74 o                         
   0   2   7       3527.22       3471.10        55.63 o                         
   2   2   7       1022.22        964.36        29.93 o                         
   4   2   7        679.99        572.26        31.66 o                         
   6   2   7       2426.67       2687.93        96.75 o                         
 -11   3   7       1361.64       1338.54        18.44 o                         
  -9   3   7        995.78       1083.85        17.92 o                         
  -7   3   7       1975.72       2153.63        28.81 o                         
  -5   3   7       1457.43       1489.71        24.82 o                         
  -3   3   7       5094.93       5124.71        56.76 o                         
  -1   3   7        156.48        168.66        15.64 o                         
   1   3   7       1060.92       1008.69        28.92 o                         
   3   3   7       1563.68       1482.12        52.30 o                         
   5   3   7       2265.33       2290.72        97.75 o                         
 -12   4   7       3552.71       3393.36        83.30 o                         
 -10   4   7       1682.84       1752.47        23.04 o                         
  -8   4   7       3008.10       3080.61        37.17 o                         
  -6   4   7         32.86         47.45        14.30 o                         
  -4   4   7       7338.27       7595.06        70.37 o                         
  -2   4   7        188.99        203.96        15.08 o                         
   0   4   7       3163.09       3321.14        68.64 o                         
   2   4   7       3063.56       2903.18        93.08 o                         
   4   4   7       3998.40       3807.60       104.57 o                         
   6   4   7       2641.84       2964.13        62.64 o                         
 -11   5   7       1353.16       1401.90        22.42 o                         
  -9   5   7       5107.23       5205.63        62.30 o                         
  -7   5   7       2912.90       2983.59        37.06 o                         
  -5   5   7        472.29        523.47        17.11 o                         
  -3   5   7       3222.04       3402.25        40.72 o                         
  -1   5   7       4939.72       4839.88        56.04 o                         
   1   5   7       4610.83       4534.87        56.56 o                         
   3   5   7        205.15        192.84        16.72 o                         
   5   5   7       3280.03       3639.43       134.50 o                         
 -12   6   7        344.85        315.58        12.56 o                         
 -10   6   7        740.77        734.17        13.58 o                         
  -8   6   7       4957.05       5123.22        48.69 o                         
  -6   6   7      14610.78      15234.19       119.17 o                         
  -4   6   7       1448.46       1393.94        23.83 o                         
  -2   6   7        613.48        580.40        19.38 o                         
   0   6   7        141.46        124.03        15.19 o                         
   2   6   7       4965.15       4788.88       104.07 o                         
   4   6   7       3459.27       3403.83        93.26 o                         
   6   6   7        836.93        847.85        25.78 o                         
 -11   7   7       3893.02       4048.12        79.09 o                         
  -9   7   7       2518.98       2555.64        26.68 o                         
  -7   7   7       2608.95       2702.07        34.69 o                         
  -5   7   7        332.39        327.32        14.57 o                         
  -3   7   7       4815.80       4868.08        52.06 o                         
  -1   7   7       5437.09       5583.99        61.67 o                         
   1   7   7        224.94        219.35        17.42 o                         
   3   7   7       3474.32       3451.13        76.38 o                         
   5   7   7        426.86        459.12        17.14 o                         
 -12   8   7       1364.91       1127.62        54.50 o                         
 -10   8   7       1244.05       1247.59        18.75 o                         
  -8   8   7        829.41        845.40        19.48 o                         
  -6   8   7       1308.89       1355.39        24.19 o                         
  -4   8   7        112.42        101.63        13.44 o                         
  -2   8   7       1533.72       1618.80        33.39 o                         
   0   8   7       2577.91       2481.06        39.79 o                         
   2   8   7        333.42        330.05        19.56 o                         
   4   8   7         13.51         17.27        11.27 o                         
   6   8   7        263.14        226.26        12.44 o                         
 -11   9   7       4540.33       4386.46       103.57 o                         
  -9   9   7       1217.24       1263.08        25.39 o                         
  -7   9   7        941.89        977.40        20.51 o                         
  -5   9   7       3394.66       3417.94        37.21 o                         
  -3   9   7       4305.52       4506.14        47.50 o                         
  -1   9   7        510.78        495.42        19.16 o                         
   1   9   7       1612.65       1621.32        30.82 o                         
   3   9   7        389.78        371.07        18.88 o                         
   5   9   7        995.05       1003.71        26.86 o                         
 -10  10   7       1257.26       1244.86        26.79 o                         
  -8  10   7       1911.13       1898.35        27.73 o                         
  -6  10   7       7044.75       7339.69        75.99 o                         
  -4  10   7       2036.54       2190.32        30.37 o                         
  -2  10   7       1142.31       1197.17        24.53 o                         
   0  10   7       1881.75       1824.69        34.07 o                         
   2  10   7       8467.26       8456.11       200.57 o                         
   4  10   7       1637.36       1705.18        43.86 o                         
 -11  11   7        664.52        562.73        15.62 o                         
  -9  11   7        306.48        305.17        12.69 o                         
  -7  11   7        176.39        192.98        13.79 o                         
  -5  11   7        476.96        499.67        22.98 o                         
  -3  11   7       1082.35       1133.60        24.42 o                         
  -1  11   7       1067.63       1088.84        26.25 o                         
   1  11   7        393.86        391.64        19.00 o                         
   3  11   7         24.68         29.72        15.01 o                         
   5  11   7        625.23        602.44        30.39 o                         
 -10  12   7        684.14        652.87        30.68 o                         
  -8  12   7       2692.27       2810.37        39.66 o                         
  -6  12   7        357.00        367.03        18.62 o                         
  -4  12   7       6273.92       6672.65        91.40 o                         
  -2  12   7        269.96        281.61        19.12 o                         
   0  12   7       2386.74       2603.66        38.07 o                         
   2  12   7       2366.92       2417.23        45.27 o                         
   4  12   7       1269.31       1390.04       108.55 o                         
  -9  13   7       1422.22       1408.54        39.50 o                         
  -7  13   7       1473.32       1621.36        28.41 o                         
  -5  13   7       3135.12       3153.16        65.94 o                         
  -3  13   7       2594.12       2718.57        52.85 o                         
  -1  13   7        845.97       1049.72        26.11 o                         
   1  13   7       3237.14       3320.68        54.19 o                         
   3  13   7       1167.84       1169.13        30.12 o                         
   5  13   7       1996.86       1616.47        35.57 o                         
 -10  14   7       2605.58       2188.68        56.10 o                         
  -8  14   7        632.11        597.39        17.60 o                         
  -6  14   7        829.66        808.09        25.59 o                         
  -4  14   7       1218.16       1301.59        61.39 o                         
  -2  14   7       4236.98       4291.35        96.99 o                         
   0  14   7       3829.05       3978.33        55.05 o                         
   2  14   7         86.92         98.75        17.69 o                         
   4  14   7         87.56         96.66        13.58 o                         
  -9  15   7       1077.79        912.04        41.50 o                         
  -7  15   7       4270.53       4510.86        60.71 o                         
  -5  15   7       1281.31       1323.98        68.35 o                         
  -3  15   7       2160.45       2391.75        65.42 o                         
  -1  15   7       5121.30       5439.33       132.77 o                         
   1  15   7       1260.97       1259.78        32.10 o                         
   3  15   7       3484.40       3606.45       102.79 o                         
  -8  16   7        409.14        283.44        57.65 o                         
  -6  16   7       4394.38       4900.72        81.61 o                         
  -4  16   7       1296.07       1317.70        41.04 o                         
  -2  16   7        599.58        612.15        21.35 o                         
   0  16   7         27.87         34.38        14.51 o                         
   2  16   7       4274.00       4482.55       158.90 o                         
  -9  17   7       2481.68       1898.68        69.10 o                         
  -7  17   7       1163.97        909.94        41.78 o                         
  -5  17   7       2539.43       2839.36        70.06 o                         
  -3  17   7        452.59        453.88        21.46 o                         
  -1  17   7        716.91        732.06        40.96 o                         
   1  17   7       5047.82       4807.78       119.80 o                         
   3  17   7        356.94        295.10        24.20 o                         
  -8  18   7        707.10        632.39        37.80 o                         
  -6  18   7        216.87        216.48        18.83 o                         
  -4  18   7       2614.15       2998.15        86.76 o                         
  -2  18   7       1023.65       1101.44        42.55 o                         
   0  18   7       1518.49       1582.27        35.08 o                         
   2  18   7        211.71        224.00        29.50 o                         
  -7  19   7        234.90        261.80        32.10 o                         
  -5  19   7        508.00        555.48        33.88 o                         
  -3  19   7        218.65        231.60        24.01 o                         
  -1  19   7        204.42        191.22        28.35 o                         
   1  19   7         42.78         44.90        22.20 o                         
  -6  20   7         26.85         25.43        11.68 o                         
  -4  20   7       2074.92       2128.06        57.01 o                         
  -2  20   7       1427.97       1338.31        65.42 o                         
   0  20   7        736.35        780.79        40.20 o                         
  -5  21   7       2788.65       2769.68        69.64 o                         
  -3  21   7        226.77        224.79        18.84 o                         
  -1  21   7       1517.29       1443.78        60.40 o                         
  -2  22   7        111.34        114.70        18.50 o                         
 -10   0   8      11587.55      11538.20       248.54 o                         
  -8   0   8        695.54        715.72        25.03 o                         
  -6   0   8       1959.50       2000.08        36.30 o                         
  -4   0   8       1550.97       1515.25        30.04 o                         
  -2   0   8      10670.60      10650.73       185.75 o                         
   0   0   8       2468.39       2093.47        60.18 o                         
   2   0   8        433.72        377.82        31.41 o                         
   4   0   8       1192.57       1118.19        51.20 o                         
  -9   1   8        559.19        537.22        14.09 o                         
  -7   1   8       2344.55       2438.53        28.43 o                         
  -5   1   8       3132.29       3180.63        34.07 o                         
  -3   1   8       1576.45       1502.15        24.27 o                         
  -1   1   8        509.75        500.71        19.73 o                         
   1   1   8         87.22        104.28        12.93 o                         
   3   1   8       3226.89       3419.96        79.95 o                         
 -10   2   8        208.89        172.69         9.79 o                         
  -8   2   8       1351.39       1311.33        20.44 o                         
  -6   2   8         94.93         95.75        10.93 o                         
  -4   2   8       2860.08       2882.74        33.63 o                         
  -2   2   8       1078.71       1022.12        21.22 o                         
   0   2   8       1245.90       1177.22        39.15 o                         
   2   2   8        829.41        757.20        31.00 o                         
   4   2   8        869.97        739.23        19.86 o                         
  -9   3   8       2313.54       2264.80        39.88 o                         
  -7   3   8       3326.68       3336.49        36.68 o                         
  -5   3   8        780.16        847.32        17.19 o                         
  -3   3   8       1151.62       1143.54        21.31 o                         
  -1   3   8        959.11        880.78        21.32 o                         
   1   3   8       4389.82       4243.54       104.25 o                         
   3   3   8       1497.20       1525.11        35.94 o                         
 -10   4   8        891.76        794.40        26.72 o                         
  -8   4   8        117.77        130.42         9.54 o                         
  -6   4   8        799.33        813.07        16.53 o                         
  -4   4   8       1213.51       1150.93        20.69 o                         
  -2   4   8        583.74        566.91        20.52 o                         
   0   4   8        510.16        438.73        19.88 o                         
   2   4   8        704.96        682.99        28.72 o                         
   4   4   8        551.07        471.53        20.96 o                         
  -9   5   8         48.78         43.53         9.76 o                         
  -7   5   8        332.01        344.49        12.81 o                         
  -5   5   8       1099.63       1088.87        19.75 o                         
  -3   5   8       3223.17       3195.46        44.91 o                         
  -1   5   8       1787.65       1748.66        36.69 o                         
   1   5   8       1070.62       1007.07        20.52 o                         
   3   5   8        593.23        636.45        32.82 o                         
 -10   6   8        557.92        442.07        14.23 o                         
  -8   6   8       1805.50       1767.30        25.83 o                         
  -6   6   8       1393.67       1350.52        18.75 o                         
  -4   6   8       1995.58       1983.29        26.43 o                         
  -2   6   8       1080.70       1135.74        26.73 o                         
   0   6   8       1324.91       1262.31        32.62 o                         
   2   6   8        311.60        313.82        19.48 o                         
  -9   7   8       3925.63       3766.39       134.75 o                         
  -7   7   8        817.47        811.97        14.04 o                         
  -5   7   8        241.37        240.33        12.24 o                         
  -3   7   8        912.77        961.68        18.99 o                         
  -1   7   8       2849.44       2786.29        49.00 o                         
   1   7   8        778.92        762.59        39.85 o                         
   3   7   8        125.54        117.83        12.94 o                         
  -8   8   8       1645.00       1512.67        60.03 o                         
  -6   8   8       5692.77       5667.61        66.78 o                         
  -4   8   8       1429.38       1432.55        29.91 o                         
  -2   8   8       1528.06       1489.16        27.22 o                         
   0   8   8         48.73         49.96        13.07 o                         
   2   8   8       3016.98       3110.28        69.75 o                         
  -9   9   8       1290.95       1138.92        26.99 o                         
  -7   9   8          9.14         20.22        10.28 o                         
  -5   9   8       2534.44       2575.22        62.63 o                         
  -3   9   8        949.71        951.35        27.94 o                         
  -1   9   8       4279.32       4179.33        77.89 o                         
   1   9   8        110.66        102.22        19.82 o                         
   3   9   8       2105.59       1892.64        50.17 o                         
  -8  10   8       2851.86       2762.30        42.75 o                         
  -6  10   8       1173.86       1125.58        31.98 o                         
  -4  10   8        963.79        946.65        22.50 o                         
  -2  10   8       1212.37       1189.30        23.75 o                         
   0  10   8       1851.96       1725.56        49.18 o                         
   2  10   8        650.23        548.59        30.40 o                         
  -9  11   8       1655.78       1385.87        46.40 o                         
  -7  11   8       1084.85       1080.56        36.03 o                         
  -5  11   8       2464.24       2453.48        76.31 o                         
  -3  11   8       4371.31       4320.75       113.41 o                         
  -1  11   8       1444.79       1362.16        44.84 o                         
   1  11   8       3047.08       2867.52        80.92 o                         
  -8  12   8       2259.67       1955.69        33.77 o                         
  -6  12   8         33.47         32.31        13.03 o                         
  -4  12   8        816.49        812.91        38.29 o                         
  -2  12   8        705.51        612.73        20.90 o                         
   0  12   8       2318.26       2235.09        70.05 o                         
  -7  13   8        623.17        563.20        15.82 o                         
  -5  13   8        440.03        437.53        21.22 o                         
  -3  13   8        449.45        475.10        25.19 o                         
  -1  13   8        803.21        643.38        70.55 o                         
   1  13   8        116.24         95.67        13.85 o                         
  -6  14   8       4584.34       4024.83       419.04 o                         
  -4  14   8       1256.11       1340.76        36.95 o                         
  -2  14   8        888.06        841.33        28.61 o                         
  -5  15   8       2341.15       2350.84        80.24 o                         
  -3  15   8        884.01        847.14        29.76 o                         
  -4  16   8        504.29        456.09        16.41 o                         
  -2  16   8       1266.13       1063.29        47.60 o                         
  -3  17   8        336.58        268.60        22.10 o                         
  -7   1   9       1728.31       1492.85        30.79 o                         
  -5   1   9       2149.31       2045.45        37.18 o                         
  -3   1   9        357.13        353.12        18.91 o                         
  -1   1   9        827.42        665.23        26.43 o                         
  -6   2   9        714.49        612.91        20.76 o                         
  -4   2   9        767.62        652.72        21.55 o                         
  -2   2   9       2007.23       1825.83        38.42 o                         
  -7   3   9        121.81        109.39        10.73 o                         
  -5   3   9        782.41        704.85        36.72 o                         
  -3   3   9       2044.61       1951.48        81.60 o                         
  -1   3   9        194.74        150.08        12.56 o                         
  -6   4   9       1061.96        917.45        36.46 o                         
  -4   4   9       2536.05       2318.63        58.60 o                         
  -2   4   9        604.14        510.76        21.26 o                         
  -5   5   9         34.94         37.72        10.19 o                         
  -3   5   9        883.44        716.64        30.58 o                         
  -1   5   9        354.87        270.94        14.67 o                         
  -6   6   9       1957.08       1569.11        44.19 o                         
  -4   6   9       1540.34       1332.29        43.11 o                         
  -2   6   9        625.55        548.09        99.70 o                         
  -5   7   9       2184.82       1777.38        68.00 o                         
  -3   7   9       1088.14        739.89        40.10 o                         
                                                                                
