# Supplementary material for: Syntheses and crystal structures of the five- and sixfold coordinated complexes diiso­seleno­cyanato­tris­(2-methyl­pyridine N-oxide)cobalt(II) and diiso­seleno­cyanato­tetra­kis­(2-methyl­pyridine N-oxide)cobalt(II)
Source: Acta Crystallogr E Crystallogr Commun. 2024 Jun 7;80(Pt 7):704–8. doi: 10.1107/S2056989024005073 (PMC11223694; doi:10.1107/S2056989024005073)
Supplement: Supplementary file 3 [file e-80-00704-2sup3.hkl]

data_2                                                                          
_shelx_title ' ij1039_auto in P21/n No14' 
_shelx_refln_list_code          4                                               
_shelx_F_calc_maximum      534.17                                               
_exptl_crystal_F_000      2824.00                                               
_reflns_d_resolution_high  0.7818                                               
                                                                                
loop_                                                                           
 _space_group_symop_operation_xyz                                               
 'x, y, z'                                                                      
 '-x+1/2, y+1/2, -z+1/2'                                                        
 '-x, -y, -z'                                                                   
 'x-1/2, -y-1/2, z-1/2'                                                         
                                                                                
_cell_length_a     9.3825                                                       
_cell_length_b    39.9164                                                       
_cell_length_c    15.9920                                                       
_cell_angle_alpha  90.000                                                       
_cell_angle_beta  104.217                                                       
_cell_angle_gamma  90.000                                                       
                                                                                
_shelx_F_squared_multiplier     1.000                                           
                                                                                
loop_                                                                           
 _refln_index_h                                                                 
 _refln_index_k                                                                 
 _refln_index_l                                                                 
 _refln_F_squared_calc                                                          
 _refln_F_squared_meas                                                          
 _refln_F_squared_sigma                                                         
 _refln_observed_status                                                         
   2   0   0       1015.17       1548.53       151.20 o                         
   4   0   0        263.05        202.93        21.46 o                         
   6   0   0      13853.30      12724.35       181.74 o                         
   8   0   0        588.70        523.83        33.13 o                         
  10   0   0        916.35        867.21        27.47 o                         
   1   1   0       8328.85      11083.16        50.73 o                         
   2   1   0       7277.56       8714.00        57.65 o                         
   3   1   0       5213.31       4746.81        40.52 o                         
   4   1   0       2719.92       2456.85        46.80 o                         
   5   1   0      31698.17      31763.54       175.32 o                         
   6   1   0       3427.46       3420.57        59.70 o                         
   7   1   0       1656.63       1508.20        49.73 o                         
   8   1   0       3993.28       3711.45        87.89 o                         
   9   1   0        368.57        381.98        14.08 o                         
  10   1   0        581.17        502.34        25.13 o                         
   0   2   0         53.07         13.35         3.29 o                         
   1   2   0       7458.02       7706.07        42.41 o                         
   2   2   0      83182.87      86574.16       192.25 o                         
   3   2   0       7591.45       8709.60        66.34 o                         
   4   2   0        226.25        217.25        13.11 o                         
   5   2   0       7516.60       7533.30        65.89 o                         
   6   2   0       1763.60       1815.92        45.79 o                         
   7   2   0        421.61        388.54        52.80 o                         
   8   2   0      12451.14      12604.65       226.36 o                         
   9   2   0       2752.02       2567.95        40.00 o                         
  10   2   0        312.94        269.95        24.83 o                         
   1   3   0       6960.08       5456.36        73.10 o                         
   2   3   0       5428.67       5074.63        42.80 o                         
   3   3   0       9349.12       8762.71        69.87 o                         
   4   3   0       1338.53       1076.44        17.96 o                         
   5   3   0      11642.60      10058.71       100.69 o                         
   6   3   0      17283.90      15973.22       123.89 o                         
   7   3   0         84.68         81.88        30.44 o                         
   8   3   0       6261.42       5825.34        91.82 o                         
   9   3   0        105.25        118.25        12.03 o                         
  10   3   0         15.26         36.72        23.32 o                         
   0   4   0      17570.61      22873.45       230.73 o                         
   1   4   0       2492.19       2218.89        15.88 o                         
   2   4   0       6194.16       6842.01        62.43 o                         
   3   4   0      26951.23      28541.71       197.92 o                         
   4   4   0       9945.45       8658.12        68.32 o                         
   5   4   0       8025.99       8361.69       155.13 o                         
   6   4   0         43.78         62.24        22.59 o                         
   7   4   0        250.29        274.42        25.98 o                         
   8   4   0       1051.03        961.24        13.44 o                         
   9   4   0       3308.56       3517.44        54.05 o                         
  10   4   0       1124.93       1118.18        31.08 o                         
   1   5   0         79.90        258.14         5.24 o                         
   2   5   0     100060.72      98647.06       399.82 o                         
   3   5   0      32160.09      32230.52       144.79 o                         
   4   5   0        476.47        507.22        15.63 o                         
   5   5   0      28137.26      27236.12       140.00 o                         
   6   5   0       4971.69       4876.43        70.45 o                         
   7   5   0        925.36        979.64        38.09 o                         
   8   5   0       1367.99       1324.60        19.70 o                         
   9   5   0       1445.56       1366.04        16.03 o                         
  10   5   0        515.03        596.53        28.04 o                         
   0   6   0         64.03        130.63        13.05 o                         
   1   6   0       6275.09       6302.87        53.24 o                         
   2   6   0      28835.50      32734.47       198.75 o                         
   3   6   0      14409.99      13434.28       190.97 o                         
   4   6   0       1418.37       1386.95        25.48 o                         
   5   6   0       1188.32       1753.07       129.65 o                         
   6   6   0       6561.47       6523.54        56.97 o                         
   7   6   0       3210.90       3204.15        49.43 o                         
   8   6   0        210.17        265.11        22.18 o                         
   9   6   0        465.41        428.71        15.51 o                         
  10   6   0       2043.54       1987.80        38.69 o                         
   1   7   0      53961.91      57387.51       420.14 o                         
   2   7   0       6796.90       7056.09        54.62 o                         
   3   7   0        146.30        159.27        13.92 o                         
   4   7   0      18264.88      18905.33       147.47 o                         
   5   7   0       8978.79       7579.11        85.39 o                         
   6   7   0       4072.86       3758.03        41.73 o                         
   7   7   0        108.75         98.90        24.82 o                         
   8   7   0       7253.94       7416.39        40.57 o                         
   9   7   0        164.37        201.89        10.66 o                         
  10   7   0        305.39        401.15        18.93 o                         
   0   8   0     285342.50     270878.66      1859.53 o                         
   1   8   0     240402.44     246540.83      1717.23 o                         
   2   8   0       2020.97       2631.33        19.97 o                         
   3   8   0       1033.91       1180.73        37.17 o                         
   4   8   0        414.73        765.93        18.99 o                         
   5   8   0      23246.03      22032.46       204.82 o                         
   6   8   0        611.74        538.69        21.75 o                         
   7   8   0         49.29         73.63        24.61 o                         
   8   8   0        739.33        878.05        41.34 o                         
   9   8   0       1724.91       1593.30        36.58 o                         
  10   8   0        195.95        223.62        18.19 o                         
   1   9   0     180865.44     177877.95      1136.91 o                         
   2   9   0       5891.72       5264.76        39.06 o                         
   3   9   0        767.69        807.63        27.74 o                         
   4   9   0      13302.13      13827.73       117.27 o                         
   5   9   0       4224.25       3704.30       120.34 o                         
   6   9   0       2272.10       2142.02        41.40 o                         
   7   9   0         79.16        100.18         9.78 o                         
   8   9   0        880.60        971.33        50.57 o                         
   9   9   0        418.17        431.84        17.45 o                         
  10   9   0        860.69        901.24        30.39 o                         
   0  10   0       1497.45       1382.67        39.03 o                         
   1  10   0      24482.77      24045.23       171.12 o                         
   2  10   0       8934.86      11590.46        80.35 o                         
   3  10   0       8206.64       7879.25        59.27 o                         
   4  10   0       4397.16       4563.74        34.81 o                         
   5  10   0        696.32        675.73        21.15 o                         
   6  10   0      14078.81      13412.21       126.70 o                         
   7  10   0      16180.40      15688.97        75.13 o                         
   8  10   0       9722.36       9778.11        50.51 o                         
   9  10   0         11.13         21.72        15.74 o                         
  10  10   0        947.69        893.15        30.64 o                         
   1  11   0         55.93         84.15         5.83 o                         
   2  11   0        217.92        217.55         8.93 o                         
   3  11   0       3360.14       3708.48        28.68 o                         
   4  11   0       9953.21      11471.90       150.21 o                         
   5  11   0         34.54         40.25        12.77 o                         
   6  11   0       1307.78       1290.03        39.66 o                         
   7  11   0       2990.06       2887.49        63.06 o                         
   8  11   0       1635.54       1730.13        45.75 o                         
   9  11   0        854.58        950.33        27.44 o                         
  10  11   0        180.08        220.82        25.68 o                         
   0  12   0      55055.93      51901.72       812.29 o                         
   1  12   0       6177.08       6206.20        62.81 o                         
   2  12   0       2036.92       2240.08        33.19 o                         
   3  12   0         17.26         60.45         8.30 o                         
   4  12   0      34977.90      34737.39       311.60 o                         
   5  12   0      11600.19      11927.04        70.69 o                         
   6  12   0       8220.30       8067.43        55.85 o                         
   7  12   0        378.89        363.39        10.12 o                         
   8  12   0        409.26        480.36        27.64 o                         
   9  12   0        703.64        576.07        25.12 o                         
  10  12   0       1106.15       1150.66        46.29 o                         
   1  13   0       4590.15       3855.72        38.88 o                         
   2  13   0      43759.72      44956.33       268.05 o                         
   3  13   0        184.04        237.57        14.70 o                         
   4  13   0        117.51        279.71        32.03 o                         
   5  13   0       3323.08       2637.97        31.65 o                         
   6  13   0        712.06        690.48        20.29 o                         
   7  13   0         75.21         57.03         9.39 o                         
   8  13   0        421.11        429.01        11.31 o                         
   9  13   0       1273.97       1406.19        29.38 o                         
  10  13   0        117.89        108.81        15.91 o                         
   0  14   0      11153.96      12448.19       152.67 o                         
   1  14   0       1191.52       1400.55        16.57 o                         
   2  14   0         35.12         39.72         7.93 o                         
   3  14   0       1615.89       1357.82        28.51 o                         
   4  14   0       3315.32       2866.24        40.84 o                         
   5  14   0        968.64        827.93        18.07 o                         
   6  14   0       3136.09       3079.23        75.19 o                         
   7  14   0       3084.49       3297.48        30.86 o                         
   8  14   0        201.77        226.12        10.42 o                         
   9  14   0         66.27         76.93        22.45 o                         
  10  14   0          7.76         -2.99        15.00 o                         
   1  15   0       1542.13       1179.75        23.58 o                         
   2  15   0       7250.53       7299.83        61.96 o                         
   3  15   0      16644.28      17132.20        86.27 o                         
   4  15   0       2289.47       2276.42        33.54 o                         
   5  15   0       1900.36       1865.90        37.35 o                         
   6  15   0       1491.88       1530.90        26.74 o                         
   7  15   0       1313.92       1185.68        14.02 o                         
   8  15   0         23.23         39.44        12.10 o                         
   9  15   0       4103.07       4231.10        74.02 o                         
  10  15   0        150.01        154.70        15.14 o                         
   0  16   0         34.86        118.82        19.80 o                         
   1  16   0      27731.29      26822.99       164.91 o                         
   2  16   0       1428.78       1672.97        28.89 o                         
   3  16   0         91.18         69.26        10.73 o                         
   4  16   0         22.74         23.36        10.27 o                         
   5  16   0      19830.56      19136.27       105.47 o                         
   6  16   0       6110.61       5980.18        87.79 o                         
   7  16   0         88.18        105.97        11.07 o                         
   8  16   0        181.09        138.65        14.08 o                         
   9  16   0       1298.62       1223.43        81.87 o                         
  10  16   0         28.15         19.24        20.48 o                         
   1  17   0      34134.55      36154.85       349.75 o                         
   2  17   0         72.80        193.42        20.61 o                         
   3  17   0        738.96        843.54        26.28 o                         
   4  17   0         67.38         76.87        10.78 o                         
   5  17   0       1701.33       1429.65        29.06 o                         
   6  17   0      20776.02      19439.38       190.81 o                         
   7  17   0        920.33        820.77        17.14 o                         
   8  17   0        514.93        504.12        18.81 o                         
   9  17   0         55.40         55.22        20.45 o                         
  10  17   0         45.20        106.57        20.39 o                         
   0  18   0         89.69        116.72        16.98 o                         
   1  18   0         80.80        124.55        13.30 o                         
   2  18   0      15239.24      16688.56       312.54 o                         
   3  18   0        350.31        288.95        22.37 o                         
   4  18   0        220.80        217.72        15.78 o                         
   5  18   0       2610.65       2437.48        80.12 o                         
   6  18   0      13451.32      13713.83       204.06 o                         
   7  18   0       1640.61       1591.61        23.53 o                         
   8  18   0        750.42        774.32        19.92 o                         
   9  18   0       1510.98       1662.78        28.10 o                         
  10  18   0        484.46        492.93        21.22 o                         
   1  19   0        525.10        701.29        18.37 o                         
   2  19   0      15429.43      14996.66       185.72 o                         
   3  19   0        156.62        189.35        18.63 o                         
   4  19   0       1869.83       2155.17        40.50 o                         
   5  19   0       4322.97       4233.64        48.15 o                         
   6  19   0         24.55         60.52        12.36 o                         
   7  19   0        237.91        257.82        17.27 o                         
   8  19   0        557.66        567.62        21.05 o                         
   9  19   0        762.32        681.54        21.87 o                         
  10  19   0        450.25        596.81        20.86 o                         
   0  20   0      54765.62      59635.77       502.47 o                         
   1  20   0        350.90        327.52        16.13 o                         
   2  20   0        411.73        569.33        34.73 o                         
   3  20   0       8847.74       8941.68        65.62 o                         
   4  20   0         78.05        139.03        29.19 o                         
   5  20   0       3087.74       2965.91        47.47 o                         
   6  20   0       5694.10       5629.52        48.21 o                         
   7  20   0        130.61        209.00        17.18 o                         
   8  20   0         15.20         27.41        16.48 o                         
   9  20   0       1641.34       1688.23        39.36 o                         
  10  20   0        438.70        419.51        18.79 o                         
   1  21   0       2055.83       2450.33        34.80 o                         
   2  21   0      13519.78      12936.90       170.00 o                         
   3  21   0      11341.74       9897.41        71.59 o                         
   4  21   0       1635.35       1718.70        61.93 o                         
   5  21   0        150.50        190.95        20.38 o                         
   6  21   0        855.14        703.33        17.44 o                         
   7  21   0          9.81          2.40        16.71 o                         
   8  21   0       1226.38       1119.40        25.15 o                         
   9  21   0        488.46        451.83        18.40 o                         
  10  21   0        131.07        112.23        15.21 o                         
   0  22   0      11952.99      13175.93       130.53 o                         
   1  22   0      13684.72      12962.35       118.82 o                         
   2  22   0       1893.79       1591.15        52.29 o                         
   3  22   0       9564.36       9453.71        79.89 o                         
   4  22   0        837.12        931.77        40.45 o                         
   5  22   0        410.81        385.21        21.87 o                         
   6  22   0        322.55        405.75        16.87 o                         
   7  22   0         11.76         17.05        16.62 o                         
   8  22   0       4311.26       4923.70        53.52 o                         
   9  22   0         43.84         46.27        15.55 o                         
  10  22   0        668.34        643.10        17.20 o                         
   1  23   0       2227.31       2775.82        32.92 o                         
   2  23   0        456.82        579.75        21.89 o                         
   3  23   0      18174.32      17662.99       270.67 o                         
   4  23   0       4346.67       3973.45       103.79 o                         
   5  23   0       6973.62       6994.19        59.23 o                         
   6  23   0        130.59        128.16        15.65 o                         
   7  23   0        823.63        833.52        21.44 o                         
   8  23   0       1307.30       1218.64        24.86 o                         
   9  23   0        566.06        510.75        28.87 o                         
  10  23   0        171.05        112.54        12.58 o                         
   0  24   0      77160.89      77250.84       721.47 o                         
   1  24   0        383.37        571.98        18.96 o                         
   2  24   0        310.38        353.83        20.93 o                         
   3  24   0         67.54        148.92        18.40 o                         
   4  24   0       1226.16       1252.41        45.40 o                         
   5  24   0       2692.55       2830.95        31.15 o                         
   6  24   0       1486.89       1456.09        31.34 o                         
   7  24   0        448.88        553.28        17.29 o                         
   8  24   0        112.91        175.38        14.83 o                         
   9  24   0         63.81         63.62        23.97 o                         
  10  24   0        611.33        471.21        12.99 o                         
   1  25   0        295.04        350.62        13.23 o                         
   2  25   0       2275.59       2277.18        36.26 o                         
   3  25   0       1019.37       1043.99        45.64 o                         
   4  25   0       2040.49       1946.00        53.23 o                         
   5  25   0       9848.82      10002.10       103.73 o                         
   6  25   0       2631.96       2652.68        57.32 o                         
   7  25   0        768.96        738.19        19.77 o                         
   8  25   0         48.08         67.51        13.44 o                         
   9  25   0        290.78        214.89        23.47 o                         
  10  25   0         33.68         17.51         7.55 o                         
   0  26   0       2934.23       2948.39        51.71 o                         
   1  26   0       1405.77       1615.76        23.81 o                         
   2  26   0       6910.20       7183.03        59.74 o                         
   3  26   0        373.77        394.78        20.81 o                         
   4  26   0        201.54        266.84        32.78 o                         
   5  26   0        793.47        898.99        51.52 o                         
   6  26   0         36.64         45.18        20.31 o                         
   7  26   0         97.49        111.73        16.15 o                         
   8  26   0        782.16        763.85        16.71 o                         
   9  26   0       1604.33       1800.29        34.02 o                         
   1  27   0       2371.85       2367.47        33.86 o                         
   2  27   0        883.47        832.14        19.88 o                         
   3  27   0       1129.19       1053.69        28.70 o                         
   4  27   0        564.73        671.75        37.01 o                         
   5  27   0       2653.82       2441.70        64.26 o                         
   6  27   0        153.26        163.94        20.44 o                         
   7  27   0       2689.14       2963.96       115.76 o                         
   8  27   0         29.04         42.40        19.69 o                         
   9  27   0        351.02        460.26        21.32 o                         
   0  28   0       1811.02       1506.45        40.24 o                         
   1  28   0       1346.60       1531.77        25.33 o                         
   2  28   0         39.61         74.72        14.59 o                         
   3  28   0      13736.41      13348.83       176.40 o                         
   4  28   0       7276.90       7358.70       130.91 o                         
   5  28   0       2126.23       2202.88        51.36 o                         
   6  28   0       1290.24       1185.32        25.80 o                         
   7  28   0        499.28        474.10        24.12 o                         
   8  28   0        373.98        391.16        20.59 o                         
   9  28   0        291.11        280.70        18.76 o                         
   1  29   0         94.45        126.09        16.63 o                         
   2  29   0       6096.90       5402.05        66.57 o                         
   3  29   0       3191.95       3177.45        44.74 o                         
   4  29   0       3540.24       3308.54        40.70 o                         
   5  29   0       3192.33       3348.94        62.29 o                         
   6  29   0        300.04        387.06        20.94 o                         
   7  29   0        405.54        443.46        23.11 o                         
   8  29   0        575.02        541.21        26.38 o                         
   9  29   0         20.26         33.66        14.69 o                         
   0  30   0        900.97        836.09        57.28 o                         
   1  30   0       9743.21       9875.50        83.52 o                         
   2  30   0         70.94         89.18        16.64 o                         
   3  30   0        205.40        244.88        15.61 o                         
   4  30   0        594.42        604.20        19.48 o                         
   5  30   0        290.30        303.12        17.83 o                         
   6  30   0        741.74        819.12        21.94 o                         
   7  30   0       1254.36       1328.53        23.26 o                         
   8  30   0        898.74        988.07        27.26 o                         
   9  30   0          4.73         20.16        12.93 o                         
   1  31   0        188.58        190.76        18.20 o                         
   2  31   0       1484.42       1378.25        23.29 o                         
   3  31   0        349.81        355.58        12.97 o                         
   4  31   0      12371.57      12509.37       468.26 o                         
   5  31   0        534.73        566.08        20.85 o                         
   6  31   0       1506.48       1484.89        25.08 o                         
   7  31   0         88.02         79.74        15.10 o                         
   8  31   0       2046.55       1860.94        32.91 o                         
   0  32   0       4822.56       4459.81        56.45 o                         
   1  32   0       4698.09       4974.02        60.23 o                         
   2  32   0       1526.61       1520.73        16.11 o                         
   3  32   0        897.42        974.25        17.14 o                         
   4  32   0        404.55        346.74        20.99 o                         
   5  32   0        242.38        239.13        17.37 o                         
   6  32   0        156.24        170.88        16.95 o                         
   7  32   0        146.15        135.61        14.46 o                         
   8  32   0          2.04         27.32        20.25 o                         
   1  33   0       8545.47       8854.80       118.61 o                         
   2  33   0         54.02         84.36        11.34 o                         
   3  33   0       1150.54       1117.76        17.80 o                         
   4  33   0       3689.19       3732.87        46.17 o                         
   5  33   0       1179.18       1205.55        24.01 o                         
   6  33   0          4.88         28.99        15.72 o                         
   7  33   0       1165.35       1301.49        21.32 o                         
   8  33   0        546.46        438.60        20.01 o                         
   0  34   0         70.91         91.69        24.98 o                         
   1  34   0         85.91        114.45        14.87 o                         
   2  34   0       1604.15       1668.69        30.14 o                         
   3  34   0         56.13         60.13        14.28 o                         
   4  34   0         21.95         26.34        16.66 o                         
   5  34   0        125.13        128.72        17.95 o                         
   6  34   0        388.12        423.26        16.52 o                         
   7  34   0        569.21        539.95        16.53 o                         
   8  34   0        579.92        558.04        18.59 o                         
   1  35   0       1203.37       1448.79        32.91 o                         
   2  35   0        232.36        227.71        13.02 o                         
   3  35   0       1019.36        965.57        17.56 o                         
   4  35   0        857.55        877.29        29.25 o                         
   5  35   0         27.39         23.31        17.51 o                         
   6  35   0        257.96        300.94        20.90 o                         
   7  35   0        366.14        356.64        14.27 o                         
   8  35   0        856.18        802.07        18.42 o                         
   0  36   0        772.08        752.11        25.28 o                         
   1  36   0       1359.03       1275.64        19.11 o                         
   2  36   0       1155.13       1159.97        16.77 o                         
   3  36   0        740.78        744.14        16.30 o                         
   4  36   0       6885.26       7596.82        48.73 o                         
   5  36   0       6306.29       6334.74       119.38 o                         
   6  36   0       3229.38       3384.35        38.00 o                         
   7  36   0          6.33          2.65        11.33 o                         
   8  36   0        218.59        213.60        11.25 o                         
   1  37   0       3387.42       3333.09        28.01 o                         
   2  37   0       3315.27       3625.92        69.29 o                         
   3  37   0        113.72        155.31        12.95 o                         
   4  37   0       1742.83       1825.12        36.31 o                         
   5  37   0        915.94        937.44        37.81 o                         
   6  37   0         57.72         70.69        16.96 o                         
   7  37   0         86.98         87.34        14.33 o                         
   8  37   0          1.70          8.64         6.37 o                         
   0  38   0       6601.73       6568.05        50.20 o                         
   1  38   0         99.65        142.21        14.44 o                         
   2  38   0       4671.16       5059.46        35.14 o                         
   3  38   0        855.72        981.39        14.93 o                         
   4  38   0       3448.57       3769.27        37.87 o                         
   5  38   0        188.10        206.19        17.44 o                         
   6  38   0       1039.66       1031.44        19.01 o                         
   7  38   0       1190.39       1096.30        16.72 o                         
   1  39   0        377.30        396.17        13.50 o                         
   2  39   0        249.15        262.19        13.76 o                         
   3  39   0       1921.67       2052.98        18.81 o                         
   4  39   0       1012.17        994.65        34.98 o                         
   5  39   0       1917.01       1901.34        26.40 o                         
   6  39   0         27.92         28.26         8.23 o                         
   7  39   0          9.89          6.26         6.44 o                         
   0  40   0        221.85        205.98        16.44 o                         
   1  40   0        264.28        240.48        12.28 o                         
   2  40   0        255.92        229.84        10.75 o                         
   3  40   0        150.22        144.86         9.12 o                         
   4  40   0        225.05        279.33        15.26 o                         
   5  40   0         28.07         21.73        13.39 o                         
   6  40   0        164.97        179.37        12.96 o                         
   7  40   0        204.41        139.62        15.39 o                         
   1  41   0       6411.16       6630.80        46.96 o                         
   2  41   0       3194.41       3096.91        31.57 o                         
   3  41   0        171.58        139.17         9.10 o                         
   4  41   0         90.22         83.28        12.96 o                         
   5  41   0         55.21         51.43        12.07 o                         
   6  41   0        770.33        846.51        17.84 o                         
   0  42   0       2772.36       2795.41        38.38 o                         
   1  42   0        177.84        215.62        10.89 o                         
   2  42   0        126.80        149.41        11.41 o                         
   3  42   0         36.00         40.44         9.17 o                         
   4  42   0        233.57        235.44        12.00 o                         
   5  42   0        348.45        324.90         9.87 o                         
   6  42   0        305.48        244.94         8.82 o                         
   1  43   0        529.73        604.99        12.84 o                         
   2  43   0       1236.44       1222.58        18.18 o                         
   3  43   0       1474.85       1324.06        34.71 o                         
   4  43   0         58.68         62.59        10.04 o                         
   5  43   0        293.71        320.86        22.54 o                         
   6  43   0         22.44         19.42         5.27 o                         
   0  44   0        660.62        596.69        21.09 o                         
   1  44   0        148.07        162.92         9.43 o                         
   2  44   0        841.23        938.37        11.08 o                         
   3  44   0        371.57        400.36        14.60 o                         
   4  44   0          0.75         -1.96         8.31 o                         
   5  44   0        211.26        211.18         7.06 o                         
   1  45   0        281.43        231.10         9.38 o                         
   2  45   0         24.70         37.87         7.03 o                         
   3  45   0        384.48        457.28        18.58 o                         
   4  45   0       1320.24       1334.18       120.50 o                         
   5  45   0        131.39         78.74         7.36 o                         
   0  46   0         12.90         10.40         7.95 o                         
   1  46   0       2886.72       2712.87        33.68 o                         
   2  46   0       1600.73       1476.35        57.43 o                         
   3  46   0       3440.75       3477.29        38.94 o                         
   4  46   0        336.18        263.93        11.09 o                         
   5  46   0        118.01         66.13         6.40 o                         
   1  47   0        548.30        491.26         7.51 o                         
   2  47   0         42.29         51.05         9.14 o                         
   3  47   0         54.88         46.17         9.19 o                         
   4  47   0        396.64        301.83        13.02 o                         
   0  48   0       1879.18       1727.10        24.56 o                         
   1  48   0         42.71         33.93         6.08 o                         
   2  48   0         78.61         71.20        10.78 o                         
   3  48   0        153.82        121.49         7.43 o                         
   1  49   0         85.85         81.76        11.07 o                         
   2  49   0        824.75        653.04        39.08 o                         
   3  49   0        248.46        146.61         4.98 o                         
   1  50   0        300.85        144.83         8.86 o                         
   2  50   0        234.25        153.22         8.17 o                         
  -9   0   1        172.73        130.56        15.05 o                         
  -7   0   1       2331.49       1842.34        71.89 o                         
  -5   0   1      64413.59      55125.70       367.41 o                         
  -3   0   1        865.95       1173.54        25.11 o                         
  -1   0   1      25011.09      22157.66       224.62 o                         
   1   0   1        421.57        356.20         5.34 o                         
   3   0   1      15928.81      17026.57       134.05 o                         
   5   0   1      29893.27      29928.78       193.95 o                         
   7   0   1       7454.78       7470.64       137.32 o                         
   9   0   1       6051.56       6389.26        47.79 o                         
 -10   1   1       2163.42       2217.30        43.90 o                         
  -9   1   1         16.10         25.76        10.56 o                         
  -8   1   1       6831.46       6813.40        65.54 o                         
  -7   1   1       7512.34       6927.87        74.83 o                         
  -6   1   1       7199.28       6409.25        66.72 o                         
  -5   1   1        603.98        540.02        56.12 o                         
  -4   1   1       3228.46       3452.53        65.23 o                         
  -3   1   1        578.12        475.67        19.18 o                         
  -2   1   1       8306.34       9889.58       115.02 o                         
  -1   1   1        302.83        176.72        31.72 o                         
   0   1   1       6803.59       5120.51        39.47 o                         
   1   1   1        190.98        178.60         3.90 o                         
   2   1   1       1859.37       2047.28        20.02 o                         
   3   1   1       3973.78       4828.47        38.31 o                         
   4   1   1       3716.32       4070.04        30.78 o                         
   5   1   1        344.67        368.79        16.99 o                         
   6   1   1       8310.37       7823.85        92.65 o                         
   7   1   1        866.62        902.08        39.36 o                         
   8   1   1         16.42         16.17        11.65 o                         
   9   1   1        830.76        905.79        72.71 o                         
  10   1   1        504.42        422.58        15.90 o                         
 -10   2   1       1792.84       1649.30        90.25 o                         
  -9   2   1        653.16        595.59        15.63 o                         
  -8   2   1         51.79         85.06        11.37 o                         
  -7   2   1       4035.70       3546.26        52.99 o                         
  -6   2   1      10097.88       9879.47       110.25 o                         
  -5   2   1       2478.83       2280.07        37.26 o                         
  -4   2   1         32.75         51.78        10.17 o                         
  -3   2   1       3797.16       2918.86        39.55 o                         
  -2   2   1      63862.20      66020.27       396.44 o                         
  -1   2   1        401.44       1031.78        27.35 o                         
   0   2   1         39.21         21.52         4.69 o                         
   1   2   1      28344.81      25835.43       148.13 o                         
   2   2   1       2347.00       3167.69        21.76 o                         
   3   2   1      25762.35      27110.86       156.29 o                         
   4   2   1       8954.03       8282.10        54.07 o                         
   5   2   1          5.45         12.44        12.20 o                         
   6   2   1      17108.71      16475.77       126.88 o                         
   7   2   1       9929.71       9350.78       338.64 o                         
   8   2   1        322.18        315.90        24.40 o                         
   9   2   1        955.75       1032.06        28.68 o                         
  10   2   1       1380.49       1318.14        20.62 o                         
 -10   3   1        100.51         80.76        24.52 o                         
  -9   3   1        251.18        271.30        12.91 o                         
  -8   3   1       3201.79       3007.35        52.66 o                         
  -7   3   1          0.74         30.26        30.68 o                         
  -6   3   1          0.02         23.46        22.60 o                         
  -5   3   1       3005.51       2708.86        39.23 o                         
  -4   3   1      13081.03      11706.79       116.24 o                         
  -3   3   1       5753.34       5696.38        64.26 o                         
  -2   3   1     120991.67     129224.59       630.68 o                         
  -1   3   1       4461.39       5411.63        30.17 o                         
   0   3   1       4987.82       4257.06        49.22 o                         
   1   3   1      43890.98      46186.19       264.18 o                         
   2   3   1        826.27        697.99         6.83 o                         
   3   3   1       2018.47       2208.72        17.31 o                         
   4   3   1      14274.28      13972.89       103.01 o                         
   5   3   1      22514.74      22299.27       137.13 o                         
   6   3   1       3037.26       2762.27        41.33 o                         
   7   3   1       2173.94       1967.14        93.30 o                         
   8   3   1       3992.42       4074.32        24.34 o                         
   9   3   1       3298.00       3347.33        51.51 o                         
  10   3   1        461.98        503.62        24.98 o                         
 -10   4   1       1511.40       1529.48        26.13 o                         
  -9   4   1         46.56         52.65        11.43 o                         
  -8   4   1        306.87        325.13        28.84 o                         
  -7   4   1        766.92        590.14        29.16 o                         
  -6   4   1       3981.39       3892.36        44.80 o                         
  -5   4   1       9544.58       8196.76        79.60 o                         
  -4   4   1         55.25         87.40         9.21 o                         
  -3   4   1        440.06        518.84        30.47 o                         
  -2   4   1      18183.80      17337.77       243.39 o                         
  -1   4   1       3333.77       4693.06        33.40 o                         
   0   4   1      88458.02      97642.16       550.08 o                         
   1   4   1        911.38        790.28        12.21 o                         
   2   4   1       7376.45       9868.08        40.06 o                         
   3   4   1       4595.30       4797.31        24.91 o                         
   4   4   1      48527.80      47778.22       229.67 o                         
   5   4   1       6398.08       5785.07        39.70 o                         
   6   4   1        479.71        308.73        36.55 o                         
   7   4   1        256.01        274.03        12.07 o                         
   8   4   1         35.21         52.05        11.30 o                         
   9   4   1         17.14         23.03        10.39 o                         
  10   4   1        157.01        200.16        23.04 o                         
 -10   5   1         53.55         44.09        18.88 o                         
  -9   5   1         71.80         75.41        11.45 o                         
  -8   5   1       8722.94       7888.64        74.30 o                         
  -7   5   1       7505.92       7136.39       114.81 o                         
  -6   5   1        559.50        649.02        27.36 o                         
  -5   5   1       2537.48       2321.17        31.88 o                         
  -4   5   1        260.90        225.95        23.13 o                         
  -3   5   1       2791.56       3057.85        58.43 o                         
  -2   5   1      23571.90      24111.79       119.67 o                         
  -1   5   1         61.03         49.12         8.52 o                         
   0   5   1       7907.84       6382.07        42.88 o                         
   1   5   1      13208.28      13198.59        82.05 o                         
   2   5   1        812.48        688.85         8.74 o                         
   3   5   1        137.95        118.37         6.87 o                         
   4   5   1       6480.53       6767.38        53.94 o                         
   5   5   1        190.19        260.06        12.71 o                         
   6   5   1      43862.82      42027.89       272.02 o                         
   7   5   1         25.59         76.80        10.94 o                         
   8   5   1       2716.10       2656.81        19.46 o                         
   9   5   1       4934.37       4784.35        39.67 o                         
  10   5   1        128.66        161.19        23.32 o                         
 -10   6   1        127.99        111.25        31.72 o                         
  -9   6   1        937.22        859.64        60.60 o                         
  -8   6   1       8219.55       8327.33       111.46 o                         
  -7   6   1       6699.56       6333.01        72.95 o                         
  -6   6   1        133.33         86.19        17.40 o                         
  -5   6   1       3003.42       3528.96       217.67 o                         
  -4   6   1       1311.75       1374.83        18.57 o                         
  -3   6   1      48843.03      52737.57       317.65 o                         
  -2   6   1        248.00        241.47         7.98 o                         
  -1   6   1       3649.07       4793.19        40.18 o                         
   0   6   1          0.33         12.76         8.50 o                         
   1   6   1       9264.48      13058.47       139.73 o                         
   2   6   1     111367.53     111844.36       450.10 o                         
   3   6   1      25413.20      27467.27       110.38 o                         
   4   6   1       1426.62       1022.10        54.61 o                         
   5   6   1       1223.03        988.99        17.84 o                         
   6   6   1      27872.01      28174.03       232.71 o                         
   7   6   1       8001.62       7505.02        57.04 o                         
   8   6   1       1554.48       1630.35        16.00 o                         
   9   6   1        969.83        760.81        27.55 o                         
  10   6   1        340.82        353.49        24.17 o                         
 -10   7   1       1475.51       1424.88        25.55 o                         
  -9   7   1       7757.91       7795.19        56.19 o                         
  -8   7   1        433.14        416.00        23.33 o                         
  -7   7   1      13531.46      13029.73       195.95 o                         
  -6   7   1       1218.87       1323.30        27.56 o                         
  -5   7   1      18244.20      18965.85       135.29 o                         
  -4   7   1       6975.79       6351.53        43.50 o                         
  -3   7   1      38435.25      37920.43       159.51 o                         
  -2   7   1        243.30         95.98         7.30 o                         
  -1   7   1        988.48       1407.07        16.89 o                         
   0   7   1       2775.62       3599.30       105.07 o                         
   1   7   1       3736.05       3465.38        68.37 o                         
   2   7   1      14114.09      14988.87        84.84 o                         
   3   7   1       8749.84       9872.55        71.40 o                         
   4   7   1       9056.94       8176.83       142.72 o                         
   5   7   1       1555.88       1493.78        51.53 o                         
   6   7   1       3300.86       2925.79        54.92 o                         
   7   7   1        156.43        172.57        11.38 o                         
   8   7   1       2263.14       2352.66        55.79 o                         
   9   7   1         17.31         37.11         9.90 o                         
  10   7   1       1316.34       1425.70        32.18 o                         
 -10   8   1        139.67        112.54        18.94 o                         
  -9   8   1       3041.11       2497.94        55.05 o                         
  -8   8   1        940.51        820.49        32.11 o                         
  -7   8   1       1783.72       1864.79        72.54 o                         
  -6   8   1       1041.72        922.38        24.43 o                         
  -5   8   1      29865.05      28844.40       286.18 o                         
  -4   8   1       5152.51       4518.15        31.59 o                         
  -3   8   1        133.11        224.48         6.25 o                         
  -2   8   1        468.76        467.10         9.10 o                         
  -1   8   1      12935.26      11123.14        71.45 o                         
   0   8   1      48387.15      52878.50       280.81 o                         
   1   8   1      14883.57      15387.37       239.87 o                         
   2   8   1         29.21         87.34         9.86 o                         
   3   8   1        971.56       1219.20        19.60 o                         
   4   8   1       3433.39       3212.54        76.62 o                         
   5   8   1      37940.52      38707.64       265.84 o                         
   6   8   1         33.94         46.89        17.72 o                         
   7   8   1       3010.47       2685.21        62.23 o                         
   8   8   1       7287.60       7196.54       187.98 o                         
   9   8   1        286.77        300.48        12.65 o                         
  10   8   1         62.80         58.81        21.73 o                         
 -10   9   1        558.82        517.29        30.91 o                         
  -9   9   1       1927.99       1657.40        49.31 o                         
  -8   9   1       6519.03       6190.77        48.52 o                         
  -7   9   1       1017.69       1004.85        60.49 o                         
  -6   9   1       2389.65       2374.20        37.35 o                         
  -5   9   1       8943.84       8056.29        88.55 o                         
  -4   9   1       1415.18       1655.66        19.17 o                         
  -3   9   1      13090.18      15153.16        94.03 o                         
  -2   9   1       5891.70       7149.01        65.80 o                         
  -1   9   1       2680.68       2065.02        79.24 o                         
   0   9   1       2761.80       4548.26        36.87 o                         
   1   9   1       7565.26       7516.34        62.19 o                         
   2   9   1      40725.48      41340.16       272.44 o                         
   3   9   1         88.20        123.31         9.69 o                         
   4   9   1        403.20        679.60        23.36 o                         
   5   9   1        353.36        364.17        25.31 o                         
   6   9   1       7598.73       7417.65        62.50 o                         
   7   9   1       4843.18       5025.52        29.37 o                         
   8   9   1        131.91        139.62        14.48 o                         
   9   9   1       1616.70       1774.33        18.56 o                         
  10   9   1         54.47         24.73        21.97 o                         
 -10  10   1        439.67        553.58        30.63 o                         
  -9  10   1        443.57        425.90        25.39 o                         
  -8  10   1         35.34         32.46        10.09 o                         
  -7  10   1        120.78        109.68        18.11 o                         
  -6  10   1       7660.85       7401.28       108.20 o                         
  -5  10   1        918.36        763.53        46.11 o                         
  -4  10   1       1689.15       1859.57        29.41 o                         
  -3  10   1      20032.04      18244.27       107.03 o                         
  -2  10   1       1442.63       1593.66        35.69 o                         
  -1  10   1       6645.54       5910.87        81.10 o                         
   0  10   1          3.96         25.03         8.95 o                         
   1  10   1      34495.23      37577.34       787.73 o                         
   2  10   1        662.87        536.75        18.44 o                         
   3  10   1      11046.69       9793.49        56.20 o                         
   4  10   1         25.02         47.94        12.55 o                         
   5  10   1       1726.66       1938.78        26.32 o                         
   6  10   1         10.32         29.45        13.97 o                         
   7  10   1       7824.65       7816.36       166.93 o                         
   8  10   1         19.58         40.70        11.21 o                         
   9  10   1       3349.45       3651.88        24.44 o                         
 -10  11   1        439.19        351.22        29.37 o                         
  -9  11   1         13.94         36.50        23.85 o                         
  -8  11   1         39.50         70.36        10.16 o                         
  -7  11   1        672.26        736.90        12.50 o                         
  -6  11   1        115.62        191.65        15.31 o                         
  -5  11   1       1353.80       1112.69        38.84 o                         
  -4  11   1      12547.61      13455.87        84.43 o                         
  -3  11   1       8329.59       8006.65        46.27 o                         
  -2  11   1       7739.23       7078.73        47.79 o                         
  -1  11   1      68143.55      66571.62       779.64 o                         
   0  11   1      36955.91      40161.20       267.06 o                         
   1  11   1        123.16        191.77        12.42 o                         
   2  11   1       4982.01       5644.70       117.67 o                         
   3  11   1       6419.27       5707.06        38.80 o                         
   4  11   1       4303.33       5697.67        42.85 o                         
   5  11   1       3141.20       2872.55        53.65 o                         
   6  11   1       5476.04       5012.96        65.85 o                         
   7  11   1        713.54        775.77        35.76 o                         
   8  11   1        356.66        345.64        11.92 o                         
   9  11   1        684.60        757.27        22.73 o                         
 -10  12   1        503.42        470.17        19.51 o                         
  -9  12   1       1584.62       1357.42        37.82 o                         
  -8  12   1        552.56        524.32        11.05 o                         
  -7  12   1         42.78         49.52         9.16 o                         
  -6  12   1        257.94        274.76        19.87 o                         
  -5  12   1      36409.63      36328.28       209.56 o                         
  -4  12   1        729.08        844.01        18.81 o                         
  -3  12   1       7329.34       7373.36       156.62 o                         
  -2  12   1       3840.69       4858.53        49.90 o                         
  -1  12   1       8880.45       7996.82        64.38 o                         
   0  12   1      21204.62      21223.46       120.13 o                         
   1  12   1      11862.40      10901.90        71.24 o                         
   2  12   1        130.16        134.30         9.07 o                         
   3  12   1       7893.13       7170.75        45.86 o                         
   4  12   1       5342.83       5918.56        81.53 o                         
   5  12   1      26999.65      26618.28       239.39 o                         
   6  12   1        384.64        363.10        16.97 o                         
   7  12   1        299.26        419.11        28.95 o                         
   8  12   1         86.63        102.96        10.55 o                         
   9  12   1         55.35        108.96        12.73 o                         
  10  12   1        482.13        446.85        22.88 o                         
 -10  13   1        626.02        576.35        29.66 o                         
  -9  13   1        222.72        265.95        30.99 o                         
  -8  13   1         52.43         58.04        11.81 o                         
  -7  13   1       1415.25       1366.87        31.32 o                         
  -6  13   1        157.52        203.77        20.41 o                         
  -5  13   1         55.52         81.41        13.47 o                         
  -4  13   1        295.56        395.13        15.49 o                         
  -3  13   1      18792.54      17358.59       123.08 o                         
  -2  13   1       6388.73       6238.24        41.79 o                         
  -1  13   1       2828.43       2325.90        27.09 o                         
   0  13   1      65852.33      73723.61       393.37 o                         
   1  13   1         69.04         64.96         6.99 o                         
   2  13   1       4615.44       4540.58        40.14 o                         
   3  13   1      20756.59      20246.53       135.35 o                         
   4  13   1        465.29        777.37        18.19 o                         
   5  13   1      11494.14      11979.13       224.99 o                         
   6  13   1      14531.68      13969.90        82.55 o                         
   7  13   1       7904.12       7863.91       237.35 o                         
   8  13   1       3295.60       3192.27        45.56 o                         
   9  13   1        362.28        411.90        22.10 o                         
  10  13   1         22.79         29.57        19.43 o                         
 -10  14   1        334.91        369.54        27.59 o                         
  -9  14   1        149.82        177.28        23.94 o                         
  -8  14   1       8961.46       9643.17       152.97 o                         
  -7  14   1      10493.41      10287.35        60.53 o                         
  -6  14   1      10466.52      10468.34       113.84 o                         
  -5  14   1         43.81         80.05        18.57 o                         
  -4  14   1        571.63        506.72        33.20 o                         
  -3  14   1      27483.44      26102.77       170.35 o                         
  -2  14   1      12798.44      13293.35       349.80 o                         
  -1  14   1       3579.43       4090.41        37.10 o                         
   0  14   1         65.55         77.70        11.22 o                         
   1  14   1        390.62        265.49         7.21 o                         
   2  14   1       1228.26       1648.89        29.79 o                         
   3  14   1      15809.36      15286.42        98.24 o                         
   4  14   1        914.68        806.52        21.26 o                         
   5  14   1        989.41        770.21        16.74 o                         
   6  14   1        320.60        396.49        29.16 o                         
   7  14   1      15116.40      15146.51        85.51 o                         
   8  14   1       4259.60       4377.63       115.54 o                         
   9  14   1        323.75        305.56        21.80 o                         
  10  14   1       2051.34       2113.42        34.41 o                         
 -10  15   1         82.63         42.66        25.18 o                         
  -9  15   1       2285.19       2080.71        33.01 o                         
  -8  15   1      19829.01      18762.99       208.71 o                         
  -7  15   1       4318.42       4128.55        48.68 o                         
  -6  15   1       3240.85       3128.39        46.45 o                         
  -5  15   1       1517.51       1492.50        32.12 o                         
  -4  15   1      11843.83      11459.54       160.91 o                         
  -3  15   1      21743.13      21140.38       342.82 o                         
  -2  15   1      16089.26      15392.53       131.25 o                         
  -1  15   1       1353.50       1080.12        14.36 o                         
   0  15   1      20407.49      19587.00       112.24 o                         
   1  15   1        562.10        458.43         7.82 o                         
   2  15   1       6566.72       6923.33        67.10 o                         
   3  15   1         27.87         55.81        10.98 o                         
   4  15   1       1535.51       1616.42        22.35 o                         
   5  15   1         56.28         68.94        13.01 o                         
   6  15   1        575.82        568.64        18.54 o                         
   7  15   1       3486.15       3350.53        82.85 o                         
   8  15   1       3384.73       3445.74        83.52 o                         
   9  15   1       1028.52        911.87        36.08 o                         
  10  15   1         72.61         38.10        17.50 o                         
 -10  16   1        414.42        550.05        27.44 o                         
  -9  16   1       5365.46       5151.41        52.15 o                         
  -8  16   1       1387.81        998.10        25.03 o                         
  -7  16   1       2499.51       2353.87        30.76 o                         
  -6  16   1        380.22        328.85        22.58 o                         
  -5  16   1        861.93        859.30        24.98 o                         
  -4  16   1       6705.69       5925.88        61.60 o                         
  -3  16   1        606.23        828.32        27.42 o                         
  -2  16   1      12152.70      11345.00       142.83 o                         
  -1  16   1       4024.50       4372.29        34.22 o                         
   0  16   1     145718.08     150267.80       676.74 o                         
   1  16   1      41477.64      41873.50       316.66 o                         
   2  16   1       1076.82       1162.89        52.97 o                         
   3  16   1       7845.59       7993.02        51.28 o                         
   4  16   1       8127.30       8247.75        74.12 o                         
   5  16   1       2779.66       2833.01        51.83 o                         
   6  16   1       1626.41       1540.41        26.79 o                         
   7  16   1         76.96        112.41        11.70 o                         
   8  16   1       4870.98       4608.41        24.60 o                         
   9  16   1        167.69        123.16        20.06 o                         
  10  16   1        258.27        251.68        17.75 o                         
 -10  17   1       2578.73       2463.59        42.09 o                         
  -9  17   1        623.72        852.15        91.75 o                         
  -8  17   1       1344.92       1255.25        26.28 o                         
  -7  17   1       1548.09       1499.01        18.29 o                         
  -6  17   1       2581.16       2411.12        49.55 o                         
  -5  17   1       3818.14       3743.88        52.32 o                         
  -4  17   1      14538.88      13038.83        95.38 o                         
  -3  17   1        958.80        750.31        20.01 o                         
  -2  17   1       4746.14       4900.05        81.04 o                         
  -1  17   1       8459.64       8950.99        53.02 o                         
   0  17   1         19.34         70.32        11.44 o                         
   1  17   1      47707.45      46807.73       352.83 o                         
   2  17   1      17229.70      17318.65       292.78 o                         
   3  17   1      22154.07      21919.87       128.62 o                         
   4  17   1        300.13        348.36        27.34 o                         
   5  17   1       5453.14       5398.76        48.21 o                         
   6  17   1       4074.59       4124.75        60.80 o                         
   7  17   1        769.07        659.84        14.07 o                         
   8  17   1        385.23        591.09        27.76 o                         
   9  17   1       1706.77       1829.66        35.40 o                         
 -10  18   1          0.18         11.83        21.91 o                         
  -9  18   1       1509.48       1516.69        36.42 o                         
  -8  18   1       1038.25       1028.42        20.59 o                         
  -7  18   1       6767.80       6774.39        82.08 o                         
  -6  18   1       1198.39       1110.08        29.97 o                         
  -5  18   1       2189.40       2236.52        52.19 o                         
  -4  18   1        471.62        486.46        19.66 o                         
  -3  18   1        447.88        457.96        18.40 o                         
  -2  18   1       5425.33       4891.23        83.05 o                         
  -1  18   1       4832.99       5381.02        63.27 o                         
   0  18   1       3891.70       3992.68        40.82 o                         
   1  18   1       3524.30       3046.01        65.77 o                         
   2  18   1      16868.07      16565.57       120.56 o                         
   3  18   1       2140.04       2324.88        46.00 o                         
   4  18   1      14431.85      13632.35       137.54 o                         
   5  18   1        197.91        157.71        15.71 o                         
   6  18   1      15173.71      14906.03       138.04 o                         
   7  18   1       3721.46       3566.30        39.47 o                         
   8  18   1       3434.25       3064.95        35.95 o                         
   9  18   1       1665.21       1597.81        26.22 o                         
 -10  19   1        638.36        710.40        25.17 o                         
  -9  19   1          1.55         -6.56        16.46 o                         
  -8  19   1        775.60        647.25        28.72 o                         
  -7  19   1       2213.10       2323.31        29.77 o                         
  -6  19   1       3449.80       3325.03        82.23 o                         
  -5  19   1       8207.00       8141.25        99.47 o                         
  -4  19   1         87.23        119.16        26.07 o                         
  -3  19   1       9832.94       9588.21       132.43 o                         
  -2  19   1         10.91         70.09        28.16 o                         
  -1  19   1      15406.68      16051.54        96.32 o                         
   0  19   1       6768.13       5761.28        41.94 o                         
   1  19   1       8024.20       8468.79       210.60 o                         
   2  19   1         73.07         74.39        18.08 o                         
   3  19   1       1588.23       1740.52        34.55 o                         
   4  19   1       8284.00       8539.60       158.72 o                         
   5  19   1       1293.24       1297.74        30.90 o                         
   6  19   1       8525.03       8390.11        55.99 o                         
   7  19   1       1039.85       1057.02        20.88 o                         
   8  19   1        528.60        544.12        18.32 o                         
   9  19   1       1010.91        956.96        49.96 o                         
 -10  20   1         17.84         24.70        19.35 o                         
  -9  20   1         28.30          8.15        15.58 o                         
  -8  20   1         51.29         51.03        16.92 o                         
  -7  20   1         75.76        120.69        15.42 o                         
  -6  20   1         73.26         82.50        13.20 o                         
  -5  20   1      45910.67      46205.92       362.97 o                         
  -4  20   1         28.58         46.95        25.43 o                         
  -3  20   1       7062.70       7202.72       106.87 o                         
  -2  20   1       2288.24       2057.75        54.79 o                         
  -1  20   1       3190.50       3289.31        31.36 o                         
   0  20   1       2879.31       2715.31        31.18 o                         
   1  20   1       7072.73       7139.29        83.01 o                         
   2  20   1         43.11         91.89        19.30 o                         
   3  20   1         37.18         69.11        21.03 o                         
   4  20   1      24373.76      24037.54       209.64 o                         
   5  20   1       1620.61       1602.84        28.14 o                         
   6  20   1        178.64        146.93        15.53 o                         
   7  20   1        199.00        149.17        17.19 o                         
   8  20   1        794.45        979.14        20.02 o                         
   9  20   1        722.05        675.67        19.44 o                         
 -10  21   1        277.16        271.08        20.01 o                         
  -9  21   1         39.33         33.39        14.91 o                         
  -8  21   1        216.99        225.61        18.47 o                         
  -7  21   1       3471.00       3289.47        30.43 o                         
  -6  21   1       6047.95       6109.34        60.74 o                         
  -5  21   1        223.78        246.98        23.39 o                         
  -4  21   1       4855.46       4530.76       174.88 o                         
  -3  21   1       1175.44       1163.15        37.53 o                         
  -2  21   1      32344.62      32790.75       364.59 o                         
  -1  21   1       7042.05       7523.35        52.12 o                         
   0  21   1       2922.85       2836.88        34.38 o                         
   1  21   1       6644.04       7199.82        67.21 o                         
   2  21   1      16147.04      16700.90       208.19 o                         
   3  21   1      12522.77      12003.14       155.20 o                         
   4  21   1       1875.85       2044.24        38.56 o                         
   5  21   1       3854.81       3703.30        91.57 o                         
   6  21   1       1110.51       1121.19        20.15 o                         
   7  21   1       2975.71       3201.47        35.35 o                         
   8  21   1        129.01        106.11        21.16 o                         
   9  21   1        821.89        870.70        29.58 o                         
 -10  22   1        331.76        259.83        18.32 o                         
  -9  22   1        264.09        271.83        25.07 o                         
  -8  22   1         85.29         94.01        17.04 o                         
  -7  22   1      13718.41      13705.93        95.10 o                         
  -6  22   1         85.21         94.52        12.57 o                         
  -5  22   1       2512.45       2311.66        43.66 o                         
  -4  22   1       9546.36       9282.17        78.12 o                         
  -3  22   1         70.91        106.22        18.93 o                         
  -2  22   1        404.45        528.64        17.66 o                         
  -1  22   1      12917.71      13073.61        78.00 o                         
   0  22   1       8579.38       8764.41        82.23 o                         
   1  22   1      10157.12       9334.25       104.76 o                         
   2  22   1      10042.43       9719.65       147.39 o                         
   3  22   1      10822.40      10832.26       141.06 o                         
   4  22   1       5218.65       4914.75       134.95 o                         
   5  22   1        393.67        489.14        17.39 o                         
   6  22   1        883.24        929.12        19.30 o                         
   7  22   1       1970.68       1805.25        41.89 o                         
   8  22   1       1500.83       1590.41        21.31 o                         
   9  22   1         17.86         47.26        14.11 o                         
 -10  23   1       1729.06       1541.89        26.73 o                         
  -9  23   1       1447.77       1617.11        35.22 o                         
  -8  23   1       5205.55       5497.47        44.16 o                         
  -7  23   1        875.84        758.37        18.92 o                         
  -6  23   1          3.55         11.26        15.69 o                         
  -5  23   1       1420.76       1306.19        31.67 o                         
  -4  23   1       6041.62       6131.17        88.34 o                         
  -3  23   1       6455.78       6841.43        66.32 o                         
  -2  23   1      12229.46      12493.04        83.64 o                         
  -1  23   1        315.65        318.22        15.90 o                         
   0  23   1       1081.57       1291.32        38.50 o                         
   1  23   1        110.71        156.66        15.28 o                         
   2  23   1       3054.27       3046.93        52.41 o                         
   3  23   1        185.05        158.29        28.49 o                         
   4  23   1        972.29        934.73        71.35 o                         
   5  23   1         26.11         41.45        13.72 o                         
   6  23   1       1691.73       1528.65        20.19 o                         
   7  23   1        212.73        146.67        22.08 o                         
   8  23   1        520.51        502.07        16.43 o                         
   9  23   1       2097.31       2090.20        30.51 o                         
 -10  24   1        197.05        260.32        14.11 o                         
  -8  24   1        593.29        565.73        17.99 o                         
  -7  24   1        161.69        171.12        16.03 o                         
  -6  24   1        807.29        894.73        21.58 o                         
  -5  24   1       9780.64       9532.83        95.66 o                         
  -4  24   1        202.25        221.14        21.30 o                         
  -3  24   1        570.20        503.29        20.87 o                         
  -2  24   1       4063.58       3913.35        33.40 o                         
  -1  24   1       3190.60       3086.60        26.72 o                         
   0  24   1       3374.23       3163.42        36.46 o                         
   1  24   1      38671.02      39367.21       303.83 o                         
   2  24   1        299.13        296.52        53.55 o                         
   3  24   1       3388.52       3439.03        45.86 o                         
   4  24   1        145.78        163.01        33.25 o                         
   5  24   1        277.32        285.23        15.10 o                         
   6  24   1          0.11         10.07        15.65 o                         
   7  24   1       1949.19       2063.63        60.96 o                         
   8  24   1        130.15        120.43        14.02 o                         
   9  24   1        275.72        243.07        22.41 o                         
 -10  25   1        772.93        865.82        16.76 o                         
  -8  25   1         34.87         29.51        14.66 o                         
  -7  25   1        870.09        978.22        18.58 o                         
  -6  25   1        156.92        134.28        23.27 o                         
  -5  25   1        705.48        657.53        24.11 o                         
  -4  25   1        204.10        194.81        19.47 o                         
  -3  25   1        201.45        231.80        19.23 o                         
  -2  25   1       1107.27       1080.15        19.77 o                         
  -1  25   1       6159.70       6029.01        67.17 o                         
   0  25   1       2299.09       1840.40        35.83 o                         
   1  25   1      48810.20      47857.23       378.15 o                         
   2  25   1       3819.11       3789.24        91.00 o                         
   3  25   1       7099.21       7215.24        72.78 o                         
   4  25   1         40.87         37.65        44.17 o                         
   5  25   1       2792.13       3018.08        31.06 o                         
   6  25   1       5299.54       5508.65       102.79 o                         
   7  25   1       3302.52       3210.84        81.35 o                         
   8  25   1       2004.25       1942.14        20.74 o                         
   9  25   1         90.18        179.47        19.92 o                         
 -10  26   1        513.42        366.17        11.03 o                         
  -8  26   1         76.98         93.18        17.76 o                         
  -7  26   1       3380.69       3270.70        45.49 o                         
  -6  26   1       5455.45       5636.25        58.61 o                         
  -5  26   1          4.24         38.34        18.72 o                         
  -4  26   1        554.68        668.79        26.33 o                         
  -3  26   1       1954.04       2125.12        63.34 o                         
  -2  26   1      10614.12      10616.21        88.08 o                         
  -1  26   1         27.60         46.45        12.56 o                         
   0  26   1         47.54         43.61        16.60 o                         
   1  26   1        474.76        415.83        20.23 o                         
   2  26   1        281.39        430.81        45.95 o                         
   3  26   1      19838.39      20895.47       240.28 o                         
   4  26   1        496.29        535.89        65.67 o                         
   5  26   1       3762.15       3905.66        78.00 o                         
   6  26   1       6016.50       6137.82        51.68 o                         
   7  26   1         51.86         49.27        18.08 o                         
   8  26   1        986.51        980.43        15.72 o                         
   9  26   1        233.12        257.98        18.87 o                         
  -8  27   1         55.77         58.26        16.87 o                         
  -7  27   1        127.34        168.91        22.93 o                         
  -6  27   1       1525.89       1704.10        36.47 o                         
  -5  27   1        379.98        444.96        23.12 o                         
  -4  27   1       4550.99       4424.83       100.82 o                         
  -3  27   1       3141.47       3198.22        81.39 o                         
  -2  27   1       6084.33       5968.68        59.44 o                         
  -1  27   1       5710.23       5737.32        55.02 o                         
   0  27   1        149.81        129.13        17.95 o                         
   1  27   1       1494.81       1200.30        27.12 o                         
   2  27   1        928.71        864.33        28.04 o                         
   3  27   1       1126.47       1336.93        27.08 o                         
   4  27   1        644.32        578.12        32.20 o                         
   5  27   1        129.27         91.00        16.12 o                         
   6  27   1        930.25        969.86        41.05 o                         
   7  27   1        158.01        152.39        25.50 o                         
   8  27   1       3533.59       3405.94        37.49 o                         
   9  27   1        993.03       1012.24        23.03 o                         
  -8  28   1        245.78        256.93        17.00 o                         
  -7  28   1        174.38        164.25        21.53 o                         
  -6  28   1       2360.03       2526.32        32.68 o                         
  -5  28   1       1697.48       1757.78        26.40 o                         
  -4  28   1        196.81        272.19        16.98 o                         
  -3  28   1        727.86        754.19        26.86 o                         
  -2  28   1         17.13         14.67        15.66 o                         
  -1  28   1       6060.06       6234.43        68.04 o                         
   0  28   1        836.18        929.09        24.89 o                         
   1  28   1        490.13        439.14        35.40 o                         
   2  28   1        242.61        302.90        23.88 o                         
   3  28   1       3233.13       3082.10        59.50 o                         
   4  28   1       3993.17       4037.69        60.54 o                         
   5  28   1       5829.31       6215.89        63.85 o                         
   6  28   1        964.49       1072.95        28.56 o                         
   7  28   1        434.35        433.97        26.06 o                         
   8  28   1          0.61          3.14        17.56 o                         
   9  28   1       1531.34       1478.33        25.17 o                         
  -8  29   1        179.11        192.77        15.64 o                         
  -7  29   1         43.35         30.38        18.52 o                         
  -6  29   1       1494.21       1531.09        33.35 o                         
  -5  29   1        471.69        474.00        26.59 o                         
  -4  29   1       2057.30       2240.37        44.76 o                         
  -3  29   1       2869.58       3074.71        46.50 o                         
  -2  29   1       5187.81       5028.76        47.61 o                         
  -1  29   1       7532.67       7213.45        75.77 o                         
   0  29   1       2772.98       2670.59        28.14 o                         
   1  29   1        194.67        219.84        18.12 o                         
   2  29   1       3295.82       3620.22        54.00 o                         
   3  29   1        224.56        235.30        17.04 o                         
   4  29   1        340.82        400.77        22.92 o                         
   5  29   1        306.50        335.75        25.43 o                         
   6  29   1       1605.95       1773.34        39.36 o                         
   7  29   1         64.00         99.92        23.84 o                         
   8  29   1         29.34         18.66        16.25 o                         
   9  29   1        886.67        760.55        16.87 o                         
  -8  30   1        630.19        696.99        22.03 o                         
  -7  30   1        492.57        558.47        19.91 o                         
  -6  30   1        858.20        910.61        28.83 o                         
  -5  30   1        855.40        903.09        29.13 o                         
  -4  30   1       5290.61       5186.80        81.83 o                         
  -3  30   1       2990.57       3150.15        41.01 o                         
  -2  30   1       1087.89       1048.46        21.75 o                         
  -1  30   1        355.48        378.09        18.07 o                         
   0  30   1       5116.10       5041.50        77.41 o                         
   1  30   1      12580.05      13554.31       117.65 o                         
   2  30   1       4670.92       5152.02       165.78 o                         
   3  30   1       3166.06       3137.40        56.39 o                         
   4  30   1        639.52        659.85        15.68 o                         
   5  30   1         72.64         68.26        23.00 o                         
   6  30   1       1063.32       1118.41        29.12 o                         
   7  30   1        107.80         88.54        23.01 o                         
   8  30   1          3.29          7.30        14.77 o                         
   9  30   1        574.58        507.83        13.04 o                         
  -9  31   1       2973.59       2863.84        35.78 o                         
  -8  31   1         89.27         80.35        28.00 o                         
  -7  31   1       1602.81       1681.21        28.29 o                         
  -6  31   1          7.17         12.76        17.10 o                         
  -5  31   1       1852.74       1971.09        35.22 o                         
  -4  31   1        455.20        465.74        29.05 o                         
  -3  31   1       4355.59       4475.65        44.55 o                         
  -2  31   1         95.95        100.08        12.63 o                         
  -1  31   1         84.74        100.20        17.39 o                         
   0  31   1       1225.43       1325.06        29.32 o                         
   1  31   1         61.91         89.01        19.93 o                         
   2  31   1       2303.87       2390.12        23.20 o                         
   3  31   1        139.18        187.69        13.43 o                         
   4  31   1         76.39         90.75        14.67 o                         
   5  31   1        208.56        226.18        24.99 o                         
   6  31   1       1040.79       1111.64        22.92 o                         
   7  31   1        230.52        178.71        22.10 o                         
   8  31   1         49.36         37.01        13.33 o                         
   9  31   1        515.29        372.32         9.17 o                         
  -9  32   1        332.08        299.86        11.23 o                         
  -8  32   1        414.07        382.46        23.68 o                         
  -7  32   1       1604.99       1714.18        20.49 o                         
  -6  32   1        531.60        572.27        25.15 o                         
  -5  32   1       1475.13       1501.80        31.57 o                         
  -4  32   1         77.88         84.99        20.26 o                         
  -3  32   1        728.04        758.20        23.61 o                         
  -2  32   1        752.32        796.98        14.07 o                         
  -1  32   1        768.95        792.10        26.23 o                         
   0  32   1       2857.42       2825.83       118.01 o                         
   1  32   1       3282.00       3297.46        33.31 o                         
   2  32   1         93.67         94.00        12.04 o                         
   3  32   1         16.94         33.17        14.96 o                         
   4  32   1        558.86        607.46        16.72 o                         
   5  32   1         80.54        113.35        18.95 o                         
   6  32   1         39.33         49.42        17.36 o                         
   7  32   1        505.81        579.83        22.76 o                         
   8  32   1        915.04        844.53        22.20 o                         
  -9  33   1        301.51        172.45         7.56 o                         
  -8  33   1         46.36         54.03        19.36 o                         
  -7  33   1         53.47         49.22        13.15 o                         
  -6  33   1       1033.88       1208.59        27.76 o                         
  -5  33   1        206.87        217.19        23.27 o                         
  -4  33   1         58.97         74.23        20.53 o                         
  -3  33   1        155.38        160.24        14.13 o                         
  -2  33   1        963.87        890.51        14.69 o                         
  -1  33   1       1378.68       1517.65        25.08 o                         
   0  33   1       1577.03       1675.04        23.24 o                         
   1  33   1        385.03        420.61        13.51 o                         
   2  33   1      14626.43      15296.74       237.92 o                         
   3  33   1        349.65        322.77        15.25 o                         
   4  33   1        111.69         89.99        13.44 o                         
   5  33   1        204.04        208.08        18.41 o                         
   6  33   1       7608.35       8172.27        82.86 o                         
   7  33   1        670.54        826.89        18.55 o                         
   8  33   1        256.60        283.25        15.56 o                         
  -8  34   1        107.56        141.85        17.43 o                         
  -7  34   1          2.48         -0.20        11.91 o                         
  -6  34   1       2603.28       2563.00        43.77 o                         
  -5  34   1        411.96        511.26        23.02 o                         
  -4  34   1       1179.64       1144.13        68.44 o                         
  -3  34   1       3667.43       3793.39        61.64 o                         
  -2  34   1        739.43        680.45        14.33 o                         
  -1  34   1        185.35        177.47        13.18 o                         
   0  34   1       1874.45       1796.74        23.78 o                         
   1  34   1       1021.05       1134.56        19.09 o                         
   2  34   1       4371.84       4816.27        59.80 o                         
   3  34   1       2348.51       2368.32        22.25 o                         
   4  34   1       2850.55       3132.03        34.30 o                         
   5  34   1        440.76        552.52        28.59 o                         
   6  34   1        107.70        106.66        31.59 o                         
   7  34   1       1264.43       1312.99        24.32 o                         
   8  34   1         58.82         74.31        11.38 o                         
  -8  35   1         37.64         72.33        13.69 o                         
  -7  35   1        280.65        283.08        14.26 o                         
  -6  35   1        511.25        548.76        16.57 o                         
  -5  35   1        934.55       1030.09        22.08 o                         
  -4  35   1        120.61        119.74        19.36 o                         
  -3  35   1       1938.67       1969.66        22.37 o                         
  -2  35   1      10020.06       9918.22       105.88 o                         
  -1  35   1       4768.39       4675.41        36.72 o                         
   0  35   1       3011.03       3311.24        28.76 o                         
   1  35   1        178.54        218.25        15.06 o                         
   2  35   1        109.92        113.88        12.30 o                         
   3  35   1         64.35        100.20        13.10 o                         
   4  35   1        734.97        675.99        15.17 o                         
   5  35   1         20.07         29.10        14.32 o                         
   6  35   1         53.04         53.57        29.85 o                         
   7  35   1        999.18        995.26        23.16 o                         
  -8  36   1        545.62        475.39        14.29 o                         
  -7  36   1        922.11       1067.77        16.06 o                         
  -6  36   1        401.77        473.00        18.56 o                         
  -5  36   1        357.53        436.00        18.05 o                         
  -4  36   1        406.73        417.85        22.98 o                         
  -3  36   1        148.12        153.72        14.27 o                         
  -2  36   1        500.68        547.11        14.21 o                         
  -1  36   1       2671.32       2718.99        26.19 o                         
   0  36   1       3438.68       3507.50        29.67 o                         
   1  36   1         63.67         64.50        12.90 o                         
   2  36   1       1011.06       1070.79        14.69 o                         
   3  36   1        478.89        482.82        14.02 o                         
   4  36   1       3703.94       3817.44        35.65 o                         
   5  36   1       4008.64       4298.83        38.03 o                         
   6  36   1        466.80        494.99        21.48 o                         
   7  36   1        149.09        148.42        10.97 o                         
  -8  37   1         40.91         19.63         7.75 o                         
  -7  37   1        510.74        552.71        12.41 o                         
  -6  37   1         30.50         30.89        10.42 o                         
  -5  37   1          0.41         11.41        14.88 o                         
  -4  37   1       2221.05       2110.62        38.21 o                         
  -3  37   1       2300.00       2299.65        24.25 o                         
  -2  37   1         82.47        116.85        12.23 o                         
  -1  37   1       1255.45       1268.91        19.34 o                         
   0  37   1        716.12        740.34        17.79 o                         
   1  37   1        105.82        110.83        12.78 o                         
   2  37   1       1051.14       1114.21        15.12 o                         
   3  37   1       1066.09       1155.12        15.10 o                         
   4  37   1         53.36         90.70        11.74 o                         
   5  37   1        306.24        349.95        14.55 o                         
   6  37   1          8.88        -12.06        17.21 o                         
   7  37   1        180.78        154.10        14.83 o                         
  -7  38   1        746.12        690.04        11.39 o                         
  -6  38   1        415.44        385.79        10.04 o                         
  -5  38   1         64.95         71.12        14.39 o                         
  -4  38   1        111.16        102.86        19.01 o                         
  -3  38   1       7509.00       7674.68        67.36 o                         
  -2  38   1         26.84          9.16        10.32 o                         
  -1  38   1       2972.90       3128.81        39.05 o                         
   0  38   1         57.88         61.46        12.95 o                         
   1  38   1       2128.26       1938.27        18.07 o                         
   2  38   1       1578.05       1762.44        18.50 o                         
   3  38   1       1513.74       1485.43        15.44 o                         
   4  38   1        649.36        706.84        16.39 o                         
   5  38   1        541.66        605.67        15.88 o                         
   6  38   1         33.07         39.49        15.33 o                         
   7  38   1        433.20        488.43        30.06 o                         
  -7  39   1        516.19        463.98        20.76 o                         
  -6  39   1         31.38         22.23         9.32 o                         
  -5  39   1         96.74         97.18        16.13 o                         
  -4  39   1       2956.33       3145.09        45.08 o                         
  -3  39   1       1181.15       1143.98        27.80 o                         
  -2  39   1        436.75        462.98        12.35 o                         
  -1  39   1        112.99        148.03        13.63 o                         
   0  39   1        904.65        914.91        15.66 o                         
   1  39   1         11.10         33.84        10.60 o                         
   2  39   1       2077.95       2167.87        25.49 o                         
   3  39   1        117.57        122.90        10.55 o                         
   4  39   1        934.77        917.14        15.87 o                         
   5  39   1          0.13          3.12        12.15 o                         
   6  39   1        134.26        108.85        18.82 o                         
   7  39   1         72.92         77.70         7.26 o                         
  -7  40   1        880.47        727.70        10.51 o                         
  -6  40   1        534.59        481.45        12.03 o                         
  -5  40   1        496.71        499.14        59.46 o                         
  -4  40   1        383.32        450.79        16.19 o                         
  -3  40   1        531.20        520.50        14.09 o                         
  -2  40   1       2070.55       2167.43        24.72 o                         
  -1  40   1        476.66        543.15        14.93 o                         
   0  40   1        168.46        197.46        11.23 o                         
   1  40   1        190.79        153.69        10.96 o                         
   2  40   1        579.72        600.10        17.70 o                         
   3  40   1         15.75         15.64         9.63 o                         
   4  40   1         68.69         72.15        13.57 o                         
   5  40   1        348.89        391.13        14.66 o                         
   6  40   1        158.69        137.82         9.79 o                         
   7  40   1          5.70         15.52         6.93 o                         
  -6  41   1        977.53       1023.03        17.76 o                         
  -5  41   1         19.73         36.00        10.52 o                         
  -4  41   1       1228.46       1292.00        18.86 o                         
  -3  41   1        215.07        194.87        11.96 o                         
  -2  41   1         10.26          8.39        11.71 o                         
  -1  41   1        595.11        563.85        14.28 o                         
   0  41   1        105.52        151.93        10.85 o                         
   1  41   1       1798.10       2015.58        25.79 o                         
   2  41   1         91.68        104.46        10.35 o                         
   3  41   1       5288.41       5213.34        44.22 o                         
   4  41   1        360.09        400.93        13.75 o                         
   5  41   1        775.26        721.60        18.36 o                         
   6  41   1        498.14        482.46        11.46 o                         
  -6  42   1         96.21         89.12        12.38 o                         
  -5  42   1          0.39          7.21         8.99 o                         
  -4  42   1       1633.35       1634.73        23.62 o                         
  -3  42   1         13.70         21.19         9.44 o                         
  -2  42   1        144.60        116.49         9.98 o                         
  -1  42   1         55.34         45.63        10.09 o                         
   0  42   1         96.51        131.59         9.90 o                         
   1  42   1        126.41        102.26         9.65 o                         
   2  42   1       2078.62       2043.43        29.32 o                         
   3  42   1         21.67         33.92         8.63 o                         
   4  42   1       1521.45       1702.20        22.83 o                         
   5  42   1        221.46        156.37        20.35 o                         
   6  42   1        233.85        261.79         9.73 o                         
  -6  43   1          4.43          5.17         4.77 o                         
  -5  43   1        477.88        446.28        10.03 o                         
  -4  43   1        635.76        664.78        16.37 o                         
  -3  43   1        124.85        122.82         9.91 o                         
  -2  43   1        265.19        241.52         9.57 o                         
  -1  43   1       4661.16       4896.67        39.58 o                         
   0  43   1          0.12          5.63         8.86 o                         
   1  43   1        215.19        246.62        10.55 o                         
   2  43   1       1514.67       1645.97        18.07 o                         
   3  43   1         24.51         30.43         8.54 o                         
   4  43   1         50.73         55.04         9.90 o                         
   5  43   1        283.27        238.19        23.53 o                         
   6  43   1          3.17          0.49         4.52 o                         
  -5  44   1        702.47        543.59        12.58 o                         
  -4  44   1         14.33         28.64         7.97 o                         
  -3  44   1        985.81        920.31        20.36 o                         
  -2  44   1         18.60         24.13         9.59 o                         
  -1  44   1          1.35         19.33         9.58 o                         
   0  44   1       2784.13       2692.94        47.89 o                         
   1  44   1        526.86        545.68        11.63 o                         
   2  44   1        360.33        302.60         9.65 o                         
   3  44   1       1101.53        988.21        32.55 o                         
   4  44   1       1459.50       1472.80        79.22 o                         
   5  44   1         18.16         16.45         7.21 o                         
  -5  45   1        191.06        142.49        24.54 o                         
  -4  45   1          2.06          3.79         5.64 o                         
  -3  45   1        647.64        553.59         9.65 o                         
  -2  45   1       1134.64       1129.12        14.87 o                         
  -1  45   1        234.14        253.98         9.38 o                         
   0  45   1        131.55        112.04         7.09 o                         
   1  45   1         96.35         93.27         8.85 o                         
   2  45   1        559.73        455.22        11.15 o                         
   3  45   1         79.58         82.97        10.96 o                         
   4  45   1          7.52         -5.50        12.65 o                         
   5  45   1        109.94         65.28         7.32 o                         
  -5  46   1        241.77        120.36         7.25 o                         
  -4  46   1        946.59        842.54        32.88 o                         
  -3  46   1        238.36        221.90        12.89 o                         
  -2  46   1         97.33         92.61         8.61 o                         
  -1  46   1        415.44        402.50         8.93 o                         
   0  46   1        480.69        496.40         8.27 o                         
   1  46   1         88.77         74.67         8.90 o                         
   2  46   1         22.80         21.54         6.71 o                         
   3  46   1          4.74         13.22         8.79 o                         
   4  46   1        694.80        619.29        31.47 o                         
  -4  47   1        951.89        723.50        48.59 o                         
  -3  47   1         19.51         22.48         9.29 o                         
  -2  47   1        367.52        318.21         8.85 o                         
  -1  47   1          1.45          9.71         5.70 o                         
   0  47   1         47.15         82.00         6.47 o                         
   1  47   1        443.56        331.64         8.54 o                         
   2  47   1        211.29        170.33        12.80 o                         
   3  47   1        106.74        106.48        18.37 o                         
   4  47   1         90.07         60.78         8.08 o                         
  -4  48   1         34.36         10.15         5.33 o                         
  -3  48   1        634.52        516.29        52.23 o                         
  -2  48   1        125.96        111.89        11.38 o                         
  -1  48   1        772.17        663.10        12.51 o                         
   0  48   1         68.73         55.03         6.06 o                         
   1  48   1         94.01        124.70         7.44 o                         
   2  48   1        405.32        345.19        11.78 o                         
   3  48   1         40.49         38.77         8.59 o                         
  -3  49   1         15.34         10.52         4.78 o                         
  -2  49   1         21.41         14.78         6.60 o                         
  -1  49   1        197.80        182.07         7.84 o                         
   0  49   1        692.02        475.64        11.75 o                         
   1  49   1        218.47        165.44         6.72 o                         
   2  49   1        366.18        325.17        45.62 o                         
   3  49   1        620.41        336.31         8.94 o                         
  -2  50   1          8.05         -0.32         7.33 o                         
  -1  50   1        117.18         52.80         4.91 o                         
   1  50   1         32.75         22.52         7.30 o                         
   2  50   1        114.60         56.74         6.47 o                         
 -10   0   2       1786.91       1456.12        39.65 o                         
  -8   0   2      22511.27      20955.11       419.82 o                         
  -6   0   2       1492.16       1399.53        66.79 o                         
  -4   0   2      19085.62      18105.36       163.27 o                         
  -2   0   2       9342.08       9849.05       449.52 o                         
   0   0   2     100256.38      93925.32       917.09 o                         
   2   0   2       2209.75       2610.61        26.55 o                         
   4   0   2      14535.40      12431.46        82.42 o                         
   6   0   2      12327.61      11405.77       139.56 o                         
   8   0   2      13306.07      12504.50       172.79 o                         
  10   0   2       3360.50       3744.27        48.97 o                         
 -10   1   2        871.94        943.92        36.45 o                         
  -9   1   2        973.22        903.30        15.17 o                         
  -8   1   2      14985.45      15853.35       226.46 o                         
  -7   1   2       2204.49       1943.13        52.70 o                         
  -6   1   2       7213.19       6798.66        53.92 o                         
  -5   1   2       7390.39       8468.52        80.61 o                         
  -4   1   2         63.05        156.90        10.99 o                         
  -3   1   2       8504.83       9373.91        82.85 o                         
  -2   1   2      14597.52      15544.18        98.01 o                         
  -1   1   2      42178.20      42007.17       207.88 o                         
   0   1   2        137.56          1.69         9.97 o                         
   1   1   2       1729.17       1620.55        20.27 o                         
   2   1   2      16851.64      15305.50        61.65 o                         
   3   1   2      10062.14       8604.77        66.50 o                         
   4   1   2        901.30        640.52        10.54 o                         
   5   1   2       2962.82       2941.53        32.61 o                         
   6   1   2       1227.31       1221.08        30.90 o                         
   7   1   2       1547.76       1507.07        19.29 o                         
   8   1   2        855.71        878.68        48.23 o                         
   9   1   2        275.72        325.08        13.20 o                         
  10   1   2       1500.97       1474.70        28.43 o                         
 -10   2   2          3.06         25.48        30.26 o                         
  -9   2   2       1151.14       1482.04        55.41 o                         
  -8   2   2       1232.55       1592.36        68.08 o                         
  -7   2   2       7508.46       6959.78       226.34 o                         
  -6   2   2       2875.40       2848.82        58.88 o                         
  -5   2   2       2964.45       3079.11        41.22 o                         
  -4   2   2      25208.18      25396.13       285.78 o                         
  -3   2   2      50439.12      49221.88       314.40 o                         
  -2   2   2       7307.70       5847.84        56.80 o                         
  -1   2   2      11477.46      12387.03       184.75 o                         
   0   2   2       1488.40       1862.67        21.30 o                         
   1   2   2        469.15        511.65         8.73 o                         
   2   2   2     103592.36     107437.98       350.24 o                         
   3   2   2      23662.52      23304.24        91.90 o                         
   4   2   2      12614.92      13125.45        92.69 o                         
   5   2   2        798.39        697.42        20.81 o                         
   6   2   2      10699.80      10162.50       267.85 o                         
   7   2   2       3166.82       3079.57        26.02 o                         
   8   2   2        421.96        405.41        18.84 o                         
   9   2   2       1303.68       1225.98        18.47 o                         
  10   2   2        314.24        246.60        20.25 o                         
 -10   3   2        406.11        367.71        32.15 o                         
  -9   3   2       3469.64       3726.15        39.31 o                         
  -8   3   2         22.06         31.92        10.55 o                         
  -7   3   2      15480.18      14227.60       147.56 o                         
  -6   3   2        527.44        413.92        17.44 o                         
  -5   3   2       5724.74       5985.59       123.72 o                         
  -4   3   2      36476.90      38938.33       288.85 o                         
  -3   3   2       6187.30       5744.44        40.38 o                         
  -2   3   2       2567.97       2309.25        37.95 o                         
  -1   3   2       1660.60        748.93        12.51 o                         
   0   3   2        413.74       1054.24        16.26 o                         
   1   3   2         93.38        154.88        10.77 o                         
   2   3   2       6740.09       8433.40        48.44 o                         
   3   3   2       3044.36       2964.67        37.12 o                         
   4   3   2       9963.69       8882.11        44.16 o                         
   5   3   2       2150.42       2082.06        30.86 o                         
   6   3   2      20086.48      19549.63       142.20 o                         
   7   3   2       8227.39       8132.34        91.02 o                         
   8   3   2        240.93        226.70        13.20 o                         
   9   3   2       1572.23       1666.49        40.35 o                         
  10   3   2         63.10         63.55        19.49 o                         
 -10   4   2       2689.76       2773.15        51.56 o                         
  -9   4   2       2825.63       2597.81        45.62 o                         
  -8   4   2        241.23        267.81        10.38 o                         
  -7   4   2       7405.46       7151.95        92.04 o                         
  -6   4   2       3311.97       3324.22        40.06 o                         
  -5   4   2      35623.61      33233.06       139.44 o                         
  -4   4   2      16371.36      16099.35       124.51 o                         
  -3   4   2        527.10        752.28        10.39 o                         
  -2   4   2         16.93         30.80         4.71 o                         
  -1   4   2        286.31        246.03        11.53 o                         
   0   4   2      14413.62      11449.85        89.61 o                         
   1   4   2         98.15         97.25        47.09 o                         
   2   4   2       1446.72       1675.37        14.89 o                         
   3   4   2       5632.08       6216.11        37.55 o                         
   4   4   2          9.32         46.90        12.67 o                         
   5   4   2        712.88       1026.30        20.05 o                         
   6   4   2       2654.50       2233.54        64.57 o                         
   7   4   2       4262.06       4200.22       128.43 o                         
   8   4   2        172.58        243.26        11.66 o                         
   9   4   2       3246.61       3218.72        25.87 o                         
  10   4   2         23.63         32.93        20.05 o                         
 -10   5   2        230.78        138.08        31.77 o                         
  -9   5   2        236.06        254.19        17.48 o                         
  -8   5   2         63.14        102.47        10.05 o                         
  -7   5   2       2219.56       2166.58        51.38 o                         
  -6   5   2        639.84        633.52        17.28 o                         
  -5   5   2      20426.83      22318.13       117.85 o                         
  -4   5   2      54838.56      53643.10       266.90 o                         
  -3   5   2       1091.39        926.26        20.45 o                         
  -2   5   2       6746.04       7192.43       183.03 o                         
  -1   5   2      22788.16      22061.23       223.47 o                         
   0   5   2       7878.82       7555.87       101.23 o                         
   1   5   2      46590.74      39515.38      3479.85 o                         
   2   5   2      10986.28      10613.37        91.36 o                         
   3   5   2      15583.68      14023.75        71.97 o                         
   4   5   2      24355.03      26096.86       189.74 o                         
   5   5   2       4867.54       4243.39        36.98 o                         
   6   5   2       1213.23       1306.35        41.70 o                         
   7   5   2       7593.62       7505.07       213.80 o                         
   8   5   2        618.58        593.55        12.93 o                         
   9   5   2        794.41        822.45        12.74 o                         
  10   5   2        746.64        888.88        26.08 o                         
 -10   6   2         73.58         37.91        31.23 o                         
  -9   6   2        276.57        350.84        20.91 o                         
  -8   6   2       4416.58       4463.97        56.92 o                         
  -7   6   2         52.91         73.79        28.91 o                         
  -6   6   2       7921.89       7279.26       129.32 o                         
  -5   6   2        186.24        183.48        14.39 o                         
  -4   6   2       4528.96       3349.58        36.41 o                         
  -3   6   2      10192.76       9940.69        60.08 o                         
  -2   6   2       1243.78       1819.32        26.50 o                         
  -1   6   2        624.73        643.75        17.83 o                         
   0   6   2        928.88        663.46        22.66 o                         
   1   6   2      67548.09      69491.74       634.17 o                         
   2   6   2     166905.98     166206.73       615.68 o                         
   3   6   2       3620.44       3372.56        24.63 o                         
   4   6   2       3495.54       3308.14        21.85 o                         
   5   6   2       2349.97       2284.55        33.37 o                         
   6   6   2        218.41        218.03        23.81 o                         
   7   6   2      20963.78      20066.12       136.77 o                         
   8   6   2        725.67        739.62        12.97 o                         
   9   6   2        288.66        304.49        10.92 o                         
  10   6   2        323.31        318.11        22.02 o                         
 -10   7   2       1126.25       1040.22        37.57 o                         
  -9   7   2       1835.76       1482.04        95.12 o                         
  -8   7   2       6862.47       6918.23        54.43 o                         
  -7   7   2      14363.48      12854.74       374.91 o                         
  -6   7   2        429.08        389.39        49.07 o                         
  -5   7   2       2446.92       2141.56        35.81 o                         
  -4   7   2        114.45         77.94        11.43 o                         
  -3   7   2       5471.34       5377.10        61.39 o                         
  -2   7   2      12718.87      13093.51        86.69 o                         
  -1   7   2        424.47        372.95        12.22 o                         
   0   7   2      21463.98      20515.01       216.08 o                         
   1   7   2      37035.82      37393.25       369.39 o                         
   2   7   2      40868.67      42746.75       235.59 o                         
   3   7   2       3292.30       3111.37        20.27 o                         
   4   7   2      10164.40       8885.27        71.25 o                         
   5   7   2       1696.07       1520.14        23.46 o                         
   6   7   2        465.45        401.36        26.02 o                         
   7   7   2         77.61         85.45        10.20 o                         
   8   7   2        273.98        252.35        11.48 o                         
   9   7   2        620.48        696.88        20.77 o                         
  10   7   2         12.67         29.64        19.92 o                         
 -10   8   2       1602.58       1556.13        41.49 o                         
  -9   8   2       6750.56       6762.08        69.50 o                         
  -8   8   2       1894.84       1813.06        54.95 o                         
  -7   8   2         29.61         70.59        30.63 o                         
  -6   8   2        601.69        607.25        51.60 o                         
  -5   8   2       4273.60       4254.85        43.64 o                         
  -4   8   2      11927.45      12190.09        86.01 o                         
  -3   8   2        633.66        578.35        16.73 o                         
  -2   8   2       8285.90       8396.94        72.87 o                         
  -1   8   2        386.94        242.26        10.97 o                         
   0   8   2       1516.70       2421.27        24.78 o                         
   1   8   2        535.60        440.29        29.17 o                         
   2   8   2       3719.52       3596.94        32.62 o                         
   3   8   2      24234.69      23398.95       198.73 o                         
   4   8   2      13626.32      14722.19       100.56 o                         
   5   8   2       4702.56       4063.33        88.24 o                         
   6   8   2       4151.90       4428.96        55.45 o                         
   7   8   2       5121.61       5013.75        26.42 o                         
   8   8   2         12.03         19.07        10.60 o                         
   9   8   2      14612.70      14774.28        71.01 o                         
  10   8   2        759.18        863.77        25.61 o                         
 -10   9   2       1057.09       1197.43        38.78 o                         
  -9   9   2        151.08        272.43        46.53 o                         
  -8   9   2         24.50         52.42        11.65 o                         
  -7   9   2      20110.03      19255.37       184.46 o                         
  -6   9   2        305.38        256.81        48.62 o                         
  -5   9   2        223.94        127.25        20.16 o                         
  -4   9   2        513.50        574.43        14.87 o                         
  -3   9   2       1932.28       2013.99        32.32 o                         
  -2   9   2       2375.18       3900.04        35.19 o                         
  -1   9   2        870.32        795.10        11.22 o                         
   0   9   2          9.97         10.90         9.28 o                         
   1   9   2       5190.37       6266.10        93.72 o                         
   2   9   2       2571.92       2629.13        30.15 o                         
   3   9   2      12930.16      13222.92        72.02 o                         
   4   9   2      21066.32      20519.97       108.05 o                         
   5   9   2       5408.40       5358.05        75.19 o                         
   6   9   2        462.91        427.43        21.49 o                         
   7   9   2        105.29        142.18        10.26 o                         
   8   9   2         26.32         31.18        11.92 o                         
   9   9   2         36.80         74.65        11.14 o                         
  10   9   2       1312.98       1342.14        29.09 o                         
 -10  10   2        144.55        178.47        31.37 o                         
  -9  10   2        311.81        298.69        20.84 o                         
  -8  10   2        607.88        613.00        28.85 o                         
  -7  10   2      17849.03      17449.77       172.50 o                         
  -6  10   2       1714.23       1854.38        71.97 o                         
  -5  10   2       3110.34       3489.38        52.88 o                         
  -4  10   2        413.43        481.90        22.18 o                         
  -3  10   2        775.07        860.96        18.99 o                         
  -2  10   2      87373.62      91055.71       522.46 o                         
  -1  10   2        890.66        925.82        37.17 o                         
   0  10   2        659.02        510.93        16.00 o                         
   1  10   2      50241.96      52793.15       982.14 o                         
   2  10   2       2141.10       1912.50        33.40 o                         
   3  10   2       5382.71       5604.13        81.29 o                         
   4  10   2      20994.09      20890.56       110.58 o                         
   5  10   2       2613.71       2629.36        31.35 o                         
   6  10   2       2954.47       3016.59        39.06 o                         
   7  10   2       4032.09       3680.94        28.31 o                         
   8  10   2        211.01        228.07        11.69 o                         
   9  10   2         92.40         61.67        10.39 o                         
 -11  11   2         22.80         19.53        15.76 o                         
 -10  11   2         51.60        166.06        30.63 o                         
  -9  11   2        681.23        751.43        23.11 o                         
  -8  11   2         61.52         69.83        18.07 o                         
  -7  11   2       7878.94       8858.08       339.19 o                         
  -6  11   2       1168.05       1099.38        40.87 o                         
  -5  11   2      45073.07      43348.40      1105.14 o                         
  -4  11   2      14686.72      16347.04       142.26 o                         
  -3  11   2       4455.29       4690.99        43.39 o                         
  -2  11   2       6070.62       5459.08        70.17 o                         
  -1  11   2       1674.83       1094.78        12.30 o                         
   0  11   2      17373.72      17959.85       116.19 o                         
   1  11   2      52495.76      54787.73       546.57 o                         
   2  11   2        189.72        265.80        14.67 o                         
   3  11   2         99.13        101.98         9.39 o                         
   4  11   2      15500.69      15173.12       123.28 o                         
   5  11   2        688.02        590.75        15.24 o                         
   6  11   2      14750.34      14180.50       135.65 o                         
   7  11   2        715.25        726.46        18.17 o                         
   8  11   2        860.77        899.96        20.54 o                         
   9  11   2       2205.67       2202.74        20.88 o                         
 -11  12   2          0.43        -13.62        14.94 o                         
 -10  12   2       7458.22       7990.17        97.87 o                         
  -9  12   2         34.16         66.91        22.69 o                         
  -8  12   2        589.39        635.57        21.02 o                         
  -7  12   2         91.81         67.17        14.80 o                         
  -6  12   2       1001.55       1196.76        42.40 o                         
  -5  12   2       3191.51       3087.23        85.22 o                         
  -4  12   2       7459.64       7402.29        75.81 o                         
  -3  12   2       2984.66       2766.10        26.85 o                         
  -2  12   2       1293.61       1047.99        21.53 o                         
  -1  12   2        213.35        165.62        21.76 o                         
   0  12   2      13304.75      11958.49        87.53 o                         
   1  12   2       9609.90      10157.07        69.22 o                         
   2  12   2        562.04        603.45        13.50 o                         
   3  12   2       1403.70       1511.97        22.45 o                         
   4  12   2      22964.99      21259.37       115.76 o                         
   5  12   2       5360.34       5126.12        42.33 o                         
   6  12   2       1461.60       1284.26        55.38 o                         
   7  12   2         19.44         20.50         9.58 o                         
   8  12   2       1459.60       1392.53        26.95 o                         
   9  12   2       1172.51       1201.26        12.67 o                         
 -11  13   2        423.92        359.69        15.47 o                         
 -10  13   2       1530.86       1275.93        37.92 o                         
  -9  13   2        148.11        152.83        21.05 o                         
  -8  13   2         65.80         74.51        18.25 o                         
  -7  13   2        561.95        523.71        13.62 o                         
  -6  13   2       3022.46       3055.75        59.66 o                         
  -5  13   2      19841.81      18535.57       161.64 o                         
  -4  13   2        853.82        679.34        20.65 o                         
  -3  13   2       4077.48       4086.56        49.77 o                         
  -2  13   2      22687.03      21639.12       118.63 o                         
  -1  13   2       4375.13       5079.70        76.96 o                         
   0  13   2       6155.56       6903.56        43.04 o                         
   1  13   2      78087.26      78008.40      1654.04 o                         
   2  13   2       4086.63       3714.19        88.15 o                         
   3  13   2       3188.38       3786.29        47.47 o                         
   4  13   2       4175.78       4491.42        51.35 o                         
   5  13   2       2244.61       2464.78        27.44 o                         
   6  13   2      14772.07      13896.38       103.77 o                         
   7  13   2        456.51        402.53        24.93 o                         
   8  13   2       1835.99       1639.43        68.65 o                         
   9  13   2        665.05        592.87        18.79 o                         
  10  13   2         23.35         49.41        17.30 o                         
 -11  14   2         18.78         16.42        13.06 o                         
 -10  14   2          7.24          3.25        28.20 o                         
  -9  14   2        100.94        122.58        18.83 o                         
  -8  14   2       1049.50       1061.38        25.64 o                         
  -7  14   2       1011.50        918.19        20.23 o                         
  -6  14   2          4.02         42.81        29.62 o                         
  -5  14   2        893.90        849.98        24.27 o                         
  -4  14   2        244.14        176.85        21.02 o                         
  -3  14   2      12618.81      11389.35        76.25 o                         
  -2  14   2      19141.54      21297.01       353.89 o                         
  -1  14   2        876.25        949.20        13.27 o                         
   0  14   2         64.10         55.58        11.74 o                         
   1  14   2      87464.45      83566.95      1561.94 o                         
   2  14   2        378.97        321.67        13.26 o                         
   3  14   2       1566.20       1851.45        20.14 o                         
   4  14   2        499.47        588.62        19.22 o                         
   5  14   2         11.86         60.70        13.86 o                         
   6  14   2        228.94        237.63        16.72 o                         
   7  14   2       4064.68       4090.74        36.95 o                         
   8  14   2       3305.74       3021.82        27.94 o                         
   9  14   2         96.30        119.19        18.98 o                         
  10  14   2         57.77         49.35        16.43 o                         
 -11  15   2        245.50        273.41        13.60 o                         
 -10  15   2        930.15        892.64        33.29 o                         
  -9  15   2       1186.72       1231.59        23.66 o                         
  -8  15   2        316.63        381.83        26.16 o                         
  -7  15   2      15987.86      15273.68       149.77 o                         
  -6  15   2       1483.85       1646.87        48.15 o                         
  -5  15   2       2461.87       2511.12        69.60 o                         
  -4  15   2         96.90        219.50        18.79 o                         
  -3  15   2        394.43        487.69        19.14 o                         
  -2  15   2         18.33         35.49         8.76 o                         
  -1  15   2         77.31         78.76         5.40 o                         
   0  15   2          6.51         45.01         8.48 o                         
   1  15   2       4723.13       3774.98       108.56 o                         
   2  15   2        414.46        526.67        16.56 o                         
   3  15   2      45393.09      47482.91       411.64 o                         
   4  15   2      21599.51      22210.08       267.83 o                         
   5  15   2       2698.19       2220.73        26.19 o                         
   6  15   2        557.71        606.22        27.13 o                         
   7  15   2       3320.52       3346.56        62.39 o                         
   8  15   2        637.63        618.98        11.12 o                         
   9  15   2         72.92         69.81        18.51 o                         
  10  15   2        885.41        954.43        21.41 o                         
 -11  16   2        303.69        207.66        11.62 o                         
 -10  16   2         66.54         74.51        26.80 o                         
  -9  16   2         67.89         66.57        18.02 o                         
  -8  16   2       1897.57       1771.11        43.35 o                         
  -7  16   2       2658.81       2884.76        74.15 o                         
  -6  16   2        184.16        187.85        32.63 o                         
  -5  16   2      13137.79      12856.10       145.26 o                         
  -4  16   2        170.16        151.97        17.20 o                         
  -3  16   2       2515.09       2937.03        37.97 o                         
  -2  16   2         96.77        145.35         9.19 o                         
  -1  16   2        724.51        564.72        14.62 o                         
   0  16   2      17482.73      16713.87       105.04 o                         
   1  16   2      11733.64      13080.42       215.34 o                         
   2  16   2       3869.73       3895.69        41.37 o                         
   3  16   2      14363.80      14687.27        78.86 o                         
   4  16   2       2402.57       2414.75        26.25 o                         
   5  16   2       2105.14       1955.65        25.16 o                         
   6  16   2        694.91        675.69        46.04 o                         
   7  16   2       2535.73       2346.22        54.70 o                         
   8  16   2       4334.61       4421.10        57.17 o                         
   9  16   2       7885.03       8079.23       243.70 o                         
  10  16   2          8.55         13.31        14.09 o                         
 -11  17   2         35.24         20.00         9.28 o                         
 -10  17   2         77.87         51.20        25.74 o                         
  -9  17   2       2462.46       2256.73        36.14 o                         
  -8  17   2       4603.34       4391.18        52.25 o                         
  -7  17   2       5618.48       5054.15        53.17 o                         
  -6  17   2        121.51        151.12        20.09 o                         
  -5  17   2        263.35        228.49        21.33 o                         
  -4  17   2       5256.44       5118.42        69.80 o                         
  -3  17   2        362.94        530.49        21.02 o                         
  -2  17   2       1244.09       1480.98        28.33 o                         
  -1  17   2       1085.72       1228.52        19.23 o                         
   0  17   2       4208.92       4559.82        47.56 o                         
   1  17   2       5356.37       5626.20        62.61 o                         
   2  17   2      12228.03      12168.81       292.21 o                         
   3  17   2        565.94        541.16        23.32 o                         
   4  17   2      12785.97      11808.00       142.69 o                         
   5  17   2      20005.81      19532.79       134.23 o                         
   6  17   2      24061.39      24044.00       356.41 o                         
   7  17   2        297.05        271.00        16.89 o                         
   8  17   2        997.75       1002.10        12.57 o                         
   9  17   2        110.14         77.90        17.10 o                         
 -10  18   2        231.51        278.42        25.74 o                         
  -9  18   2        166.21        174.38        17.40 o                         
  -8  18   2        444.89        499.26        18.05 o                         
  -7  18   2        624.70        688.66        13.27 o                         
  -6  18   2      11165.91      10945.61       123.76 o                         
  -5  18   2         83.20         59.22        20.62 o                         
  -4  18   2       3360.83       3679.16        67.16 o                         
  -3  18   2      25540.52      26292.29       238.47 o                         
  -2  18   2      39551.93      36902.65       200.67 o                         
  -1  18   2      13277.39      13369.29        81.36 o                         
   0  18   2       3122.51       3267.53        34.95 o                         
   1  18   2      14981.60      14265.40       346.82 o                         
   2  18   2        218.79        332.89        18.89 o                         
   3  18   2      19519.71      18251.12       112.23 o                         
   4  18   2        217.17        200.84        19.87 o                         
   5  18   2          0.88         43.22        16.35 o                         
   6  18   2        114.43        149.23        14.40 o                         
   7  18   2       9156.43       8686.00        98.60 o                         
   8  18   2       1335.66       1153.79        17.47 o                         
   9  18   2         97.34        147.11        16.58 o                         
 -10  19   2          7.84         46.84        22.97 o                         
  -9  19   2        387.44        368.77        31.79 o                         
  -8  19   2        349.28        436.32        17.56 o                         
  -7  19   2        205.11        252.52        12.42 o                         
  -6  19   2      16482.98      16419.84       109.41 o                         
  -5  19   2        412.14        458.38        23.76 o                         
  -4  19   2      19619.29      18212.39       167.91 o                         
  -3  19   2       7329.95       7322.08        63.50 o                         
  -2  19   2      13411.31      12131.16        85.11 o                         
  -1  19   2      21462.49      20755.56       109.68 o                         
   0  19   2      14814.51      14689.55        82.47 o                         
   1  19   2      35285.50      34925.26       268.37 o                         
   2  19   2        322.72        368.99        41.01 o                         
   3  19   2        673.39        984.32        30.51 o                         
   4  19   2       1410.30       1237.31        42.39 o                         
   5  19   2         88.13        134.60        20.94 o                         
   6  19   2        266.76        211.57        14.74 o                         
   7  19   2        282.27        218.53        17.48 o                         
   8  19   2        359.24        357.64        17.35 o                         
   9  19   2         81.14        100.32        15.58 o                         
 -10  20   2       3457.42       3625.63        50.84 o                         
  -9  20   2       2251.24       2131.72        45.96 o                         
  -8  20   2       1036.47       1049.10        22.63 o                         
  -7  20   2       2381.23       2279.08        35.70 o                         
  -6  20   2        624.96        627.51        19.44 o                         
  -5  20   2       5090.81       4908.01        76.93 o                         
  -4  20   2       1637.48       1480.62        34.92 o                         
  -3  20   2       1213.92       1214.63        23.91 o                         
  -2  20   2       1212.91       1397.31        24.11 o                         
  -1  20   2      34605.63      34968.90       229.79 o                         
   0  20   2       8819.69       8435.87       108.98 o                         
   1  20   2       2497.36       2468.16        46.14 o                         
   2  20   2       9020.77       9558.81       159.69 o                         
   3  20   2        391.97        404.01        24.22 o                         
   4  20   2       4161.20       4076.74        67.61 o                         
   5  20   2      18749.72      18426.38       131.81 o                         
   6  20   2        734.90        810.70        23.39 o                         
   7  20   2       1287.14       1063.88        56.36 o                         
   8  20   2         34.21         45.57        15.80 o                         
   9  20   2        277.19        202.16        37.05 o                         
 -10  21   2        133.85        137.01        21.23 o                         
  -9  21   2         46.74         82.95        28.06 o                         
  -8  21   2        579.76        619.55        17.71 o                         
  -7  21   2        348.05        235.48        14.44 o                         
  -6  21   2       2599.65       2466.98        22.96 o                         
  -5  21   2         18.93         23.11        21.89 o                         
  -4  21   2       1908.90       1859.52        29.16 o                         
  -3  21   2        250.93        251.00        16.21 o                         
  -2  21   2      21501.89      22111.04       211.27 o                         
  -1  21   2        739.53       1105.15        20.47 o                         
   0  21   2       1958.98       1957.69        28.86 o                         
   1  21   2       7584.60       7785.77        92.14 o                         
   2  21   2      17355.96      18494.30       276.12 o                         
   3  21   2       3735.11       3973.16       119.54 o                         
   4  21   2       1254.08       1224.68        28.61 o                         
   5  21   2       5098.06       5377.33        96.56 o                         
   6  21   2       3870.13       3890.64        31.47 o                         
   7  21   2       6944.90       7019.07        78.99 o                         
   8  21   2         52.32         74.20        15.08 o                         
   9  21   2       3029.39       2713.68        56.66 o                         
 -10  22   2        113.83        119.55        19.25 o                         
  -9  22   2         81.19         86.82        27.25 o                         
  -8  22   2         68.60        116.27        15.64 o                         
  -7  22   2        249.62        181.30        15.82 o                         
  -6  22   2        136.65        151.95        15.43 o                         
  -5  22   2         69.65         74.04        27.63 o                         
  -4  22   2      13829.62      13718.91       164.12 o                         
  -3  22   2      41842.38      43140.86       265.69 o                         
  -2  22   2        162.13        150.64        13.31 o                         
  -1  22   2       3028.94       3446.99        33.69 o                         
   0  22   2       1656.46       1805.16        28.46 o                         
   1  22   2       8765.16       8898.94       105.86 o                         
   2  22   2      29822.00      30024.65       250.50 o                         
   3  22   2         91.64        138.36        26.62 o                         
   4  22   2        944.05        920.17        27.44 o                         
   5  22   2       4321.18       4357.57        41.92 o                         
   6  22   2       4837.75       4600.32        36.75 o                         
   7  22   2       1248.00       1088.43        22.43 o                         
   8  22   2        323.98        378.61        15.70 o                         
   9  22   2        220.98        344.36        27.46 o                         
  -9  23   2        671.96        655.96        30.72 o                         
  -8  23   2        783.89        751.29        17.61 o                         
  -7  23   2       7448.28       7146.32        48.45 o                         
  -6  23   2       3759.96       3605.87        33.98 o                         
  -5  23   2        292.00        288.96        29.23 o                         
  -4  23   2       9882.07      10068.98       110.41 o                         
  -3  23   2       7613.34       7805.06        67.17 o                         
  -2  23   2        579.97        596.88        16.28 o                         
  -1  23   2       8223.99       7873.35       128.13 o                         
   0  23   2      16096.94      16928.48       152.32 o                         
   1  23   2         82.23         57.45        27.69 o                         
   2  23   2       4718.36       4977.89        73.77 o                         
   3  23   2       6139.47       5904.40        81.65 o                         
   4  23   2        520.41        511.11        21.32 o                         
   5  23   2       8816.44       9118.86       169.34 o                         
   6  23   2       4431.55       4618.47        78.21 o                         
   7  23   2       2630.21       2676.86        40.25 o                         
   8  23   2        464.08        532.07        15.89 o                         
   9  23   2         43.96         59.26        13.56 o                         
  -9  24   2        377.02        420.76        28.03 o                         
  -8  24   2        509.91        357.56        20.04 o                         
  -7  24   2       2323.45       2623.50        28.38 o                         
  -6  24   2       4066.80       3918.83        39.84 o                         
  -5  24   2       1479.48       1416.16        31.48 o                         
  -4  24   2        212.19        181.75        19.80 o                         
  -3  24   2       2301.55       2170.33        55.63 o                         
  -2  24   2       1194.63       1126.45        19.27 o                         
  -1  24   2         34.42         42.33        11.37 o                         
   0  24   2        383.84        354.90        23.48 o                         
   1  24   2       7102.56       7554.69        90.68 o                         
   2  24   2        103.05        116.61        30.26 o                         
   3  24   2       2840.25       2870.80        57.34 o                         
   4  24   2       9767.40       9774.44        94.82 o                         
   5  24   2       1847.11       1999.31        27.67 o                         
   6  24   2       1559.31       1404.64        21.82 o                         
   7  24   2         94.29         98.80        16.78 o                         
   8  24   2       4567.31       4172.68        34.65 o                         
   9  24   2        122.08        166.26        18.33 o                         
  -9  25   2        391.54        362.15        19.22 o                         
  -8  25   2        360.46        414.98        19.39 o                         
  -7  25   2        739.81        667.61        19.85 o                         
  -6  25   2        211.91        236.31        32.74 o                         
  -5  25   2       2282.72       2389.50        34.23 o                         
  -4  25   2        830.93        850.94        24.37 o                         
  -3  25   2        642.53        731.66        24.92 o                         
  -2  25   2        199.24        253.72        13.15 o                         
  -1  25   2       1618.64       1432.94        25.51 o                         
   0  25   2       1169.93       1046.51        35.73 o                         
   1  25   2      14138.33      14814.40       267.72 o                         
   2  25   2       3320.95       2784.01        75.91 o                         
   3  25   2      10506.06       9980.67       116.49 o                         
   4  25   2        172.07        185.11        17.91 o                         
   5  25   2          2.16         28.14        15.51 o                         
   6  25   2       3639.79       3559.28        35.01 o                         
   7  25   2        230.98        226.48        17.88 o                         
   8  25   2       1354.43       1589.70        26.48 o                         
   9  25   2         11.47          6.01        15.71 o                         
  -9  26   2         61.04         67.32        16.59 o                         
  -8  26   2       2198.04       2057.68        47.92 o                         
  -7  26   2       1086.70       1119.86        28.93 o                         
  -6  26   2         64.86         41.91        31.37 o                         
  -5  26   2          4.26         11.49        17.15 o                         
  -4  26   2        373.87        346.98        22.01 o                         
  -3  26   2      10037.35       9560.72       136.58 o                         
  -2  26   2       2832.38       2585.46        24.81 o                         
  -1  26   2       4508.04       4320.29        38.64 o                         
   0  26   2       1232.65       1282.84        39.18 o                         
   1  26   2       1162.59       1405.64        44.10 o                         
   2  26   2         70.07        125.32        41.50 o                         
   3  26   2       7025.15       7004.04        94.50 o                         
   4  26   2       2768.28       2805.31        39.86 o                         
   5  26   2       2484.22       2329.40        40.25 o                         
   6  26   2        231.79        263.77        20.49 o                         
   7  26   2        246.92        253.67        18.24 o                         
   8  26   2         46.46         67.60        12.35 o                         
   9  26   2        521.30        444.90        16.66 o                         
  -9  27   2        127.01        170.03        18.39 o                         
  -8  27   2        304.83        279.97        24.38 o                         
  -7  27   2       1905.33       2025.13        44.29 o                         
  -6  27   2         61.34         67.97        29.61 o                         
  -5  27   2       8315.05       8325.61        74.99 o                         
  -4  27   2       3197.98       3299.42        62.38 o                         
  -3  27   2       1477.11       1550.76        28.33 o                         
  -2  27   2        110.60        128.63        13.33 o                         
  -1  27   2      30033.43      31758.46       242.66 o                         
   0  27   2         23.59         82.41        27.06 o                         
   1  27   2        789.07        709.27        37.41 o                         
   2  27   2        142.68        161.28        44.57 o                         
   3  27   2        305.24        297.75        23.79 o                         
   4  27   2        141.62        180.15        17.74 o                         
   5  27   2        183.98        205.22        19.51 o                         
   6  27   2         78.29         86.24        19.68 o                         
   7  27   2          2.62          8.87        14.97 o                         
   8  27   2        134.61        142.53        10.97 o                         
   9  27   2        126.63        154.00        13.17 o                         
  -9  28   2       1681.66       1786.62        23.43 o                         
  -8  28   2        600.99        601.51        24.63 o                         
  -7  28   2         20.68          6.95        16.09 o                         
  -6  28   2       1022.81        996.59        39.20 o                         
  -5  28   2       4103.06       4365.98        49.78 o                         
  -4  28   2       2801.49       2889.32        50.00 o                         
  -3  28   2       1065.52       1109.93        25.79 o                         
  -2  28   2       1690.66       1689.77        21.27 o                         
  -1  28   2       2958.72       2829.73        37.73 o                         
   0  28   2      12595.79      13700.65       143.66 o                         
   1  28   2       4077.50       4297.34       190.78 o                         
   2  28   2       2418.79       2645.30        77.33 o                         
   3  28   2       2522.99       2451.33        34.56 o                         
   4  28   2       3338.28       3469.43        84.77 o                         
   5  28   2        520.41        485.52        21.08 o                         
   6  28   2         31.95         15.40        24.23 o                         
   7  28   2        166.81        237.18        25.11 o                         
   8  28   2         25.95         44.47        16.02 o                         
   9  28   2       1154.71        989.68        16.93 o                         
  -9  29   2        593.54        708.35        22.38 o                         
  -8  29   2         79.49         85.55        20.78 o                         
  -7  29   2         28.42         20.29        15.96 o                         
  -6  29   2         50.99         61.08        30.59 o                         
  -5  29   2        595.71        669.71        26.85 o                         
  -4  29   2       1102.99       1035.21        21.23 o                         
  -3  29   2       1676.58       1673.86        34.57 o                         
  -2  29   2       3465.60       3302.30        41.05 o                         
  -1  29   2        384.84        408.36        20.62 o                         
   0  29   2       1782.31       1846.53        45.94 o                         
   1  29   2         83.31        104.37        30.01 o                         
   2  29   2       1067.59       1054.82        59.21 o                         
   3  29   2        942.79       1005.43        17.22 o                         
   4  29   2       2105.54       2141.72        25.18 o                         
   5  29   2        777.04        795.97        19.54 o                         
   6  29   2       2702.66       2965.81        72.85 o                         
   7  29   2       5878.53       6387.59        62.03 o                         
   8  29   2        772.13        621.45        34.53 o                         
   9  29   2        805.12        599.69        11.96 o                         
  -9  30   2        152.35        130.66        16.80 o                         
  -8  30   2         90.19        125.09        19.22 o                         
  -7  30   2        876.09        944.03        21.25 o                         
  -6  30   2        399.38        399.54        24.91 o                         
  -5  30   2        102.02        134.10        23.95 o                         
  -4  30   2       6023.91       6025.69        53.10 o                         
  -3  30   2       1104.88       1067.69        29.52 o                         
  -2  30   2       5228.18       5202.16        55.02 o                         
  -1  30   2          1.57         24.45        13.50 o                         
   0  30   2        877.60        837.62        36.24 o                         
   1  30   2       5167.69       5266.02       128.39 o                         
   2  30   2       6723.68       6500.32        76.91 o                         
   3  30   2         11.52         26.03        12.46 o                         
   4  30   2       1946.74       2012.48        28.47 o                         
   5  30   2       2374.22       2462.05        36.08 o                         
   6  30   2       1044.02       1099.35        47.14 o                         
   7  30   2       7250.43       7280.96        93.27 o                         
   8  30   2       1046.57       1178.09        19.49 o                         
  -9  31   2         14.75         26.41        13.78 o                         
  -8  31   2       3043.10       2913.47        33.98 o                         
  -7  31   2        136.98        156.16        16.70 o                         
  -6  31   2        349.97        364.15        31.66 o                         
  -5  31   2       1175.48       1145.51        41.43 o                         
  -4  31   2       1555.59       1520.00        29.40 o                         
  -3  31   2        263.35        308.82        18.80 o                         
  -2  31   2        332.21        323.03        12.91 o                         
  -1  31   2        201.66        202.44        15.01 o                         
   0  31   2      12751.04      12152.60       393.06 o                         
   1  31   2       6569.71       6893.77        84.68 o                         
   2  31   2       2661.57       2701.23        31.15 o                         
   3  31   2        437.82        429.22        13.22 o                         
   4  31   2       2375.94       2397.17        23.86 o                         
   5  31   2       1851.07       1865.80        31.98 o                         
   6  31   2        335.40        342.67        40.35 o                         
   7  31   2        395.91        367.30        18.02 o                         
   8  31   2         54.34         36.53        12.07 o                         
  -9  32   2         80.54         94.74        10.95 o                         
  -8  32   2         32.22         86.75        20.70 o                         
  -7  32   2         28.30         24.33        15.19 o                         
  -6  32   2       2092.91       2167.75        86.14 o                         
  -5  32   2       1784.47       1770.31        45.18 o                         
  -4  32   2        206.39        192.17        17.79 o                         
  -3  32   2        295.89        224.79        16.75 o                         
  -2  32   2       3747.33       3854.13        34.55 o                         
  -1  32   2       3267.43       3490.58        35.36 o                         
   0  32   2        193.12        229.88        13.81 o                         
   1  32   2        222.92        229.70        14.00 o                         
   2  32   2       2012.31       1892.15        24.35 o                         
   3  32   2       3288.00       3309.10        25.38 o                         
   4  32   2       1633.91       1630.22        29.34 o                         
   5  32   2        250.48        327.45        22.57 o                         
   6  32   2        291.34        250.33        18.59 o                         
   7  32   2        324.22        306.61        16.48 o                         
   8  32   2         57.62         36.76        10.67 o                         
  -9  33   2        166.28         77.82         8.11 o                         
  -8  33   2        283.21        301.31        15.53 o                         
  -7  33   2       2005.01       2124.52        42.15 o                         
  -6  33   2       1243.89       1306.04        32.06 o                         
  -5  33   2        291.26        236.76        32.56 o                         
  -4  33   2         34.46         57.68        16.96 o                         
  -3  33   2       1491.31       1381.44        29.26 o                         
  -2  33   2       1057.77        974.62        16.70 o                         
  -1  33   2        256.37        285.32        16.38 o                         
   0  33   2        937.83        989.01        16.70 o                         
   1  33   2      10336.99      10656.13       260.76 o                         
   2  33   2       1339.16       1291.82        26.79 o                         
   3  33   2       6111.34       6439.49        80.74 o                         
   4  33   2          9.67         21.06        12.78 o                         
   5  33   2        364.91        365.06        18.64 o                         
   6  33   2        813.67        875.28        28.26 o                         
   7  33   2        324.02        331.41        18.60 o                         
   8  33   2         85.28        113.90         9.42 o                         
  -8  34   2       1011.11       1033.31        24.45 o                         
  -7  34   2        268.92        340.13        13.00 o                         
  -6  34   2          0.82         17.14        15.07 o                         
  -5  34   2          8.70         20.62        27.84 o                         
  -4  34   2        341.48        388.56        17.87 o                         
  -3  34   2        263.53        241.54        16.90 o                         
  -2  34   2       6877.05       7343.46        54.39 o                         
  -1  34   2         46.57         79.30        17.05 o                         
   0  34   2          0.56         17.27        13.16 o                         
   1  34   2         63.84        100.84        11.37 o                         
   2  34   2         79.85         65.28        11.62 o                         
   3  34   2         87.62         96.40        12.71 o                         
   4  34   2        828.04        826.42        15.62 o                         
   5  34   2       1129.03       1082.18        22.99 o                         
   6  34   2         20.82         14.16        29.92 o                         
   7  34   2         95.77        100.29        22.04 o                         
   8  34   2        160.86        124.13         7.33 o                         
  -8  35   2        184.80        196.67        14.84 o                         
  -7  35   2        545.80        590.17        14.10 o                         
  -6  35   2       1240.04       1350.96        18.11 o                         
  -5  35   2       2530.59       2504.12        48.43 o                         
  -4  35   2       1192.76       1300.19        63.71 o                         
  -3  35   2         82.31         48.45        15.97 o                         
  -2  35   2       2809.53       3020.01        34.12 o                         
  -1  35   2       2487.81       2586.07        36.12 o                         
   0  35   2       1869.58       2035.62        22.39 o                         
   1  35   2        935.10       1007.69        15.59 o                         
   2  35   2       2619.96       2711.19        33.54 o                         
   3  35   2        531.30        507.90        14.39 o                         
   4  35   2       4391.96       4731.55        43.69 o                         
   5  35   2       2018.23       2144.88        43.61 o                         
   6  35   2         60.31         32.02        26.86 o                         
   7  35   2        538.05        478.58        21.63 o                         
   8  35   2        307.89        267.16         8.99 o                         
  -8  36   2         39.44         25.74        11.86 o                         
  -7  36   2        118.29        131.83        11.63 o                         
  -6  36   2        372.81        450.50        13.21 o                         
  -5  36   2       4637.75       4745.44        67.53 o                         
  -4  36   2        115.14         44.63        18.78 o                         
  -3  36   2       3004.37       2945.93        80.81 o                         
  -2  36   2        266.40        334.40        15.03 o                         
  -1  36   2        398.71        464.27        16.06 o                         
   0  36   2       5874.47       6169.92        42.03 o                         
   1  36   2         33.49         51.07        12.31 o                         
   2  36   2        252.51        277.55        12.53 o                         
   3  36   2       1332.01       1381.91        18.80 o                         
   4  36   2       1077.10       1037.35        16.74 o                         
   5  36   2       1087.29       1262.75        23.31 o                         
   6  36   2        103.81        126.15        25.26 o                         
   7  36   2        204.12        242.43        17.17 o                         
  -8  37   2        331.27        214.91         9.47 o                         
  -7  37   2        219.62        208.12        14.51 o                         
  -6  37   2       1374.41       1565.70        16.87 o                         
  -5  37   2         75.76         99.09        15.66 o                         
  -4  37   2       2078.22       2061.57        39.09 o                         
  -3  37   2       1318.65       1396.14        25.72 o                         
  -2  37   2        642.26        605.13        15.98 o                         
  -1  37   2         15.23         21.96        14.40 o                         
   0  37   2        168.91        180.53        15.32 o                         
   1  37   2          8.82         27.80        12.72 o                         
   2  37   2         20.28         26.48        11.37 o                         
   3  37   2       1382.38       1425.91        18.29 o                         
   4  37   2        403.17        432.34        16.29 o                         
   5  37   2       2824.77       3091.29        39.58 o                         
   6  37   2       1250.75       1195.78        31.47 o                         
   7  37   2        184.54        124.95        14.20 o                         
  -7  38   2        157.21        111.30        13.91 o                         
  -6  38   2        481.50        474.08        10.35 o                         
  -5  38   2         54.88        107.86        14.68 o                         
  -3  38   2        308.83        303.35        16.19 o                         
  -2  38   2        195.00        269.76        14.35 o                         
  -1  38   2         21.69         39.36        13.65 o                         
   0  38   2        153.40        130.51        14.44 o                         
   1  38   2       4905.17       4960.28        52.71 o                         
   2  38   2        347.31        314.15        12.00 o                         
   3  38   2         87.01        121.20        10.50 o                         
   4  38   2       1308.18       1546.58        19.13 o                         
   5  38   2         56.56         71.82        10.94 o                         
   6  38   2         69.40         53.83        19.99 o                         
   7  38   2        119.47         91.90        11.32 o                         
  -7  39   2        395.75        315.97        10.92 o                         
  -6  39   2        489.88        496.59        12.75 o                         
  -5  39   2       2495.96       2628.38        42.33 o                         
  -3  39   2         55.09         55.19        14.55 o                         
  -2  39   2        571.58        544.03        14.78 o                         
  -1  39   2        177.88        223.18        13.52 o                         
   0  39   2        134.53        138.06        12.52 o                         
   1  39   2       1384.19       1345.24        19.83 o                         
   2  39   2         88.88        118.35        10.94 o                         
   3  39   2       4414.50       4697.83        26.39 o                         
   4  39   2        768.58        832.34        15.14 o                         
   5  39   2        103.51         70.68        11.41 o                         
   6  39   2         12.31         -9.45        17.42 o                         
   7  39   2         69.32         47.90         5.49 o                         
  -7  40   2        395.90        327.69         8.40 o                         
  -6  40   2         46.52         57.54         7.28 o                         
  -5  40   2         24.69         43.21        11.29 o                         
  -4  40   2         10.38         20.61        22.77 o                         
  -3  40   2       1381.99       1473.70        34.05 o                         
  -2  40   2        523.11        556.16        13.93 o                         
  -1  40   2       2821.71       2856.60        41.37 o                         
   0  40   2       1664.49       1777.64        20.15 o                         
   1  40   2        846.25        940.74        15.83 o                         
   2  40   2        326.52        327.91        11.77 o                         
   3  40   2         89.76        177.29        10.92 o                         
   4  40   2         29.34         25.21        10.83 o                         
   5  40   2         96.22         94.35        10.18 o                         
   6  40   2         80.96         53.16        15.14 o                         
  -7  41   2        454.24        234.93         9.52 o                         
  -6  41   2       1299.97       1297.07        47.97 o                         
  -5  41   2        291.30        268.97        10.25 o                         
  -4  41   2        240.45        239.24        16.80 o                         
  -3  41   2          4.95          8.97        11.31 o                         
  -2  41   2       1175.90       1251.97        19.49 o                         
  -1  41   2        845.04        789.22        13.36 o                         
   0  41   2       1232.98       1232.48        14.02 o                         
   1  41   2        308.69        284.18         9.74 o                         
   2  41   2       5119.18       5459.30        44.10 o                         
   3  41   2       1498.76       1568.59        29.50 o                         
   4  41   2        309.27        333.07        13.49 o                         
   5  41   2        727.74        749.44        38.11 o                         
   6  41   2        416.75        428.20        14.61 o                         
  -6  42   2        291.30        268.30        10.97 o                         
  -5  42   2         57.71         72.71         7.47 o                         
  -4  42   2        535.51        538.89        14.34 o                         
  -3  42   2       3588.76       4097.68        38.66 o                         
  -2  42   2        997.81        947.61        14.67 o                         
  -1  42   2          6.38         15.54         9.18 o                         
   0  42   2        651.43        670.77        10.87 o                         
   1  42   2         25.73         23.58         9.55 o                         
   2  42   2        151.58        143.72        10.30 o                         
   3  42   2        232.53        302.60         9.02 o                         
   4  42   2        173.48        174.99         8.20 o                         
   5  42   2         70.15         51.02        15.09 o                         
   6  42   2         44.49         47.31         8.74 o                         
  -6  43   2       1173.58        845.46        16.09 o                         
  -5  43   2        280.78        262.71         7.77 o                         
  -4  43   2        883.64        863.05        14.51 o                         
  -3  43   2        684.90        730.62        14.78 o                         
  -2  43   2        446.90        423.50        12.08 o                         
  -1  43   2         39.91         58.36         8.17 o                         
   0  43   2        630.37        660.42        10.09 o                         
   1  43   2         23.40         24.22         8.85 o                         
   2  43   2        660.04        622.98        15.46 o                         
   3  43   2        150.54        163.12         9.09 o                         
   4  43   2         32.66         38.06        10.69 o                         
   5  43   2        481.66        476.60        50.13 o                         
  -5  44   2         78.04         61.45         5.39 o                         
  -4  44   2          0.33          7.23         7.83 o                         
  -3  44   2          5.06         27.53         7.91 o                         
  -2  44   2        802.85        876.11        14.56 o                         
  -1  44   2       1221.64       1228.35        13.72 o                         
   0  44   2        134.50        156.92         7.88 o                         
   1  44   2        741.97        681.96        10.70 o                         
   2  44   2        299.38        293.41        10.96 o                         
   3  44   2        171.46        207.72        11.12 o                         
   4  44   2         27.84          4.95        14.11 o                         
   5  44   2       1579.93       1409.63        58.50 o                         
  -5  45   2          7.08          2.37         4.54 o                         
  -4  45   2        494.97        419.33        11.63 o                         
  -3  45   2        216.09        264.23        10.56 o                         
  -2  45   2         27.68         36.55         9.71 o                         
  -1  45   2          6.34         14.72         9.36 o                         
   0  45   2         50.07         54.33         7.04 o                         
   1  45   2         30.69         25.58         8.56 o                         
   2  45   2         45.64         71.42         8.83 o                         
   3  45   2        350.74        316.21        11.52 o                         
   4  45   2        139.33        114.39         9.29 o                         
   5  45   2        397.56        226.18         8.33 o                         
  -5  46   2         51.26         57.44         6.45 o                         
  -4  46   2         18.94          9.99         7.01 o                         
  -3  46   2       1505.97       1676.89        33.62 o                         
  -2  46   2          4.76         -0.29         8.18 o                         
  -1  46   2         62.55         65.13         8.30 o                         
   0  46   2        106.16         90.62         7.10 o                         
   1  46   2        498.59        472.41         8.91 o                         
   2  46   2         14.08          9.04         7.33 o                         
   3  46   2        634.73        664.32        16.37 o                         
   4  46   2          2.76         12.20         7.09 o                         
  -4  47   2        379.76        386.50        20.37 o                         
  -3  47   2         53.90         74.75         9.51 o                         
  -2  47   2         68.90         69.51         9.38 o                         
  -1  47   2         25.19         29.37         6.97 o                         
   0  47   2        647.27        578.16        17.96 o                         
   1  47   2        115.49        104.77         6.43 o                         
   2  47   2       1114.57       1042.99        12.81 o                         
   3  47   2        312.40        305.13        10.75 o                         
   4  47   2        154.83         89.82         6.77 o                         
  -4  48   2        147.27         82.44         5.80 o                         
  -3  48   2         20.45         21.43        10.15 o                         
  -2  48   2        867.02        748.55        19.73 o                         
  -1  48   2         81.72         78.69         7.07 o                         
   0  48   2        167.65        152.91         8.64 o                         
   1  48   2         45.42         55.42         5.22 o                         
   2  48   2        494.54        358.00        56.64 o                         
   3  48   2         82.47         48.82        11.01 o                         
  -3  49   2         20.50         21.30         8.61 o                         
  -2  49   2        275.51        187.75         7.48 o                         
  -1  49   2        220.80        190.19        22.10 o                         
   0  49   2         14.48          8.17        10.69 o                         
   1  49   2        230.13        167.86        12.80 o                         
   2  49   2       1056.61        899.23        15.77 o                         
  -2  50   2        101.54         45.07         4.24 o                         
  -1  50   2        149.15         73.09        12.19 o                         
  -9   0   3       1294.97       1372.92        31.50 o                         
  -7   0   3        855.54        704.93        57.97 o                         
  -5   0   3       6904.28       6576.36       113.72 o                         
  -3   0   3       6141.44       7708.37        91.52 o                         
  -1   0   3       8701.46       6142.69        52.70 o                         
   1   0   3      13691.33      12846.79       273.37 o                         
   3   0   3      48060.54      52264.55       468.76 o                         
   5   0   3      23459.64      24358.48       197.45 o                         
   7   0   3       2651.02       2592.19        27.81 o                         
   9   0   3      15629.79      16070.31       153.91 o                         
 -10   1   3       1549.86       1476.60        30.01 o                         
  -9   1   3       1027.85       1173.28        26.96 o                         
  -8   1   3        834.69        848.69        12.36 o                         
  -7   1   3      31098.80      28337.27       268.68 o                         
  -6   1   3       4983.78       4693.68        72.18 o                         
  -5   1   3       7958.03       8013.50       113.90 o                         
  -4   1   3      28636.35      30675.21       173.65 o                         
  -3   1   3      16504.74      16127.83        83.40 o                         
  -2   1   3      36358.64      39832.29       250.21 o                         
  -1   1   3      35404.95      33796.79       170.53 o                         
   0   1   3      89500.14      83611.03      1243.76 o                         
   1   1   3      19976.37      20194.45       154.16 o                         
   2   1   3       2017.30       1942.59        16.57 o                         
   3   1   3      13643.39      13747.83        75.64 o                         
   4   1   3      29567.77      25794.13       130.67 o                         
   5   1   3       6503.60       6630.36        62.00 o                         
   6   1   3        222.15        267.22        23.02 o                         
   7   1   3        414.13        363.07        15.34 o                         
   8   1   3        651.00        671.35        15.62 o                         
   9   1   3          8.78         46.94        11.79 o                         
  10   1   3         45.04         49.39        10.03 o                         
 -10   2   3        280.34        158.62        33.02 o                         
  -9   2   3        123.53        153.47        14.66 o                         
  -8   2   3         93.05         82.36        10.83 o                         
  -7   2   3      13561.53      13091.18       139.94 o                         
  -6   2   3       5455.46       5183.62        43.29 o                         
  -5   2   3         78.77        101.17        16.26 o                         
  -4   2   3       9198.84       9687.73        58.79 o                         
  -3   2   3      49765.13      46874.54       350.51 o                         
  -2   2   3     195095.89     204168.75       891.61 o                         
  -1   2   3      43663.37      45786.30       227.92 o                         
   0   2   3      15550.43      15976.53       211.50 o                         
   1   2   3     100386.55     106300.38       730.98 o                         
   2   2   3        126.76        204.25         6.86 o                         
   3   2   3        326.83        320.85         8.40 o                         
   4   2   3         37.25        102.44        10.25 o                         
   5   2   3        318.73        248.18        17.64 o                         
   6   2   3       4799.79       4580.49        52.30 o                         
   7   2   3       5021.49       5083.35        46.25 o                         
   8   2   3         47.35         78.64        15.36 o                         
   9   2   3        257.04        323.74        20.07 o                         
  10   2   3         12.29         34.21        12.35 o                         
 -10   3   3        956.45        886.40        24.54 o                         
  -9   3   3        281.27        224.51        14.84 o                         
  -8   3   3        439.93        501.77        16.16 o                         
  -7   3   3        358.35        332.58        36.24 o                         
  -6   3   3       1514.59       1420.17        17.88 o                         
  -5   3   3      33061.49      32998.11       322.18 o                         
  -4   3   3      11567.20      11431.72        89.62 o                         
  -3   3   3       1541.39       1659.85        48.13 o                         
  -2   3   3       7897.85       7078.96        77.95 o                         
  -1   3   3      17554.92      16249.29       100.69 o                         
   0   3   3      25647.91      30095.14       368.06 o                         
   1   3   3     107007.60     113120.55       784.90 o                         
   2   3   3      64206.65      61309.70       271.87 o                         
   3   3   3       1390.17       1122.25        15.75 o                         
   4   3   3       1318.34       1495.52        19.16 o                         
   5   3   3        129.04         97.82        19.24 o                         
   6   3   3       4114.11       3990.28        64.03 o                         
   7   3   3        243.07        334.91        22.06 o                         
   8   3   3       1759.75       1746.36        52.98 o                         
   9   3   3       3012.03       2924.43        30.06 o                         
  10   3   3          4.37         10.35        12.18 o                         
 -10   4   3       8751.81       9517.57       446.54 o                         
  -9   4   3       8967.78       8835.33        56.27 o                         
  -8   4   3      12323.69      11630.20       108.16 o                         
  -7   4   3       2331.47       2358.60        44.93 o                         
  -6   4   3         18.32         27.60         8.65 o                         
  -5   4   3       5539.21       5970.73        70.02 o                         
  -4   4   3      17306.64      18401.91        90.98 o                         
  -3   4   3       3761.62       4078.40        32.94 o                         
  -2   4   3       1231.64       1291.52        26.99 o                         
   0   4   3      42671.09      45179.18       322.97 o                         
   1   4   3      22200.65      22607.77       179.08 o                         
   2   4   3       1511.07       1620.28        16.02 o                         
   3   4   3        920.18        643.79        12.52 o                         
   4   4   3      15150.57      13584.28       105.83 o                         
   5   4   3        827.83        855.38        19.15 o                         
   6   4   3       3186.98       3137.04        55.31 o                         
   7   4   3       1944.01       1852.85        19.83 o                         
   8   4   3       5646.58       5726.77        35.06 o                         
   9   4   3         13.82         32.24        10.31 o                         
  10   4   3       4505.09       4402.63        54.52 o                         
 -10   5   3       2407.43       1935.28        47.48 o                         
  -9   5   3        152.96        213.72        18.00 o                         
  -8   5   3       2105.36       2159.30        35.67 o                         
  -7   5   3         58.42         23.97        28.80 o                         
  -6   5   3         72.08         44.32         8.74 o                         
  -5   5   3       5497.73       4970.43        65.85 o                         
  -4   5   3       3750.07       3930.69       120.75 o                         
  -3   5   3       8919.08      10166.16       103.09 o                         
  -2   5   3        175.76        119.13         7.39 o                         
  -1   5   3      15455.99      15218.66       118.77 o                         
   0   5   3       2317.69       3229.91        50.53 o                         
   1   5   3       4504.04       5171.76        43.56 o                         
   2   5   3      11355.04      11266.00        59.69 o                         
   3   5   3      12631.71      12466.41        53.45 o                         
   4   5   3        164.40        265.51        10.24 o                         
   5   5   3         18.38         33.38        13.86 o                         
   6   5   3       9030.46       8829.50        83.85 o                         
   7   5   3       7532.15       7154.99        35.23 o                         
   8   5   3        168.17        201.68        17.32 o                         
   9   5   3        178.28        208.13        10.47 o                         
  10   5   3       1790.83       1688.30        30.44 o                         
 -10   6   3        749.70        558.42        36.26 o                         
  -9   6   3        112.96        101.78        20.61 o                         
  -8   6   3         92.14        156.62        13.11 o                         
  -7   6   3        136.15        158.31        30.65 o                         
  -6   6   3       1140.93       1178.94        14.15 o                         
  -5   6   3        492.18        483.11        22.89 o                         
  -4   6   3      29301.86      28852.62       224.67 o                         
  -3   6   3      52237.43      52627.89       320.24 o                         
  -2   6   3      98288.17     100983.13       481.39 o                         
  -1   6   3      19526.14      19880.23       168.41 o                         
   0   6   3        518.34        489.39        17.74 o                         
   1   6   3      76786.04      74934.28       432.51 o                         
   2   6   3      71179.99      70407.77       437.22 o                         
   3   6   3       2840.39       2663.30        19.58 o                         
   4   6   3        118.71        224.31        10.53 o                         
   5   6   3       5437.23       4923.04        73.44 o                         
   6   6   3       3109.01       3260.27        48.63 o                         
   7   6   3       3744.23       3551.41        41.62 o                         
   8   6   3        863.76        850.17        13.97 o                         
   9   6   3        443.76        473.53        12.55 o                         
  10   6   3         70.73         40.07        17.33 o                         
 -10   7   3        337.59        344.29        34.45 o                         
  -9   7   3       3161.79       3184.25        44.91 o                         
  -8   7   3         63.54         61.18        15.44 o                         
  -7   7   3       6338.00       6328.67        88.55 o                         
  -6   7   3      17899.61      16822.25       138.22 o                         
  -5   7   3         48.93         50.13        18.72 o                         
  -4   7   3      33361.65      33258.28       167.67 o                         
  -3   7   3       1091.98       1282.22        24.97 o                         
  -2   7   3      13929.94      11951.19       296.12 o                         
  -1   7   3     105689.27     108723.85       760.03 o                         
   0   7   3        936.26        698.07        21.44 o                         
   1   7   3      14358.44      15200.33       445.26 o                         
   2   7   3       4049.93       3499.67        90.25 o                         
   3   7   3       4088.43       3296.21        35.25 o                         
   4   7   3       6340.42       6739.17        86.20 o                         
   5   7   3         79.76         63.83        14.60 o                         
   6   7   3       1324.59       1269.29        43.58 o                         
   7   7   3       1190.14       1191.48        25.16 o                         
   8   7   3       1267.54       1302.63        14.20 o                         
   9   7   3        134.08        121.11        11.36 o                         
  10   7   3        232.13        233.23        19.04 o                         
 -10   8   3        197.98        211.68        33.66 o                         
  -9   8   3         20.22          5.69        25.93 o                         
  -8   8   3        709.71        738.77        22.67 o                         
  -7   8   3       1643.84       1344.71        46.36 o                         
  -6   8   3      28981.10      26594.79       242.50 o                         
  -5   8   3       4394.22       6100.52        72.82 o                         
  -4   8   3      13717.47      14034.59        88.76 o                         
  -3   8   3        295.46        601.06        16.01 o                         
  -2   8   3      29471.83      31387.20       163.40 o                         
  -1   8   3     137972.81     161087.70      1448.36 o                         
   0   8   3      53936.62      59674.64       515.92 o                         
   1   8   3        485.23        433.51        26.59 o                         
   2   8   3       6841.72       7770.29        53.04 o                         
   3   8   3       3749.62       3447.60        63.07 o                         
   4   8   3      86962.38      85475.41       350.74 o                         
   5   8   3       7614.11       7193.82        78.64 o                         
   6   8   3       3788.66       3821.64       109.88 o                         
   7   8   3       1481.18       1402.71        15.58 o                         
   8   8   3       2711.20       2712.23        32.17 o                         
   9   8   3       4469.42       4642.33        27.86 o                         
  10   8   3       1619.48       1619.61        29.03 o                         
 -11   9   3         75.43         93.35        19.47 o                         
 -10   9   3        527.62        588.47        36.32 o                         
  -9   9   3        170.67        125.15        27.33 o                         
  -8   9   3        795.76        621.47        17.14 o                         
  -7   9   3      13439.03      13481.53       146.53 o                         
  -6   9   3       7993.64       9185.74       153.16 o                         
  -5   9   3       2810.47       2796.98        47.82 o                         
  -4   9   3       7197.59       7953.71        58.65 o                         
  -3   9   3       9615.54      10571.57        77.42 o                         
  -2   9   3      44921.38      44561.47       265.81 o                         
  -1   9   3     103546.91     111077.03       636.17 o                         
   0   9   3        161.79        167.61        13.79 o                         
   1   9   3       9456.63      11236.90       141.05 o                         
   2   9   3        222.88        282.48        16.19 o                         
   3   9   3        255.12        271.28        12.95 o                         
   4   9   3      12781.73      12794.28        81.31 o                         
   5   9   3       7688.86       6839.05        95.62 o                         
   6   9   3        398.68        461.05        33.75 o                         
   7   9   3       1174.29       1164.39        14.69 o                         
   8   9   3        503.99        470.57        13.53 o                         
   9   9   3          9.23         15.71        11.03 o                         
  10   9   3       2107.86       2205.11        34.04 o                         
 -11  10   3        155.99        129.94        19.63 o                         
 -10  10   3          5.48         11.87        31.61 o                         
  -9  10   3        111.89        136.54        20.97 o                         
  -8  10   3       3532.17       3287.36        51.85 o                         
  -7  10   3      10838.53      10148.29       112.79 o                         
  -6  10   3       1608.53       1472.24        15.31 o                         
  -5  10   3          2.02          1.58        18.00 o                         
  -4  10   3      25896.44      24778.72       201.95 o                         
  -3  10   3       4698.16       4675.94        39.34 o                         
  -2  10   3       4500.59       5127.41        71.29 o                         
  -1  10   3      14961.88      16416.38       109.66 o                         
   0  10   3       1216.36       1005.70        25.87 o                         
   1  10   3        361.97        388.30        12.52 o                         
   2  10   3      12928.76      12668.62       116.07 o                         
   3  10   3       7550.01       7883.27        54.40 o                         
   4  10   3        192.89        196.34        14.29 o                         
   5  10   3       6547.06       6520.00       152.54 o                         
   6  10   3       1076.18       1114.29        40.08 o                         
   7  10   3        276.73        288.22        13.68 o                         
   8  10   3          8.09         23.36        11.51 o                         
   9  10   3        374.01        319.95        11.35 o                         
 -11  11   3         33.01         33.15        17.95 o                         
 -10  11   3        719.68        777.98        36.19 o                         
  -9  11   3         76.29         64.46        20.26 o                         
  -8  11   3        548.07        421.99        16.42 o                         
  -7  11   3        737.38        762.75        23.83 o                         
  -6  11   3        399.84        414.55        16.92 o                         
  -5  11   3          8.20         42.41        19.33 o                         
  -4  11   3      33133.92      33395.04       545.64 o                         
  -3  11   3      13763.61      14035.49        86.76 o                         
  -2  11   3      13129.91      15353.93       103.10 o                         
  -1  11   3      68651.24      72195.52       731.15 o                         
   0  11   3        529.79        925.49        45.01 o                         
   1  11   3       4906.81       5024.92        47.47 o                         
   2  11   3       7544.32       7629.70        72.64 o                         
   3  11   3        832.82       1066.37        21.34 o                         
   4  11   3         86.31         84.93        13.60 o                         
   5  11   3        100.99        115.44        14.10 o                         
   6  11   3       1002.83       1081.28        39.18 o                         
   7  11   3       5085.75       5116.15        25.09 o                         
   8  11   3       4583.72       4581.46        29.26 o                         
   9  11   3        200.43        174.14        10.47 o                         
 -11  12   3         37.27         15.48        17.55 o                         
 -10  12   3         70.88        116.19        31.60 o                         
  -9  12   3       9791.66       9774.78        70.12 o                         
  -8  12   3         20.02         35.67        15.35 o                         
  -7  12   3       2342.44       2383.64        47.13 o                         
  -6  12   3       1239.01       1192.76        44.10 o                         
  -5  12   3       5510.94       4342.30        56.10 o                         
  -4  12   3        140.29        161.81        13.93 o                         
  -3  12   3       1881.78       2223.90        33.50 o                         
  -2  12   3        483.44        600.68        22.21 o                         
  -1  12   3      17685.75      20800.82       155.90 o                         
   0  12   3        452.92        440.34        27.20 o                         
   1  12   3       3525.47       3132.55        55.57 o                         
   2  12   3       1821.46       1836.53        44.24 o                         
   3  12   3         29.23         25.03        13.61 o                         
   4  12   3       8638.25       8229.17       124.50 o                         
   5  12   3       4808.43       4655.66        49.40 o                         
   6  12   3       2853.99       2748.29        32.61 o                         
   7  12   3       1113.07       1087.53        53.89 o                         
   8  12   3          3.06         20.48        10.30 o                         
   9  12   3        341.14        426.58        16.33 o                         
 -11  13   3        834.01        821.14        21.85 o                         
 -10  13   3        460.22        515.20        34.18 o                         
  -9  13   3         36.57         89.33        16.40 o                         
  -8  13   3          7.51          9.13        16.88 o                         
  -7  13   3       2458.32       2466.74        30.96 o                         
  -6  13   3        244.54        242.09        33.71 o                         
  -5  13   3       1587.29       1701.25        35.17 o                         
  -4  13   3      15917.19      14922.00       282.25 o                         
  -3  13   3      22028.79      22005.77       170.71 o                         
  -2  13   3       3146.45       2969.92        76.70 o                         
  -1  13   3      19372.54      20743.82       162.08 o                         
   0  13   3         42.62         47.42        14.45 o                         
   1  13   3       1219.03       1485.94        48.38 o                         
   2  13   3       4994.38       5448.76        56.41 o                         
   3  13   3       2906.75       2780.63        55.22 o                         
   4  13   3        409.48        577.92        21.39 o                         
   5  13   3        367.52        353.41        15.90 o                         
   6  13   3         84.24         92.78        12.82 o                         
   7  13   3      11721.62      12267.28        54.50 o                         
   8  13   3          5.01         14.47         9.86 o                         
   9  13   3       5276.48       5279.31        37.63 o                         
  10  13   3        388.42        376.11        16.76 o                         
 -11  14   3        432.82        298.55        17.50 o                         
 -10  14   3         87.02         85.12        30.33 o                         
  -9  14   3       1107.16       1036.11        22.08 o                         
  -8  14   3        202.92        269.00        17.70 o                         
  -7  14   3       1493.49       1288.50        17.94 o                         
  -6  14   3        144.95        106.10        26.53 o                         
  -5  14   3       3460.68       3214.91        38.42 o                         
  -4  14   3      29298.10      28168.42       204.55 o                         
  -3  14   3       1954.18       1894.56        47.05 o                         
  -2  14   3       1982.51       1878.67        21.99 o                         
  -1  14   3      37264.12      39260.62       201.75 o                         
   0  14   3       7826.78       8128.93        64.07 o                         
   1  14   3       3472.01       3381.39        53.85 o                         
   2  14   3      96169.41      93818.07       471.78 o                         
   3  14   3       6680.07       6461.55        51.39 o                         
   4  14   3       3062.67       2834.76        30.81 o                         
   5  14   3       2014.45       2299.15        33.23 o                         
   6  14   3       4132.25       4045.99        28.53 o                         
   7  14   3       2601.52       2570.91        49.74 o                         
   8  14   3        111.49        137.02         9.51 o                         
   9  14   3        202.42        239.03        15.00 o                         
  10  14   3        501.64        530.32        16.81 o                         
 -11  15   3         58.39         39.39        13.99 o                         
 -10  15   3        110.29        130.83        29.99 o                         
  -9  15   3       4032.12       3951.49       139.80 o                         
  -8  15   3        326.07        363.57        18.51 o                         
  -7  15   3        236.32        276.24        14.05 o                         
  -6  15   3       3568.71       3815.87        59.88 o                         
  -5  15   3       1035.47        903.66        27.35 o                         
  -4  15   3      18630.71      18929.26       115.46 o                         
  -3  15   3       2198.16       2238.57       121.75 o                         
  -2  15   3        365.30        203.54        11.21 o                         
  -1  15   3     139126.38     140293.95      1176.06 o                         
   0  15   3      45582.95      47610.39       376.30 o                         
   1  15   3       2077.27       2332.18        48.55 o                         
   2  15   3       3805.18       3957.16       107.16 o                         
   3  15   3         49.13         23.48        13.59 o                         
   4  15   3       2241.51       1868.51        69.99 o                         
   5  15   3       4069.14       4058.66        35.84 o                         
   6  15   3        113.78        124.55        10.35 o                         
   7  15   3       1312.16       1082.44        26.73 o                         
   8  15   3         34.22         45.93         9.06 o                         
   9  15   3         30.68         42.09        23.17 o                         
  10  15   3        257.39        280.32        14.11 o                         
 -11  16   3          5.18          0.61        13.57 o                         
 -10  16   3       2280.01       2254.48        44.90 o                         
  -9  16   3        795.67        926.18        35.81 o                         
  -8  16   3        611.46        605.55        16.68 o                         
  -7  16   3        199.03        153.76        15.92 o                         
  -6  16   3      16208.13      16307.24       161.80 o                         
  -5  16   3      17985.65      17900.91       137.25 o                         
  -4  16   3       5821.94       7042.31        72.54 o                         
  -3  16   3        233.76        195.27        17.62 o                         
  -2  16   3       4747.81       4647.35       147.07 o                         
  -1  16   3      17498.63      18856.48       382.07 o                         
   0  16   3        428.34        401.29        17.25 o                         
   1  16   3       4572.74       4708.52        38.29 o                         
   2  16   3         54.73         57.20        11.38 o                         
   3  16   3      14348.87      13514.32       198.17 o                         
   4  16   3      30872.29      29164.45       473.48 o                         
   5  16   3         38.79         64.19        14.46 o                         
   6  16   3        914.64        804.34        13.38 o                         
   7  16   3       1328.66       1110.24        23.84 o                         
   8  16   3        852.42        886.69        11.00 o                         
   9  16   3        136.64        150.24        21.91 o                         
  10  16   3       1939.39       1799.97        25.78 o                         
 -11  17   3         28.40         21.80        11.37 o                         
  -9  17   3       1113.65        964.59        35.88 o                         
  -8  17   3       2790.73       3128.48        31.72 o                         
  -7  17   3         72.64        116.48        12.44 o                         
  -6  17   3      13369.26      13074.85       133.34 o                         
  -5  17   3       1790.25       1803.31        31.18 o                         
  -4  17   3       7799.89       7992.12       135.47 o                         
  -3  17   3       8358.37       8074.25        59.71 o                         
  -2  17   3      25240.22      24890.51       183.08 o                         
  -1  17   3      12958.53      11485.19        81.79 o                         
   0  17   3       6235.23       6830.76        59.33 o                         
   1  17   3       5234.67       4909.43       353.92 o                         
   2  17   3       4560.98       3984.28        56.64 o                         
   3  17   3      12860.67      12226.65        82.00 o                         
   4  17   3       1337.66       1522.20        22.34 o                         
   5  17   3         52.05         55.37        16.24 o                         
   6  17   3         19.53         25.86        16.46 o                         
   7  17   3       2303.18       2193.40        21.36 o                         
   8  17   3         67.65         81.60         9.06 o                         
   9  17   3        872.09        832.56        26.04 o                         
 -11  18   3         11.97         -6.06         9.82 o                         
  -9  18   3        120.02        122.96        29.33 o                         
  -8  18   3       6422.77       6222.19        65.38 o                         
  -7  18   3       3071.95       3029.68        32.06 o                         
  -6  18   3         55.71         86.80        27.31 o                         
  -5  18   3        393.95        357.07        19.60 o                         
  -4  18   3       9797.91       9787.19       123.20 o                         
  -3  18   3        887.61       1100.00        28.39 o                         
  -2  18   3       4689.44       4252.07        53.71 o                         
  -1  18   3       6605.53       6138.85        66.56 o                         
   0  18   3       2918.18       3136.54        38.18 o                         
   1  18   3         71.01        103.31        31.58 o                         
   2  18   3      13156.72      12494.60       221.42 o                         
   3  18   3      10695.30      10926.09        96.27 o                         
   4  18   3       1835.16       1874.16        23.95 o                         
   5  18   3        339.66        250.30        18.07 o                         
   6  18   3          5.73         37.21        14.99 o                         
   7  18   3        647.43        662.35        17.57 o                         
   8  18   3         90.84         93.73        17.18 o                         
   9  18   3        152.20        110.12        20.13 o                         
 -11  19   3       1112.62        822.18        14.50 o                         
  -9  19   3       1184.75       1332.88        29.41 o                         
  -8  19   3       1536.75       1452.63        29.73 o                         
  -7  19   3       3536.32       3606.30        48.55 o                         
  -6  19   3       5508.53       5520.00        45.87 o                         
  -5  19   3       7090.19       6404.16        61.20 o                         
  -4  19   3      14202.72      14157.70       155.78 o                         
  -3  19   3        398.26        410.98        16.61 o                         
  -2  19   3       1360.54       1251.41        25.18 o                         
  -1  19   3       6662.87       6337.85        59.57 o                         
   0  19   3       3481.06       3652.02        49.85 o                         
   1  19   3       5425.35       6109.09       101.89 o                         
   2  19   3       1452.76       1557.47        59.89 o                         
   3  19   3       8567.78       8201.91        69.90 o                         
   4  19   3       5130.84       5136.65        54.47 o                         
   5  19   3        173.94        178.92        21.58 o                         
   6  19   3        214.72        193.09        14.66 o                         
   7  19   3      10080.05      10147.77        88.59 o                         
   8  19   3        255.24        213.35        17.60 o                         
   9  19   3       1452.86       1486.58        28.86 o                         
  -9  20   3       2072.09       1907.63        32.21 o                         
  -8  20   3       2181.95       2027.92        31.77 o                         
  -7  20   3       2040.77       2091.76        32.26 o                         
  -6  20   3       2204.93       2007.67        21.25 o                         
  -5  20   3       5056.86       5053.94        73.68 o                         
  -4  20   3       4444.77       4262.76        47.73 o                         
  -3  20   3       4064.19       4117.66        79.24 o                         
  -2  20   3       3634.03       3190.28        50.87 o                         
  -1  20   3       6196.14       6555.66        52.24 o                         
   0  20   3       2484.96       2781.17        37.97 o                         
   1  20   3      11890.96      11944.87       163.50 o                         
   2  20   3          0.07         48.33        39.65 o                         
   3  20   3        262.93        365.34        20.65 o                         
   4  20   3       2181.86       2268.74        30.90 o                         
   5  20   3       2412.97       2250.65        36.07 o                         
   6  20   3       1373.69       1369.91        19.81 o                         
   7  20   3         52.57         86.43        22.47 o                         
   8  20   3       1319.13       1530.28        22.75 o                         
   9  20   3        133.56        152.27        17.54 o                         
  -9  21   3          5.12         13.13        23.59 o                         
  -8  21   3       3025.87       3017.30        35.69 o                         
  -7  21   3        569.93        558.11        16.82 o                         
  -6  21   3      10019.94      10694.00       163.01 o                         
  -5  21   3       7233.30       7316.44       131.73 o                         
  -4  21   3      12702.07      12176.50       132.25 o                         
  -3  21   3        895.20        679.30        19.29 o                         
  -2  21   3      10973.27      11463.98        82.62 o                         
  -1  21   3       4855.29       4559.42        42.90 o                         
   0  21   3        880.21        899.86        24.76 o                         
   1  21   3       1957.76       1763.68        58.57 o                         
   2  21   3      10520.41      10890.37       115.68 o                         
   3  21   3       1309.83       1221.83        26.98 o                         
   4  21   3       5553.48       5529.06        63.45 o                         
   5  21   3       2327.64       2333.49        27.86 o                         
   6  21   3         24.26         22.05        16.34 o                         
   7  21   3        407.80        449.91        25.10 o                         
   8  21   3        140.09         61.80        15.56 o                         
   9  21   3       2727.84       2861.94        38.21 o                         
  -9  22   3       1763.31       1733.30        49.98 o                         
  -8  22   3         47.17         62.91        26.36 o                         
  -7  22   3       5189.36       5408.51        37.61 o                         
  -6  22   3        167.92        155.48        16.03 o                         
  -5  22   3         32.42         33.83        31.32 o                         
  -4  22   3         55.53         74.11        18.29 o                         
  -3  22   3      15037.74      14404.56       265.61 o                         
  -2  22   3      11009.22      11269.54        83.58 o                         
  -1  22   3       9620.75       9840.33        94.25 o                         
   0  22   3         23.30         50.21        18.32 o                         
   1  22   3      35041.93      36780.12       410.23 o                         
   2  22   3       2606.38       2491.35        52.09 o                         
   3  22   3        270.74        256.66        24.77 o                         
   4  22   3       2725.42       2701.56        43.11 o                         
   5  22   3        868.90        849.29        17.61 o                         
   6  22   3        439.18        496.65        37.53 o                         
   7  22   3        269.29        303.82        17.74 o                         
   8  22   3        814.37       1036.15        25.80 o                         
   9  22   3         11.55         16.59        13.92 o                         
  -9  23   3         71.79         77.85        19.91 o                         
  -8  23   3         97.00        104.53        26.32 o                         
  -7  23   3       1581.38       1496.96        24.08 o                         
  -6  23   3        361.93        339.83        20.27 o                         
  -5  23   3       2281.81       2015.88        55.22 o                         
  -4  23   3         54.82         83.99        19.34 o                         
  -3  23   3        180.68        176.49        15.61 o                         
  -2  23   3       1966.86       2010.48        34.23 o                         
  -1  23   3        326.62        281.03        21.40 o                         
   0  23   3      28325.79      28920.00       191.62 o                         
   1  23   3      21688.56      22537.30       452.50 o                         
   2  23   3       3929.42       3698.50        63.85 o                         
   3  23   3      17866.91      17480.92       271.57 o                         
   4  23   3       2866.36       2777.31        50.23 o                         
   5  23   3       2256.91       2216.43        28.51 o                         
   6  23   3        677.91        626.17        19.18 o                         
   7  23   3          4.67         -3.42        14.93 o                         
   8  23   3        142.49        140.53        14.52 o                         
   9  23   3        302.69        304.08        13.48 o                         
 -10  24   3       2273.89       2325.52        34.12 o                         
  -9  24   3        179.46        196.25        19.53 o                         
  -8  24   3        330.47        397.17        26.71 o                         
  -7  24   3        577.62        690.39        45.30 o                         
  -6  24   3        126.63        126.14        17.30 o                         
  -5  24   3      13836.09      13149.65        76.10 o                         
  -4  24   3       4080.48       4241.49        53.36 o                         
  -3  24   3          4.31         12.80        15.05 o                         
  -2  24   3       2566.79       2402.16        36.55 o                         
  -1  24   3       2280.23       1862.98        21.30 o                         
   0  24   3      18435.59      20167.59       178.25 o                         
   1  24   3       2138.88       2120.56        49.75 o                         
   2  24   3       2555.94       2529.20        54.99 o                         
   3  24   3       6812.98       7099.87       183.84 o                         
   4  24   3       2738.41       2832.88        34.26 o                         
   5  24   3       1794.12       1972.26        23.06 o                         
   6  24   3         37.58         39.92        15.74 o                         
   7  24   3       1231.30       1229.30        34.28 o                         
   8  24   3        768.43        702.39        20.17 o                         
 -10  25   3        251.99        133.99        14.61 o                         
  -9  25   3        689.23        619.49        20.62 o                         
  -8  25   3        525.03        596.70        27.32 o                         
  -7  25   3       8108.99       7929.02        79.94 o                         
  -6  25   3         29.32         26.55        19.38 o                         
  -5  25   3          4.10         15.25        14.21 o                         
  -4  25   3       3261.60       3225.53        45.77 o                         
  -3  25   3       4004.20       3896.17        40.28 o                         
  -2  25   3       5049.60       5103.20        52.62 o                         
  -1  25   3        165.34        156.39        12.33 o                         
   0  25   3       7015.39       6827.43       158.37 o                         
   1  25   3       1438.58       1582.55        91.11 o                         
   2  25   3       1462.82       1453.81        58.49 o                         
   3  25   3       4462.31       4552.24        77.67 o                         
   4  25   3        983.90        897.66        17.51 o                         
   5  25   3       3568.35       3771.90        31.37 o                         
   6  25   3        164.99        168.93        17.66 o                         
   7  25   3        933.24        945.83        17.25 o                         
   8  25   3         40.16         49.47        11.99 o                         
 -10  26   3         16.12         25.24        11.74 o                         
  -9  26   3        701.74        753.20        20.21 o                         
  -8  26   3       1320.37       1299.85        34.78 o                         
  -7  26   3        540.07        559.18        30.23 o                         
  -6  26   3       2329.03       2269.94        36.42 o                         
  -5  26   3       5284.14       4984.47        88.60 o                         
  -4  26   3       4651.74       4870.40        62.56 o                         
  -3  26   3       1308.92       1279.80        41.00 o                         
  -2  26   3      13432.65      12807.42       107.42 o                         
  -1  26   3         20.61         15.10        13.27 o                         
   0  26   3         82.14         75.45        27.69 o                         
   1  26   3       2188.46       2346.00        52.40 o                         
   2  26   3         51.78         60.41        20.87 o                         
   3  26   3         94.27        131.81        22.49 o                         
   4  26   3        197.12        178.02        16.37 o                         
   5  26   3        497.26        401.78        17.61 o                         
   6  26   3        195.01        215.86        25.19 o                         
   7  26   3          9.57         24.87        15.58 o                         
   8  26   3        206.34        227.34        11.47 o                         
 -10  27   3        113.06        166.16        10.57 o                         
  -9  27   3         45.94         49.64        24.79 o                         
  -8  27   3        584.17        541.22        24.83 o                         
  -7  27   3         87.04        113.10        19.80 o                         
  -6  27   3       7410.63       7161.66        93.59 o                         
  -5  27   3       6509.14       6003.56        65.07 o                         
  -4  27   3        182.72        179.28        18.70 o                         
  -3  27   3        122.58        124.37        19.19 o                         
  -2  27   3        597.47        731.07        16.32 o                         
  -1  27   3       1458.21       1382.28        20.59 o                         
   0  27   3       2915.81       2901.84        38.32 o                         
   1  27   3       1729.06       1810.75        48.12 o                         
   2  27   3       3475.47       3557.31        44.96 o                         
   3  27   3       1934.85       2177.03        29.18 o                         
   4  27   3       1929.36       2015.27        41.50 o                         
   5  27   3        482.77        520.16        18.27 o                         
   6  27   3       1711.35       1868.08        50.84 o                         
   7  27   3       2644.03       2919.93        40.04 o                         
   8  27   3        763.09        875.99        21.46 o                         
 -10  28   3       1177.97        755.20        12.60 o                         
  -9  28   3        656.54        668.08        17.04 o                         
  -8  28   3        226.00        206.31        22.32 o                         
  -7  28   3        593.02        618.25        24.26 o                         
  -6  28   3       2343.42       2179.13        48.69 o                         
  -5  28   3        586.92        583.57        26.24 o                         
  -4  28   3         59.43         90.70        13.74 o                         
  -3  28   3       1296.17       1396.19        27.78 o                         
  -2  28   3       8815.91       8800.39        64.36 o                         
  -1  28   3       1364.81       1100.08        20.54 o                         
   0  28   3       4042.09       3727.77        40.39 o                         
   1  28   3        308.91        417.81        34.10 o                         
   2  28   3       4182.43       4115.80        49.43 o                         
   3  28   3        571.95        648.46        16.67 o                         
   4  28   3       1513.85       1628.45        27.34 o                         
   5  28   3        279.47        300.74        17.26 o                         
   6  28   3        509.40        552.40        26.48 o                         
   7  28   3        978.87       1099.04        28.77 o                         
   8  28   3        704.57        755.21        42.18 o                         
  -9  29   3        100.65        106.26        21.86 o                         
  -8  29   3        217.65        230.02        21.02 o                         
  -7  29   3       2555.26       2746.77        50.66 o                         
  -6  29   3        917.00        999.65        37.74 o                         
  -5  29   3        241.12        203.31        33.18 o                         
  -4  29   3        589.42        615.80        17.61 o                         
  -3  29   3       8781.43       9387.62       121.36 o                         
  -2  29   3        590.57        652.97        16.29 o                         
  -1  29   3       3544.51       3529.96        68.92 o                         
   0  29   3       3120.82       3208.00        59.80 o                         
   1  29   3        641.72        689.35        88.18 o                         
   2  29   3       1430.34       1449.01        26.42 o                         
   3  29   3        326.93        343.48        18.97 o                         
   4  29   3        171.10        195.79        17.30 o                         
   5  29   3       1211.05       1201.42        20.97 o                         
   6  29   3         61.06         44.81        22.83 o                         
   7  29   3         36.94         41.67        17.20 o                         
   8  29   3        634.69        566.84        33.19 o                         
  -9  30   3         47.71         49.32        19.81 o                         
  -8  30   3        172.71        232.14        19.57 o                         
  -7  30   3        617.23        607.31        21.67 o                         
  -6  30   3       1488.96       1586.16        42.03 o                         
  -5  30   3       2254.85       2306.78        50.08 o                         
  -4  30   3       7185.58       6991.77       163.04 o                         
  -3  30   3       4756.23       4817.12       124.35 o                         
  -2  30   3         48.25         72.32        14.60 o                         
  -1  30   3        228.79        247.25        22.97 o                         
   0  30   3        134.95        132.81        19.48 o                         
   1  30   3       8207.27       7800.48       121.39 o                         
   2  30   3       3219.41       3371.93        26.78 o                         
   3  30   3        294.05        332.78        12.08 o                         
   4  30   3        520.50        482.03        15.98 o                         
   5  30   3        389.67        376.16        16.87 o                         
   6  30   3        380.39        338.50        19.63 o                         
   7  30   3         44.81         28.97        17.19 o                         
   8  30   3        835.32        968.24        28.69 o                         
  -9  31   3          6.27         16.28        13.32 o                         
  -8  31   3        271.62        314.82        18.55 o                         
  -7  31   3        566.82        589.03        15.97 o                         
  -6  31   3       1810.39       1780.89        42.90 o                         
  -5  31   3         52.80         52.92        29.75 o                         
  -4  31   3       2408.54       2252.63        39.90 o                         
  -3  31   3         62.81         51.41        14.92 o                         
  -2  31   3       3614.27       4086.30        40.01 o                         
  -1  31   3       4081.52       4179.01        39.80 o                         
   0  31   3        662.68        637.74        20.84 o                         
   1  31   3       5835.76       5714.24        44.11 o                         
   2  31   3       1440.14       1658.88        35.82 o                         
   3  31   3       5491.54       5276.54        51.98 o                         
   4  31   3        580.56        682.98        17.27 o                         
   5  31   3       2170.29       2344.42        31.60 o                         
   6  31   3          5.04        -14.15        16.63 o                         
   7  31   3        584.14        636.28        17.61 o                         
   8  31   3        171.36        190.18        10.88 o                         
  -9  32   3        829.77        685.47        15.89 o                         
  -8  32   3          4.81          7.91        15.78 o                         
  -7  32   3        503.01        519.13        19.82 o                         
  -6  32   3       5521.84       5469.16        75.39 o                         
  -5  32   3        223.85        234.33        32.82 o                         
  -4  32   3       2534.75       2276.53        33.38 o                         
  -3  32   3       5483.87       5540.05       101.23 o                         
  -2  32   3        122.14        173.56        13.75 o                         
  -1  32   3        383.36        451.07        17.73 o                         
   0  32   3       5683.34       5600.77        61.09 o                         
   1  32   3        258.52        223.16        15.84 o                         
   2  32   3        194.72        181.80        12.23 o                         
   3  32   3         17.73         39.26        12.32 o                         
   4  32   3       1008.69       1224.19        26.66 o                         
   5  32   3       3364.57       3659.77        35.50 o                         
   6  32   3         22.34         13.22        16.32 o                         
   7  32   3         16.18         13.52        16.28 o                         
   8  32   3        584.47        518.34        11.10 o                         
  -9  33   3         45.95         56.32         8.17 o                         
  -8  33   3         45.96         47.91        14.14 o                         
  -7  33   3        807.46        826.33        20.77 o                         
  -6  33   3       1603.82       1579.39        78.18 o                         
  -5  33   3       1020.60       1088.68        37.34 o                         
  -4  33   3       1077.83       1157.26        32.91 o                         
  -3  33   3        242.25        312.93        23.69 o                         
  -2  33   3        156.80        152.09        15.30 o                         
  -1  33   3        559.18        646.08        19.02 o                         
   0  33   3         56.45         70.00        14.91 o                         
   1  33   3         13.07         18.78        14.46 o                         
   2  33   3       2324.98       2425.55        20.84 o                         
   3  33   3        341.23        413.19        15.90 o                         
   4  33   3        307.03        328.61        15.08 o                         
   5  33   3       4951.54       5009.08        42.19 o                         
   6  33   3       3162.97       3289.43        56.09 o                         
   7  33   3        808.28        855.43        19.20 o                         
   8  33   3        193.46        135.69         7.08 o                         
  -8  34   3       1252.31       1232.24        22.86 o                         
  -7  34   3       1899.28       1958.00        89.71 o                         
  -6  34   3       1797.92       1860.98        44.36 o                         
  -5  34   3         81.20         85.59        28.30 o                         
  -4  34   3       1858.02       1870.28        38.22 o                         
  -3  34   3        666.41        611.67        25.04 o                         
  -2  34   3        623.57        552.57        23.12 o                         
  -1  34   3       6070.38       6168.51        60.81 o                         
   0  34   3        393.61        434.22        14.92 o                         
   1  34   3         50.25         38.06        14.83 o                         
   2  34   3          9.87         22.27        11.19 o                         
   3  34   3         81.80         75.57        12.44 o                         
   4  34   3         67.21         67.01        12.04 o                         
   5  34   3        727.78        868.69        19.60 o                         
   6  34   3        578.78        544.27        46.45 o                         
   7  34   3         14.00          9.81        13.19 o                         
  -8  35   3         79.09         91.77        19.14 o                         
  -7  35   3        130.59        109.09        14.25 o                         
  -6  35   3        929.27        997.58        26.71 o                         
  -5  35   3        339.47        388.13        29.98 o                         
  -4  35   3       3186.18       3275.07        38.92 o                         
  -3  35   3       3550.15       3598.89        33.69 o                         
  -2  35   3         37.70         71.60        19.93 o                         
  -1  35   3       9154.46       9361.55        82.15 o                         
   0  35   3          1.08         13.74        13.85 o                         
   1  35   3         26.25         37.15        13.85 o                         
   2  35   3       1412.06       1578.37        16.01 o                         
   3  35   3        102.07        115.71        12.36 o                         
   4  35   3        364.11        399.94        15.91 o                         
   5  35   3        782.42        905.24        19.00 o                         
   6  35   3       1224.39       1270.86        34.76 o                         
   7  35   3         66.18         65.14        12.06 o                         
  -8  36   3         74.54         58.99         9.46 o                         
  -7  36   3          9.39          2.52        10.67 o                         
  -6  36   3         67.11         78.96        10.71 o                         
  -5  36   3       1158.34       1264.34        35.14 o                         
  -4  36   3        672.12        755.58        21.32 o                         
  -3  36   3         22.45         31.49        18.54 o                         
  -2  36   3        948.85        841.05        20.32 o                         
  -1  36   3       1182.71       1298.28        36.47 o                         
   0  36   3        747.92        774.09        16.26 o                         
   1  36   3       3840.00       4274.75        27.40 o                         
   2  36   3       3204.78       3299.25        40.86 o                         
   3  36   3       1820.65       1828.61        42.48 o                         
   4  36   3        350.02        323.64        14.93 o                         
   5  36   3        543.03        621.38        16.65 o                         
   6  36   3        931.57        992.19        30.05 o                         
   7  36   3        234.42        196.68        10.29 o                         
  -8  37   3        229.63        183.99         8.50 o                         
  -7  37   3       1166.80       1078.16        26.22 o                         
  -6  37   3         52.42         42.76         9.71 o                         
  -5  37   3         45.17         71.49        26.23 o                         
  -4  37   3        762.99        752.03        20.99 o                         
  -3  37   3        684.43        623.27        33.15 o                         
  -2  37   3       4818.15       4833.71        40.36 o                         
  -1  37   3        569.79        693.43        23.18 o                         
   0  37   3       3943.02       3988.75        41.59 o                         
   1  37   3       1151.45       1043.92        15.71 o                         
   2  37   3       1564.21       1584.88        23.61 o                         
   3  37   3       1168.34       1347.37        19.97 o                         
   4  37   3        349.41        382.82        14.51 o                         
   5  37   3         43.46         37.84        10.85 o                         
   7  37   3        578.44        596.67        20.49 o                         
  -7  38   3         22.68         21.68        10.71 o                         
  -6  38   3          3.67          4.01         8.76 o                         
  -5  38   3       2997.02       3166.11        36.59 o                         
  -4  38   3       1262.81       1366.74        37.72 o                         
  -3  38   3        256.23        276.26        18.88 o                         
  -2  38   3         46.90         54.35        13.16 o                         
  -1  38   3        485.03        502.87        15.88 o                         
   0  38   3        248.81        268.92        17.18 o                         
   1  38   3        638.87        640.95        13.05 o                         
   2  38   3       8838.79       9220.17        45.17 o                         
   3  38   3       1537.49       1623.16        18.87 o                         
   4  38   3        773.19        751.61        14.87 o                         
   5  38   3       1167.89       1304.90        25.51 o                         
   6  38   3        124.22        108.64        18.58 o                         
   7  38   3        398.83        289.72        16.32 o                         
  -7  39   3        474.94        391.61        10.52 o                         
  -6  39   3        627.15        628.95        23.81 o                         
  -5  39   3        204.12        274.95        12.41 o                         
  -4  39   3       2576.03       2793.59        79.84 o                         
  -3  39   3       2200.55       2246.90        34.91 o                         
  -2  39   3       2136.76       2114.68        28.28 o                         
  -1  39   3         51.55         35.30        13.36 o                         
   0  39   3       5793.73       5980.19        48.31 o                         
   1  39   3         40.77         71.64        11.05 o                         
   2  39   3       1606.33       1536.51        16.35 o                         
   3  39   3         43.88         71.72        11.72 o                         
   4  39   3        853.83        898.79        19.81 o                         
   5  39   3         55.33         65.02         9.36 o                         
   6  39   3        572.17        600.82        20.11 o                         
  -7  40   3         13.87          1.02        11.51 o                         
  -6  40   3       3234.03       3310.94       132.87 o                         
  -5  40   3       4111.86       4078.33        33.49 o                         
  -4  40   3         16.08         21.44        12.56 o                         
  -3  40   3        174.65        189.49        21.67 o                         
  -2  40   3        459.92        490.04        13.66 o                         
  -1  40   3       2258.47       2379.22        22.43 o                         
   0  40   3        837.14        924.24        14.70 o                         
   1  40   3        169.19        189.18         9.54 o                         
   2  40   3        471.89        521.27        13.64 o                         
   3  40   3       1502.41       1560.61        20.40 o                         
   4  40   3       2314.12       2524.38        26.78 o                         
   5  40   3        263.32        246.02        14.21 o                         
   6  40   3         88.65        121.68        13.36 o                         
  -7  41   3         99.59         69.14         8.68 o                         
  -6  41   3         38.63         51.97         7.57 o                         
  -5  41   3        198.43        167.15        12.87 o                         
  -4  41   3        186.10        274.48        12.92 o                         
  -3  41   3        166.03        218.42        21.02 o                         
  -2  41   3          4.30          2.11        13.87 o                         
  -1  41   3          5.53         17.97        11.43 o                         
   0  41   3         79.32         85.91        10.65 o                         
   1  41   3        140.07        100.13         9.76 o                         
   2  41   3         78.93         64.28        11.17 o                         
   3  41   3       1313.37       1424.27        24.83 o                         
   4  41   3         43.37         42.42        10.25 o                         
   5  41   3         85.37        117.94        18.52 o                         
   6  41   3        687.56        524.99        24.42 o                         
  -6  42   3         27.56         26.24         8.06 o                         
  -5  42   3        532.30        472.82        10.52 o                         
  -4  42   3        739.61        713.63        14.90 o                         
  -3  42   3         41.95         55.06        15.64 o                         
  -2  42   3         37.93         49.89        16.09 o                         
  -1  42   3       1450.91       1478.38        21.30 o                         
   0  42   3        407.00        364.45         9.52 o                         
   1  42   3        121.17        126.15        10.53 o                         
   2  42   3        217.02        237.03        10.68 o                         
   3  42   3         40.73         37.64        10.83 o                         
   4  42   3         11.33          4.09         8.02 o                         
   5  42   3        168.27        174.32        15.43 o                         
  -6  43   3        387.77        308.68        11.81 o                         
  -5  43   3        484.77        508.94        26.81 o                         
  -4  43   3          4.83         18.10         9.08 o                         
  -3  43   3        677.99        602.98        16.80 o                         
  -2  43   3         42.66         44.80        11.93 o                         
  -1  43   3       1936.97       1842.90        32.07 o                         
   0  43   3       1903.64       1878.97        29.92 o                         
   1  43   3        112.92        126.46         9.71 o                         
   2  43   3       1271.92       1168.13        17.72 o                         
   3  43   3        501.03        544.92         9.92 o                         
   4  43   3       1072.85       1144.25        75.65 o                         
   5  43   3         20.53         27.58         6.49 o                         
  -5  44   3         50.74         23.20         6.81 o                         
  -4  44   3         96.27        110.83         9.43 o                         
  -3  44   3       1036.01       1071.11        35.02 o                         
  -2  44   3        723.02        712.34        13.44 o                         
  -1  44   3        219.78        228.44         9.33 o                         
   0  44   3       3768.80       3954.77        23.64 o                         
   1  44   3       4833.89       4724.45        40.73 o                         
   2  44   3        113.84        114.75         7.93 o                         
   3  44   3        558.16        523.21        12.01 o                         
   4  44   3        121.52        125.80        14.80 o                         
   5  44   3        130.89         63.56         7.70 o                         
  -5  45   3        108.43         79.66         8.92 o                         
  -4  45   3        432.66        338.14         8.97 o                         
  -3  45   3         15.52         28.24         7.51 o                         
  -2  45   3       1541.21       1532.66        19.52 o                         
  -1  45   3       1424.05       1433.89        60.54 o                         
   0  45   3          9.24         27.87         7.55 o                         
   1  45   3         36.85         50.49         8.00 o                         
   2  45   3         39.74         30.73         8.05 o                         
   3  45   3         96.36         84.57         6.75 o                         
   4  45   3         35.34         40.11        10.77 o                         
  -5  46   3         62.42         45.96         5.77 o                         
  -4  46   3        186.41        140.90         8.10 o                         
  -3  46   3         19.65         24.82         6.10 o                         
  -2  46   3         37.05         59.83         8.22 o                         
  -1  46   3         10.40         11.70         7.78 o                         
   0  46   3         15.01          8.88         7.75 o                         
   1  46   3        220.08        225.91         7.56 o                         
   2  46   3         15.17         10.26         6.73 o                         
   3  46   3        406.07        303.43        43.56 o                         
   4  46   3        658.00        425.37         7.45 o                         
  -4  47   3        230.75        152.28        10.40 o                         
  -3  47   3        140.03        139.00        16.98 o                         
  -2  47   3        248.37        227.74        15.86 o                         
  -1  47   3        479.68        397.18         9.70 o                         
   0  47   3       1316.43       1366.05        16.47 o                         
   1  47   3        976.14        947.94        28.27 o                         
   2  47   3         79.44         81.66         5.37 o                         
   3  47   3       1388.19       1258.97        18.93 o                         
  -3  48   3        184.93        179.91        26.24 o                         
  -2  48   3        178.26        162.06         7.90 o                         
  -1  48   3       1118.68       1010.12        13.70 o                         
   0  48   3        191.08        219.74         8.58 o                         
   1  48   3        335.86        294.61         8.09 o                         
   2  48   3         18.10          8.64         5.65 o                         
   3  48   3        411.06        241.35         8.38 o                         
  -3  49   3         33.18          8.92         4.39 o                         
  -2  49   3         31.81         20.95        14.44 o                         
  -1  49   3         50.53         31.47         5.14 o                         
   0  49   3         20.43         21.07         5.73 o                         
   1  49   3         11.65         12.49         4.94 o                         
   2  49   3         34.88         28.27         7.23 o                         
  -1  50   3        103.02         64.92         5.93 o                         
 -10   0   4        259.17        163.98        20.01 o                         
  -8   0   4        154.01        161.47        16.52 o                         
  -6   0   4       2619.00       2335.61        89.72 o                         
  -4   0   4      20083.69      21325.50       176.19 o                         
  -2   0   4      34868.09      37185.80       382.85 o                         
   0   0   4        932.05        981.65        20.75 o                         
   2   0   4         32.44         90.10        24.55 o                         
   4   0   4       5456.51       5303.58        62.58 o                         
   6   0   4       1209.64        935.77        59.23 o                         
   8   0   4         13.77         62.06        17.53 o                         
  10   0   4        626.59        755.67        20.72 o                         
 -10   1   4        233.53        273.32        18.25 o                         
  -9   1   4       9514.79       9110.67        47.54 o                         
  -8   1   4        129.21        170.91        11.76 o                         
  -7   1   4       6385.20       5592.05        47.72 o                         
  -6   1   4       8845.17       8130.38        51.25 o                         
  -5   1   4          9.91         31.14        13.79 o                         
  -4   1   4      11211.26      10900.45        98.46 o                         
  -3   1   4       2298.80       2814.26        37.21 o                         
  -2   1   4      27412.04      30088.83       222.39 o                         
  -1   1   4      91939.60     101033.63       443.69 o                         
   0   1   4        104.68         44.84        13.94 o                         
   1   1   4       2467.52       2493.69        41.16 o                         
   2   1   4     129225.61     131427.84       804.11 o                         
   3   1   4      12089.59      13801.82       173.18 o                         
   4   1   4      14916.15      13965.45        94.79 o                         
   5   1   4        185.60        235.57        23.67 o                         
   6   1   4       2737.85       2440.03        49.06 o                         
   7   1   4       2747.85       2719.69        29.05 o                         
   8   1   4       6367.62       6430.46        84.90 o                         
   9   1   4        186.82        229.49        11.33 o                         
  10   1   4         93.82        115.96        11.22 o                         
 -10   2   4        434.75        398.28        60.88 o                         
  -9   2   4        134.43        191.73        15.85 o                         
  -8   2   4       1342.33       1403.71        15.92 o                         
  -7   2   4       1380.21       1438.18        23.55 o                         
  -6   2   4       7831.80       7918.64       176.25 o                         
  -5   2   4       1040.59       1080.69        20.71 o                         
  -4   2   4      16276.00      14456.18        89.12 o                         
  -3   2   4      24046.39      26326.27       144.93 o                         
  -2   2   4       3536.68       2581.26        24.73 o                         
  -1   2   4       6735.33       6750.81        41.30 o                         
   0   2   4         95.75         72.19         5.86 o                         
   1   2   4      15010.56      15760.46       375.64 o                         
   2   2   4       8254.17       7777.06        49.19 o                         
   3   2   4       4205.73       4569.99        35.81 o                         
   4   2   4        192.94        133.37        12.71 o                         
   5   2   4      10165.46      10008.59       103.77 o                         
   6   2   4       1261.28       1116.37        32.21 o                         
   7   2   4       2013.02       1940.15        70.33 o                         
   8   2   4       5568.53       5308.18        37.28 o                         
   9   2   4        495.56        518.92        15.80 o                         
  10   2   4       1042.58       1237.30       106.77 o                         
 -10   3   4       3057.69       2711.24        36.31 o                         
  -9   3   4       2049.00       1932.02        41.08 o                         
  -8   3   4         71.98        109.64        11.90 o                         
  -7   3   4       2155.56       2108.72        46.24 o                         
  -6   3   4       9794.33       8954.95        93.09 o                         
  -5   3   4        234.37        158.85        14.31 o                         
  -4   3   4       6364.21       6423.48        50.51 o                         
  -3   3   4       8152.43       9199.40        60.73 o                         
  -2   3   4      22072.47      21925.00       118.97 o                         
  -1   3   4       9488.22      11731.74        82.61 o                         
   0   3   4       3970.86       4319.79        54.83 o                         
   1   3   4       2106.91       2048.81        29.27 o                         
   2   3   4        166.09         74.55         7.67 o                         
   3   3   4      27827.31      26061.78       150.99 o                         
   4   3   4      23921.33      23068.03       289.24 o                         
   5   3   4       3316.62       3275.68        46.00 o                         
   6   3   4         98.97        122.72        23.85 o                         
   7   3   4       5319.13       5361.83        34.61 o                         
   8   3   4        433.97        443.89        16.21 o                         
   9   3   4         68.35         51.87        11.71 o                         
  10   3   4       2530.82       2424.03        33.18 o                         
 -10   4   4        726.31        741.12        58.17 o                         
  -9   4   4       1483.55       1217.96        26.38 o                         
  -8   4   4         70.84         34.91        11.97 o                         
  -7   4   4        575.19        512.17        12.45 o                         
  -6   4   4        755.68        541.21        10.71 o                         
  -5   4   4      21077.91      21416.62       143.75 o                         
  -4   4   4        102.42         59.00        13.61 o                         
  -3   4   4        140.92        201.39         8.27 o                         
  -2   4   4      30270.81      32444.21       178.07 o                         
  -1   4   4     154655.38     158689.58      1099.51 o                         
   0   4   4       1569.05       1794.26        54.24 o                         
   1   4   4       6578.85       7749.91        80.66 o                         
   2   4   4        802.44        759.59        12.49 o                         
   3   4   4       3082.28       3155.38        32.03 o                         
   4   4   4      15122.78      15432.90       253.50 o                         
   5   4   4      14126.69      13794.12       111.23 o                         
   6   4   4       2684.63       2380.18        37.04 o                         
   7   4   4        189.79        193.69        11.80 o                         
   8   4   4        416.86        413.87        12.92 o                         
   9   4   4         44.97         63.29        10.74 o                         
  10   4   4        273.75        255.69        15.52 o                         
 -10   5   4        505.87        511.65        59.86 o                         
  -9   5   4       2146.79       1904.02        31.67 o                         
  -8   5   4       3136.55       3085.29        22.19 o                         
  -7   5   4       2318.35       2733.62        32.11 o                         
  -6   5   4       5790.08       5113.40        40.67 o                         
  -5   5   4        191.23        255.68        18.39 o                         
  -4   5   4       2637.94       2545.14        27.83 o                         
  -3   5   4         65.96         84.56         7.61 o                         
  -2   5   4      33616.15      35582.53       253.42 o                         
  -1   5   4       1858.70       2258.85        36.29 o                         
   0   5   4       3174.60       3669.59        56.82 o                         
   1   5   4        335.19        350.15        18.19 o                         
   2   5   4     106871.19     109743.31       485.29 o                         
   3   5   4       1289.99       1496.62        23.41 o                         
   4   5   4       3615.44       3613.60        33.33 o                         
   5   5   4          8.86         36.91        22.63 o                         
   6   5   4        385.09        425.70        28.46 o                         
   7   5   4        120.69        216.74        13.37 o                         
   8   5   4       2794.41       3013.00        25.26 o                         
   9   5   4       3191.78       3404.08        25.79 o                         
  10   5   4         51.84         61.10        14.58 o                         
 -10   6   4        705.59        596.82        25.67 o                         
  -9   6   4       7697.72       8061.69        90.30 o                         
  -8   6   4        365.97        364.90        16.74 o                         
  -7   6   4       4842.91       4709.29        39.05 o                         
  -6   6   4       3058.34       3031.08        22.52 o                         
  -5   6   4          1.36          9.77        15.25 o                         
  -4   6   4       4622.56       4888.91        39.25 o                         
  -3   6   4      92102.12      95112.19       480.83 o                         
  -2   6   4         32.12         67.91         6.39 o                         
  -1   6   4       2350.95       1986.12        32.21 o                         
   0   6   4        780.90        989.60        35.16 o                         
   1   6   4       2992.54       2572.34        29.87 o                         
   2   6   4      48493.13      51385.61       234.78 o                         
   3   6   4       1171.22       1360.07        14.92 o                         
   4   6   4       4512.62       5150.76        96.32 o                         
   5   6   4        725.47        672.38        27.73 o                         
   6   6   4       5930.23       5961.18        67.76 o                         
   7   6   4       3005.54       2918.96        19.49 o                         
   8   6   4        195.02        208.65        12.04 o                         
   9   6   4        162.65        156.17        10.75 o                         
  10   6   4        331.17        385.51        16.86 o                         
 -10   7   4       1727.20       1661.07        32.53 o                         
  -9   7   4       1370.82       1236.91        27.57 o                         
  -8   7   4       7876.77       7504.22        51.37 o                         
  -7   7   4       4289.04       4090.52        28.75 o                         
  -6   7   4        305.92        301.87        10.52 o                         
  -5   7   4       4988.58       4960.67        47.98 o                         
  -4   7   4        304.67        331.62        14.09 o                         
  -3   7   4       6711.67       7283.27       130.52 o                         
  -2   7   4      10457.38      12280.43        73.06 o                         
  -1   7   4       8098.13      10745.10       152.37 o                         
   0   7   4      12949.49      14932.83       123.23 o                         
   1   7   4      28608.61      28711.58       178.74 o                         
   2   7   4      62417.59      60861.41       302.81 o                         
   3   7   4       4478.13       3991.05        25.54 o                         
   4   7   4      12799.55      12575.73        98.75 o                         
   5   7   4        357.03        379.46        25.95 o                         
   6   7   4       5324.69       5398.41        64.45 o                         
   7   7   4        459.55        483.57        19.05 o                         
   8   7   4         27.64         61.86        11.12 o                         
   9   7   4        588.07        553.52        11.51 o                         
  10   7   4        343.02        306.29        16.06 o                         
 -10   8   4        137.54        156.79        22.50 o                         
  -9   8   4        357.04        434.57        21.01 o                         
  -8   8   4          9.01         17.51        14.89 o                         
  -7   8   4        117.13         93.62        16.09 o                         
  -6   8   4         75.83         43.40         9.22 o                         
  -5   8   4      12666.16      11433.16        92.94 o                         
  -4   8   4       3723.57       3621.69        39.76 o                         
  -3   8   4       3434.45       3745.50        34.56 o                         
  -2   8   4         80.30        116.59        10.37 o                         
  -1   8   4      35901.34      41417.48       304.61 o                         
   0   8   4      20630.39      20690.99       199.93 o                         
   1   8   4      24683.21      25922.47       199.00 o                         
   2   8   4       1093.05       1256.75        19.77 o                         
   3   8   4      11626.15      11267.85        90.26 o                         
   4   8   4       1208.96       1015.40        15.70 o                         
   5   8   4      11508.85      11175.90       117.68 o                         
   6   8   4       1053.77       1092.08        33.82 o                         
   7   8   4       1755.71       1687.48        21.83 o                         
   8   8   4        960.72       1047.36        17.19 o                         
   9   8   4         58.84         61.28         9.83 o                         
  10   8   4        641.65        753.60        19.07 o                         
 -11   9   4         84.95         77.59        20.86 o                         
 -10   9   4        427.12        461.97        37.99 o                         
  -9   9   4       2649.40       2597.12        39.35 o                         
  -8   9   4       2281.51       2306.65        25.61 o                         
  -7   9   4        615.34        600.88        25.82 o                         
  -6   9   4      16351.94      14382.42       109.52 o                         
  -5   9   4        354.76        212.11        10.58 o                         
  -4   9   4      11821.21      12245.05        73.37 o                         
  -3   9   4      53456.75      52819.97       276.06 o                         
  -2   9   4      20345.20      21201.32       146.82 o                         
  -1   9   4      12504.93      15486.56       131.26 o                         
   0   9   4      48101.91      49203.62       926.07 o                         
   1   9   4      12201.95      11906.63        85.92 o                         
   2   9   4      14894.04      15223.76        91.63 o                         
   3   9   4         82.82        140.18         9.67 o                         
   4   9   4        155.18        183.23        11.90 o                         
   5   9   4        215.50        210.74        22.47 o                         
   6   9   4        401.84        364.39        27.78 o                         
   7   9   4        111.47        127.63        13.33 o                         
   8   9   4       3044.15       3019.02        24.97 o                         
   9   9   4         22.29         27.03         9.20 o                         
  10   9   4        497.63        430.64        16.58 o                         
 -11  10   4        830.89        789.31        24.74 o                         
 -10  10   4       1260.90       1190.45        27.86 o                         
  -9  10   4         51.00         50.17        24.57 o                         
  -8  10   4       1842.86       1889.25        34.13 o                         
  -7  10   4       1223.29       1132.44        62.30 o                         
  -6  10   4       2766.12       2763.57        50.12 o                         
  -5  10   4        191.81        262.00        10.99 o                         
  -4  10   4       2305.51       2018.78        83.49 o                         
  -3  10   4         32.39        159.84        13.90 o                         
  -2  10   4        276.82        256.34        12.58 o                         
  -1  10   4       1166.81       1461.59        29.36 o                         
   0  10   4       9897.57       8749.58       186.71 o                         
   1  10   4      12224.88      12584.49        75.86 o                         
   2  10   4       2146.68       1758.88        38.59 o                         
   3  10   4      29531.38      29440.61       196.10 o                         
   4  10   4       3488.33       3018.28        27.12 o                         
   5  10   4       5527.92       5299.28        57.71 o                         
   6  10   4      13080.56      12448.15        53.85 o                         
   7  10   4        361.20        418.13        29.07 o                         
   8  10   4       2163.26       2038.80        22.46 o                         
   9  10   4        501.56        573.89        11.18 o                         
  10  10   4         83.43         77.22        13.53 o                         
 -11  11   4         25.85         24.88        18.80 o                         
 -10  11   4        400.47        449.08        23.94 o                         
  -9  11   4       1225.88       1095.79        29.64 o                         
  -8  11   4       2999.86       3152.91        51.54 o                         
  -7  11   4        216.77        312.91        18.79 o                         
  -6  11   4        322.22        242.21         9.74 o                         
  -5  11   4        175.20        144.75         7.88 o                         
  -4  11   4       4849.19       5542.72        63.06 o                         
  -3  11   4       5028.76       4584.18        98.34 o                         
  -2  11   4       4901.71       5629.66        56.85 o                         
  -1  11   4        964.98        753.38        20.52 o                         
   0  11   4       8748.82       7709.09        75.08 o                         
   1  11   4        273.31        325.92        12.07 o                         
   2  11   4      27548.13      27000.02       150.74 o                         
   3  11   4      34496.10      35139.32       325.04 o                         
   4  11   4         64.18         80.01        13.89 o                         
   5  11   4       4768.43       4721.73        47.00 o                         
   6  11   4        130.04        149.64        10.27 o                         
   7  11   4       8270.70       8549.88        65.50 o                         
   8  11   4       3222.96       3243.33        23.02 o                         
   9  11   4        523.88        584.87        10.74 o                         
 -11  12   4         90.40        124.25        19.00 o                         
 -10  12   4        249.43        385.15        30.88 o                         
  -9  12   4          5.35         12.18        23.91 o                         
  -8  12   4       5229.55       4805.37        55.89 o                         
  -7  12   4        122.34        136.95        16.27 o                         
  -6  12   4       7188.36       7075.17        36.63 o                         
  -5  12   4        140.69        198.74         7.84 o                         
  -4  12   4        446.09        488.06        16.79 o                         
  -3  12   4        225.67        233.22        14.55 o                         
  -2  12   4      10387.92      10508.05        74.98 o                         
  -1  12   4      17179.00      18649.58       126.67 o                         
   0  12   4      13584.97      13463.34        96.38 o                         
   1  12   4       9416.55      10661.40        77.08 o                         
   2  12   4       2539.73       2361.34        33.55 o                         
   3  12   4         56.14        127.97        13.38 o                         
   4  12   4      15203.31      14299.33       186.33 o                         
   5  12   4       2191.80       2355.51        34.86 o                         
   6  12   4        523.84        516.35        16.87 o                         
   7  12   4        703.52        654.89        30.52 o                         
   8  12   4       4585.82       4839.25        31.68 o                         
   9  12   4         77.67         77.22         7.98 o                         
 -11  13   4        194.11        262.80        19.72 o                         
  -9  13   4       1751.30       1719.69        33.14 o                         
  -8  13   4       6407.35       6756.52        75.28 o                         
  -7  13   4       3305.90       3698.73        92.32 o                         
  -6  13   4       2265.24       2533.22        19.91 o                         
  -5  13   4        407.21        320.56        12.92 o                         
  -4  13   4         55.08         55.04        13.99 o                         
  -3  13   4       4421.48       5567.28        59.51 o                         
  -2  13   4      22834.24      23366.34       156.72 o                         
  -1  13   4       1423.53       1020.69        31.71 o                         
   0  13   4      21733.66      21857.59       176.17 o                         
   1  13   4       4119.59       4769.35        38.99 o                         
   2  13   4      13215.86      13415.66        85.88 o                         
   3  13   4       8188.71       8443.62        59.64 o                         
   4  13   4        396.61        376.97        16.44 o                         
   5  13   4       2285.06       2127.32        36.75 o                         
   6  13   4        517.64        468.44        11.28 o                         
   7  13   4          1.23          8.94        10.37 o                         
   8  13   4        424.56        416.65        12.11 o                         
   9  13   4        456.17        528.69         8.93 o                         
 -11  14   4       1359.73       1133.97        24.60 o                         
  -9  14   4       2251.02       2151.61        35.71 o                         
  -8  14   4       1210.16        989.15        22.30 o                         
  -7  14   4      13477.80      13148.66       125.07 o                         
  -6  14   4       2539.41       2408.77        19.99 o                         
  -5  14   4        207.57        165.24         7.61 o                         
  -4  14   4      19202.48      19150.69       134.40 o                         
  -3  14   4      50531.16      50603.76       374.18 o                         
  -2  14   4       3681.06       4413.46        54.72 o                         
  -1  14   4       1266.67       1175.98        33.71 o                         
   0  14   4       2108.69       1442.95        34.08 o                         
   1  14   4      33506.74      34335.25       213.81 o                         
   2  14   4        301.54        450.59        16.79 o                         
   3  14   4        148.35        179.94        14.11 o                         
   4  14   4        152.26        129.29        14.99 o                         
   5  14   4       8761.11       8724.02        64.03 o                         
   6  14   4       9548.29       8970.43        57.11 o                         
   7  14   4        345.48        428.20        11.28 o                         
   8  14   4         97.43        106.03         9.12 o                         
   9  14   4       1173.90       1229.07        29.73 o                         
  10  14   4        134.76        160.52        11.28 o                         
 -11  15   4       1576.04       1643.37        27.57 o                         
  -9  15   4       2952.30       2947.31        60.80 o                         
  -8  15   4         51.15         64.32        15.96 o                         
  -7  15   4         51.81         77.06        13.58 o                         
  -6  15   4      11765.69      11115.94        78.67 o                         
  -5  15   4        492.35        412.78        11.06 o                         
  -4  15   4      10633.54      11053.91       125.35 o                         
  -3  15   4       1092.17        948.74        23.81 o                         
  -2  15   4        225.47        303.78        14.86 o                         
  -1  15   4       5936.24       5281.50        40.75 o                         
   0  15   4       9329.05       8078.41        87.47 o                         
   1  15   4      32059.00      32271.66       203.98 o                         
   2  15   4       1164.44       1179.74        71.04 o                         
   3  15   4        382.28        405.79        15.79 o                         
   4  15   4       2142.88       1946.79        26.57 o                         
   5  15   4        934.89        869.83        68.70 o                         
   6  15   4        559.46        532.71        18.39 o                         
   7  15   4         41.51         47.98         9.93 o                         
   8  15   4        579.47        589.24        17.38 o                         
   9  15   4         12.34         16.14        20.62 o                         
  10  15   4        652.07        701.75        14.35 o                         
 -11  16   4        236.42        329.60        16.07 o                         
  -9  16   4         14.58         72.41        37.84 o                         
  -8  16   4        156.58        214.32        16.53 o                         
  -7  16   4         56.60         63.63        13.64 o                         
  -6  16   4       4877.24       4796.36        77.89 o                         
  -5  16   4       4169.75       3813.72        34.07 o                         
  -4  16   4      11750.09      10950.51       199.77 o                         
  -3  16   4         19.89         54.53        12.60 o                         
  -2  16   4        278.98        209.35        13.14 o                         
  -1  16   4       3693.76       2938.94        71.18 o                         
   0  16   4      21205.84      21118.81       123.40 o                         
   1  16   4       3458.87       3601.32        45.67 o                         
   2  16   4        264.60        357.72        15.62 o                         
   3  16   4       7290.22       7207.60        48.02 o                         
   4  16   4         21.27         37.97        14.10 o                         
   5  16   4      26000.21      25054.60       200.66 o                         
   6  16   4         88.97        138.80        14.33 o                         
   7  16   4         21.04         23.43         9.39 o                         
   8  16   4        404.31        408.62        19.91 o                         
   9  16   4        114.09        143.37        19.79 o                         
  -9  17   4        746.75        702.01        28.93 o                         
  -8  17   4        212.63        199.20        16.63 o                         
  -7  17   4       7925.74       8405.76        97.43 o                         
  -6  17   4        392.26        413.67        37.10 o                         
  -5  17   4       1623.20       1771.58        63.91 o                         
  -4  17   4        104.76        141.81        12.23 o                         
  -3  17   4      54351.05      55108.86       313.06 o                         
  -2  17   4       3858.34       4642.90        66.02 o                         
  -1  17   4       3509.59       2970.66        43.53 o                         
   0  17   4       3024.75       2797.72        52.85 o                         
   1  17   4       3607.43       3369.39        31.49 o                         
   2  17   4      11218.36      10672.29        74.59 o                         
   3  17   4       1875.68       1449.37        55.15 o                         
   4  17   4       2483.98       2534.47        27.39 o                         
   5  17   4       7867.99       7765.63        80.05 o                         
   6  17   4       8604.60       8499.92        63.86 o                         
   7  17   4        799.45        760.25        30.31 o                         
   8  17   4         39.52         57.87        11.61 o                         
   9  17   4         14.29         11.52        17.91 o                         
 -10  18   4        504.62        541.84        30.02 o                         
  -9  18   4       1384.67       1459.80        29.01 o                         
  -8  18   4       4737.51       4757.92        39.48 o                         
  -7  18   4       1558.22       1550.68        25.49 o                         
  -6  18   4       3308.52       3798.91        70.50 o                         
  -5  18   4       3753.79       3709.57        55.10 o                         
  -4  18   4       6372.57       5723.27        71.11 o                         
  -3  18   4       6166.37       5268.03        68.10 o                         
  -2  18   4       9777.04      10197.29        70.13 o                         
  -1  18   4        448.05        446.11        18.27 o                         
   0  18   4       2444.93       2773.41        32.81 o                         
   1  18   4        892.94        652.68        29.43 o                         
   2  18   4       7374.30       8047.86        77.38 o                         
   3  18   4        933.51        992.83        23.33 o                         
   4  18   4         29.74         45.49        13.50 o                         
   5  18   4        890.87        858.17        20.88 o                         
   6  18   4       3428.32       3712.38       105.93 o                         
   7  18   4       6544.66       6559.28       110.12 o                         
   8  18   4        292.46        300.07        16.82 o                         
   9  18   4        161.98        119.87        17.68 o                         
 -10  19   4         14.75         21.40        25.14 o                         
  -9  19   4       3995.23       3633.74        44.61 o                         
  -8  19   4         86.67         53.66        18.55 o                         
  -7  19   4       3187.07       3242.39        58.69 o                         
  -6  19   4        857.33       1051.52        67.72 o                         
  -5  19   4         95.79         74.96        23.80 o                         
  -4  19   4       1934.27       1784.45        31.97 o                         
  -3  19   4        912.47       1003.44        22.08 o                         
  -2  19   4        352.25        282.23        22.63 o                         
  -1  19   4      10849.81      10952.22       129.59 o                         
   0  19   4      12729.95      14201.83        92.52 o                         
   1  19   4       2461.29       2339.08        36.01 o                         
   2  19   4      52555.86      52788.11       390.45 o                         
   3  19   4          3.14         44.19        16.15 o                         
   4  19   4      14045.75      13892.70        91.60 o                         
   5  19   4         86.39         71.29        14.54 o                         
   6  19   4        546.14        652.68        49.15 o                         
   7  19   4        824.93        733.09        17.85 o                         
   8  19   4       5832.05       6049.28        55.13 o                         
   9  19   4        288.47        335.53        17.44 o                         
 -10  20   4       2094.13       2397.09        41.50 o                         
  -9  20   4       2309.80       2378.31        34.43 o                         
  -8  20   4       1176.99       1198.00        23.14 o                         
  -7  20   4          3.11         75.32        19.81 o                         
  -6  20   4        462.20        382.87        14.84 o                         
  -5  20   4       3039.89       3135.99        51.24 o                         
  -4  20   4       1240.02       1247.48        27.25 o                         
  -3  20   4       3591.92       4100.00        36.23 o                         
  -2  20   4        132.22        139.89        18.10 o                         
  -1  20   4       7863.84       6748.96        83.10 o                         
   0  20   4       6810.90       7026.40        56.89 o                         
   1  20   4       1401.16       1418.88        29.58 o                         
   2  20   4       9396.67       9091.49       228.47 o                         
   3  20   4       2004.85       2092.43        32.83 o                         
   4  20   4       2540.76       2487.72        32.80 o                         
   5  20   4       3593.50       3416.58        28.99 o                         
   6  20   4       1522.38       1513.75        35.84 o                         
   7  20   4       1145.61       1058.38        25.93 o                         
   8  20   4       1237.91       1122.32        36.92 o                         
   9  20   4        845.98        913.76        20.42 o                         
 -10  21   4        623.37        423.33        24.64 o                         
  -9  21   4       1339.85       1690.04        75.81 o                         
  -8  21   4        535.88        591.97        23.13 o                         
  -7  21   4      11375.00      11476.93       100.37 o                         
  -6  21   4       3202.68       3447.57        89.34 o                         
  -5  21   4        165.23        159.79        25.67 o                         
  -4  21   4        115.39        197.35        27.38 o                         
  -3  21   4       8840.69       8861.47       152.99 o                         
  -2  21   4       2684.83       2707.50        46.30 o                         
  -1  21   4      11152.46      11366.07       140.05 o                         
   0  21   4      10351.09      10105.93        74.92 o                         
   1  21   4       1491.10       1502.72        27.98 o                         
   2  21   4       6098.34       6493.70       165.38 o                         
   3  21   4        521.14        603.11        20.91 o                         
   4  21   4       4253.54       4197.48        54.19 o                         
   5  21   4       1526.04       1466.27        20.60 o                         
   6  21   4        221.08        218.78        19.58 o                         
   7  21   4       3008.15       2913.87        29.47 o                         
   8  21   4        396.24        331.30        15.13 o                         
   9  21   4        826.84        810.63        18.19 o                         
 -10  22   4        573.07        674.12        24.19 o                         
  -9  22   4        667.94        642.54        32.01 o                         
  -8  22   4         57.48         80.26        20.10 o                         
  -7  22   4       1676.47       1588.87        23.87 o                         
  -6  22   4       6091.69       5828.85        53.85 o                         
  -5  22   4       3123.98       3029.90        54.92 o                         
  -4  22   4      30031.76      28051.28       550.67 o                         
  -3  22   4        249.69        183.34        12.75 o                         
  -2  22   4       1731.36       1389.10        18.41 o                         
  -1  22   4       1078.91        872.88        26.65 o                         
   0  22   4         30.55         43.58        13.28 o                         
   1  22   4      13380.68      13012.51        98.33 o                         
   2  22   4      11040.20      10965.17        85.11 o                         
   3  22   4         94.37        133.08        17.58 o                         
   4  22   4        342.35        314.82        22.52 o                         
   5  22   4       8528.96       8427.20        56.77 o                         
   6  22   4        237.05        255.51        19.33 o                         
   7  22   4        437.51        414.43        20.05 o                         
   8  22   4        328.00        379.93        14.46 o                         
   9  22   4        893.10        855.16        16.68 o                         
 -10  23   4        148.66        169.04        19.05 o                         
  -9  23   4       2959.38       2839.31        39.81 o                         
  -8  23   4       2591.05       2569.55        39.77 o                         
  -7  23   4        338.82        285.71        18.01 o                         
  -6  23   4       9096.12       8805.02       107.98 o                         
  -5  23   4        262.27        236.63        24.22 o                         
  -4  23   4      28279.97      28447.08       227.33 o                         
  -3  23   4       1952.19       1967.88        28.53 o                         
  -2  23   4       4602.92       4293.90        51.83 o                         
  -1  23   4      14378.52      14550.22       152.97 o                         
   0  23   4       2501.36       2326.34        38.74 o                         
   1  23   4       5967.24       5649.34        55.61 o                         
   2  23   4        755.60        898.47        22.98 o                         
   3  23   4         74.76        102.28        20.77 o                         
   4  23   4        716.17        685.81        24.60 o                         
   5  23   4        307.08        293.26        15.60 o                         
   6  23   4        391.29        383.88        18.61 o                         
   7  23   4         91.48         73.85        13.91 o                         
   8  23   4        465.88        500.83        14.07 o                         
   9  23   4         72.27         53.41         9.15 o                         
 -10  24   4         25.60         27.98        16.29 o                         
  -9  24   4        825.75        893.77        30.33 o                         
  -8  24   4        121.39        195.10        24.24 o                         
  -7  24   4         52.14         38.72        16.98 o                         
  -6  24   4       4937.31       5254.02       107.91 o                         
  -5  24   4       3248.48       3308.48        50.68 o                         
  -4  24   4      12079.09      12067.60       384.13 o                         
  -3  24   4       1932.64       2018.56        22.66 o                         
  -2  24   4        928.53        910.50        16.68 o                         
  -1  24   4       3758.16       3656.12        58.15 o                         
   0  24   4       2209.52       2129.76        26.54 o                         
   1  24   4       1667.47       1677.53        40.71 o                         
   2  24   4       1810.31       1859.77        29.87 o                         
   3  24   4       1923.94       1902.26        51.16 o                         
   4  24   4      11036.15      11153.31        66.48 o                         
   5  24   4       4576.04       4720.99        64.54 o                         
   6  24   4        573.77        590.86        22.23 o                         
   7  24   4         90.98         92.50        13.29 o                         
   8  24   4         26.70         50.90        11.52 o                         
 -10  25   4         18.65          6.52        13.96 o                         
  -9  25   4        413.84        338.91        32.09 o                         
  -8  25   4        679.24        836.07        27.81 o                         
  -7  25   4        327.87        305.03        16.25 o                         
  -6  25   4       2946.46       2905.13        56.22 o                         
  -5  25   4        187.88        233.37        15.52 o                         
  -4  25   4       3831.31       3665.42        70.63 o                         
  -3  25   4        137.97        184.36        13.73 o                         
  -2  25   4       1123.43       1187.64        18.31 o                         
  -1  25   4       3289.06       3514.98        61.30 o                         
   0  25   4       1026.39       1209.74        24.57 o                         
   1  25   4       1133.44       1155.13        27.39 o                         
   2  25   4      12933.14      12746.48        89.00 o                         
   3  25   4        882.09        975.68        28.52 o                         
   4  25   4       2477.11       2235.46        33.37 o                         
   5  25   4        330.74        322.01        21.47 o                         
   6  25   4       4138.40       4511.44        50.09 o                         
   7  25   4       2687.08       2709.01        26.49 o                         
   8  25   4        153.90        191.86        12.80 o                         
 -10  26   4         10.89          5.76        12.58 o                         
  -9  26   4        505.05        521.20        41.03 o                         
  -8  26   4        766.08        803.46        37.74 o                         
  -7  26   4        556.24        589.65        21.49 o                         
  -6  26   4        604.68        652.71        21.80 o                         
  -5  26   4          5.00          0.56        17.25 o                         
  -4  26   4         58.97         62.82        25.49 o                         
  -3  26   4       1755.89       1571.32        21.13 o                         
  -2  26   4       8648.60       7929.60        58.64 o                         
  -1  26   4       1445.12       1501.44        28.57 o                         
   0  26   4       5641.76       5471.75        49.60 o                         
   1  26   4       4127.60       4376.48        48.95 o                         
   2  26   4        364.04        401.97        21.60 o                         
   3  26   4        772.09        803.39        33.26 o                         
   4  26   4        379.63        424.16        15.93 o                         
   5  26   4       1356.55       1371.72        21.83 o                         
   6  26   4       2852.17       2965.58        37.59 o                         
   7  26   4       1950.47       2116.04       102.58 o                         
   8  26   4        982.82        934.14        74.87 o                         
 -10  27   4        910.78        736.03        14.91 o                         
  -9  27   4        463.13        351.26        22.50 o                         
  -8  27   4        193.46        216.36        22.52 o                         
  -7  27   4        526.24        439.19        20.52 o                         
  -6  27   4       1325.86       1245.96        35.97 o                         
  -5  27   4        532.14        491.41        19.54 o                         
  -4  27   4       1176.27       1013.32        21.16 o                         
  -3  27   4        182.34        165.30        15.95 o                         
  -2  27   4       2910.75       2787.41        34.31 o                         
  -1  27   4       6118.81       6133.13        63.24 o                         
   0  27   4        227.81        278.73        22.84 o                         
   1  27   4       1995.35       1888.63        30.67 o                         
   2  27   4       6334.28       5956.17        70.90 o                         
   3  27   4       9952.40      10428.20       124.63 o                         
   4  27   4       4030.33       3995.42        46.22 o                         
   5  27   4        829.93        904.11        20.61 o                         
   6  27   4        339.54        345.85        23.19 o                         
   7  27   4       4315.64       3965.74        38.66 o                         
   8  27   4         55.89         48.55         9.03 o                         
 -10  28   4         64.93         48.69         7.03 o                         
  -9  28   4        568.62        603.89        16.33 o                         
  -8  28   4        546.74        517.96        29.72 o                         
  -7  28   4         23.84         41.18        18.08 o                         
  -6  28   4         41.98         39.94        28.95 o                         
  -5  28   4        645.91        630.99        21.50 o                         
  -4  28   4        147.49        126.98        14.11 o                         
  -3  28   4       1253.74       1140.24        24.58 o                         
  -2  28   4       6199.00       6098.26        77.52 o                         
  -1  28   4      12553.78      12268.81       228.16 o                         
   0  28   4        196.16        240.74        26.89 o                         
   1  28   4       9419.87       9114.74        70.95 o                         
   2  28   4         55.03         61.27        16.99 o                         
   3  28   4         50.25         53.49        13.59 o                         
   4  28   4        849.26        768.58        19.07 o                         
   5  28   4        514.37        615.37        18.14 o                         
   6  28   4       1073.43       1049.57        23.79 o                         
   7  28   4        431.25        477.28        30.02 o                         
   8  28   4        178.31        178.31        19.82 o                         
  -9  29   4         67.93         27.86        12.25 o                         
  -8  29   4       2624.48       2713.69        34.32 o                         
  -7  29   4       2016.88       1867.94        27.37 o                         
  -6  29   4       3716.31       3838.57        61.58 o                         
  -5  29   4         64.56         55.61        35.01 o                         
  -4  29   4       4631.77       4383.43        49.70 o                         
  -3  29   4       1001.43        947.40        17.34 o                         
  -2  29   4      14608.15      14755.87       114.76 o                         
  -1  29   4       1055.81        990.55        31.17 o                         
   0  29   4        224.06        241.99        23.54 o                         
   1  29   4       3381.90       3468.94        50.39 o                         
   2  29   4        183.08        200.84        12.11 o                         
   3  29   4         48.07         89.54        13.74 o                         
   4  29   4         17.27          4.87        16.15 o                         
   5  29   4         96.00         95.34        15.08 o                         
   6  29   4         43.37         52.55        17.97 o                         
   7  29   4       2792.65       2628.80        45.86 o                         
   8  29   4         21.82         21.91        16.61 o                         
  -9  30   4        832.46        730.71        13.98 o                         
  -8  30   4        158.73        155.04        18.57 o                         
  -7  30   4        365.51        394.80        18.06 o                         
  -6  30   4        412.36        381.31        31.05 o                         
  -5  30   4       1708.63       1817.00        44.60 o                         
  -4  30   4        268.90        272.21        15.14 o                         
  -3  30   4       7636.68       7289.13        75.95 o                         
  -2  30   4        504.12        503.42        16.14 o                         
  -1  30   4       4925.39       4958.08        51.58 o                         
   0  30   4        234.69        334.72        18.90 o                         
   1  30   4          3.05         25.13        12.74 o                         
   2  30   4       4194.02       4391.40        29.71 o                         
   3  30   4       1716.21       1948.75        23.03 o                         
   4  30   4       1418.40       1649.73        23.28 o                         
   5  30   4         37.22         50.18        15.42 o                         
   6  30   4       3089.11       3220.22        33.04 o                         
   7  30   4         12.01         26.92        23.28 o                         
   8  30   4       1157.23       1212.23        23.83 o                         
  -9  31   4         72.26         60.15        12.70 o                         
  -8  31   4       1441.70       1454.54        39.08 o                         
  -7  31   4        148.54        135.51        16.00 o                         
  -6  31   4        559.20        491.31        31.21 o                         
  -5  31   4          4.88          7.54        30.46 o                         
  -4  31   4       2547.57       2633.71        52.88 o                         
  -3  31   4         99.78        106.91        13.50 o                         
  -2  31   4        924.43        947.64        19.52 o                         
  -1  31   4        352.89        360.74        18.48 o                         
   0  31   4      10816.83      11797.79        79.53 o                         
   1  31   4        208.49        229.73        14.57 o                         
   2  31   4       2143.71       1942.95        26.48 o                         
   3  31   4        980.29       1001.40        18.19 o                         
   4  31   4        993.52       1114.54        20.45 o                         
   5  31   4        915.05       1037.35        20.70 o                         
   6  31   4        675.07        708.89        19.20 o                         
   7  31   4       1395.29       1433.66        31.98 o                         
  -9  32   4        693.12        694.71        15.34 o                         
  -8  32   4        153.72        125.36        15.53 o                         
  -7  32   4        112.83        117.49        15.06 o                         
  -6  32   4        129.20        125.46        21.78 o                         
  -5  32   4      11331.44      11928.20       138.02 o                         
  -4  32   4        179.95        119.89        31.08 o                         
  -3  32   4       1127.25       1136.32        28.14 o                         
  -2  32   4       1082.43       1063.19        20.56 o                         
  -1  32   4       2362.00       2436.48        69.98 o                         
   0  32   4       3948.18       4032.18        45.67 o                         
   1  32   4          1.74         17.03        13.73 o                         
   2  32   4       3117.88       3173.71        38.94 o                         
   3  32   4        303.27        336.46        13.22 o                         
   4  32   4       1685.10       1794.11        20.65 o                         
   5  32   4        656.29        672.45        16.64 o                         
   6  32   4        708.14        926.67        36.50 o                         
   7  32   4        329.48        303.75        21.21 o                         
  -9  33   4        103.01         53.88         7.15 o                         
  -8  33   4        260.78        306.91        14.62 o                         
  -7  33   4         23.92         29.38        13.71 o                         
  -6  33   4       1334.55       1162.31        35.37 o                         
  -5  33   4        138.18        127.61        29.49 o                         
  -4  33   4         78.28        100.11        31.34 o                         
  -3  33   4       1117.65       1091.20        21.12 o                         
  -2  33   4        754.17        761.02        19.88 o                         
  -1  33   4        159.81        137.40        17.44 o                         
   0  33   4       3701.60       3712.68        55.70 o                         
   1  33   4        673.82        685.73        18.13 o                         
   2  33   4        245.18        240.40        13.11 o                         
   3  33   4         82.60        103.03        12.28 o                         
   4  33   4       1426.22       1618.69        26.31 o                         
   5  33   4        232.93        294.02        14.34 o                         
   6  33   4        319.00        321.19        15.48 o                         
   7  33   4        283.85        260.18        18.39 o                         
  -8  34   4          5.35         10.08        15.77 o                         
  -7  34   4         31.89         22.63        23.45 o                         
  -6  34   4          4.04         11.48        15.62 o                         
  -5  34   4        126.05        109.97        28.84 o                         
  -4  34   4        603.28        732.61        23.38 o                         
  -3  34   4         49.69         46.78        21.84 o                         
  -2  34   4       1602.38       1570.85        42.97 o                         
  -1  34   4       2967.02       2930.27        33.33 o                         
   0  34   4       5125.85       5063.90        53.18 o                         
   1  34   4       1332.56       1557.70        22.02 o                         
   2  34   4        614.69        707.01        21.04 o                         
   3  34   4       3740.69       3855.85        30.40 o                         
   4  34   4        271.67        296.80        14.04 o                         
   5  34   4         32.90         27.70        13.55 o                         
   6  34   4       1883.98       1985.23        55.95 o                         
   7  34   4        324.85        287.31        16.31 o                         
  -8  35   4        234.42        167.09        16.00 o                         
  -7  35   4        222.72        228.71        21.87 o                         
  -6  35   4        382.60        440.33        20.08 o                         
  -5  35   4         11.33         15.24        20.82 o                         
  -4  35   4       1989.94       2240.73        31.05 o                         
  -3  35   4        285.58        283.40        22.73 o                         
  -2  35   4        496.99        568.45        22.49 o                         
  -1  35   4       1000.90        941.24        23.00 o                         
   0  35   4        285.65        282.46        16.06 o                         
   1  35   4        392.47        460.61        15.03 o                         
   2  35   4        692.25        736.42        20.61 o                         
   3  35   4       5481.56       5726.12        46.83 o                         
   4  35   4       1594.34       1570.09        26.67 o                         
   5  35   4          2.55         -1.51        12.47 o                         
   6  35   4          6.90         26.51        23.01 o                         
   7  35   4        821.82        686.57        17.40 o                         
  -8  36   4        523.98        360.27         9.24 o                         
  -7  36   4        171.71        187.32        19.46 o                         
  -6  36   4        505.82        504.40        16.15 o                         
  -5  36   4        780.71        886.52        30.09 o                         
  -4  36   4        461.38        475.82        20.12 o                         
  -3  36   4        191.64        197.59        21.39 o                         
  -2  36   4       3247.29       3311.02       160.00 o                         
  -1  36   4         60.21         35.43        18.24 o                         
   0  36   4       1208.75       1270.17        20.94 o                         
   1  36   4       2143.30       2148.97        25.36 o                         
   2  36   4        629.26        679.44        13.99 o                         
   3  36   4        346.19        306.85        13.00 o                         
   4  36   4         19.93         27.79        12.94 o                         
   5  36   4        134.86        160.42        11.92 o                         
   6  36   4        102.88        113.31        21.40 o                         
   7  36   4        379.15        343.57        11.46 o                         
  -8  37   4        693.90        578.04        14.09 o                         
  -7  37   4       2056.03       1917.92        30.32 o                         
  -6  37   4       3127.00       3236.61        23.04 o                         
  -5  37   4       1270.38       1313.71        25.97 o                         
  -4  37   4        616.42        625.01        23.18 o                         
  -3  37   4       6038.42       6292.87        57.75 o                         
  -2  37   4       4983.77       5339.56        52.73 o                         
  -1  37   4        563.38        525.33        26.11 o                         
   0  37   4       4563.74       4940.13        40.44 o                         
   1  37   4          3.51         28.57        11.86 o                         
   2  37   4        117.10         78.77        11.59 o                         
   3  37   4         64.53         35.35        11.51 o                         
   4  37   4        181.93        206.30        14.07 o                         
   5  37   4        278.66        266.36        12.71 o                         
   6  37   4        244.32        259.82        20.26 o                         
  -7  38   4        162.28        119.47        12.43 o                         
  -6  38   4        400.39        468.54         9.81 o                         
  -5  38   4         21.12         48.31        13.99 o                         
  -4  38   4        959.53        986.72        23.26 o                         
  -3  38   4        980.23        967.96        22.91 o                         
  -2  38   4       1764.80       1873.09        23.18 o                         
  -1  38   4         90.85         55.69        17.43 o                         
   0  38   4       1007.97       1088.24        18.68 o                         
   1  38   4       1010.47       1234.66        15.09 o                         
   2  38   4        314.25        322.85        12.55 o                         
   3  38   4        197.83        222.01        12.09 o                         
   4  38   4       1136.00       1193.51        15.88 o                         
   5  38   4        631.38        673.21        21.96 o                         
   6  38   4       1113.60       1027.47       107.61 o                         
  -7  39   4        360.96        294.49        50.18 o                         
  -6  39   4         93.62        108.89         7.58 o                         
  -5  39   4         52.62         36.50        12.50 o                         
  -4  39   4        257.36        210.41        14.35 o                         
  -3  39   4         25.23         44.93        15.60 o                         
  -2  39   4        958.07       1113.65        23.97 o                         
  -1  39   4        332.84        365.70        13.84 o                         
   0  39   4       4447.27       4654.02        52.05 o                         
   1  39   4       1284.00       1386.93        18.16 o                         
   2  39   4       2418.26       2356.21        33.06 o                         
   3  39   4       1562.72       1662.83        18.05 o                         
   4  39   4        134.96        169.06        10.68 o                         
   5  39   4        658.92        648.42        65.24 o                         
   6  39   4        280.55        251.62         9.64 o                         
  -7  40   4        247.21        141.71        12.53 o                         
  -6  40   4        765.86        657.63        10.30 o                         
  -5  40   4        843.27        834.72        17.26 o                         
  -4  40   4        982.76       1103.82        17.37 o                         
  -3  40   4         45.17         34.21        14.28 o                         
  -2  40   4       1269.93       1175.79        43.11 o                         
  -1  40   4          2.90          1.26        11.86 o                         
   0  40   4       4988.12       5118.94        48.63 o                         
   1  40   4        362.03        467.08        12.25 o                         
   2  40   4         63.51         78.38        11.28 o                         
   3  40   4        223.17        250.19        10.60 o                         
   4  40   4         55.49         52.69        10.39 o                         
   5  40   4       1693.90       1951.03        32.81 o                         
   6  40   4         14.88         11.77         6.69 o                         
  -7  41   4        339.62        163.18         9.11 o                         
  -6  41   4         45.04         46.19         9.20 o                         
  -5  41   4        201.11        184.70         9.51 o                         
  -4  41   4        137.83        172.79        11.97 o                         
  -3  41   4       1183.94       1207.59        18.79 o                         
  -2  41   4         50.20         84.70        21.34 o                         
  -1  41   4        453.08        484.24        16.78 o                         
   0  41   4       1103.90       1048.09        16.36 o                         
   1  41   4         52.69         71.86        10.01 o                         
   2  41   4        851.84        974.62        14.00 o                         
   3  41   4        725.36        840.07        14.94 o                         
   4  41   4        264.46        239.92         9.14 o                         
   5  41   4        150.66        155.16        15.43 o                         
  -6  42   4        389.03        349.64        15.09 o                         
  -5  42   4        183.35        242.61        10.10 o                         
  -4  42   4        947.09       1065.64        13.65 o                         
  -3  42   4         63.20         98.57        15.08 o                         
  -2  42   4       1314.96       1400.46        29.52 o                         
  -1  42   4       2135.97       2014.19        22.91 o                         
   0  42   4          9.82          1.58        14.05 o                         
   1  42   4       2361.35       2357.02        26.64 o                         
   2  42   4        806.66        908.16        12.62 o                         
   3  42   4        147.44        201.64        10.65 o                         
   4  42   4        340.42        292.73        11.95 o                         
   5  42   4        117.15        101.19        12.08 o                         
  -6  43   4         56.07         42.85         9.62 o                         
  -5  43   4         26.78         30.29         8.04 o                         
  -4  43   4        452.37        426.38         9.01 o                         
  -3  43   4         51.00         50.97        13.24 o                         
  -2  43   4         97.11         79.80        13.93 o                         
  -1  43   4        388.49        379.51        12.02 o                         
   0  43   4         38.97         33.18        10.13 o                         
   1  43   4         82.04        105.38         9.78 o                         
   2  43   4       1391.65       1509.01        16.53 o                         
   3  43   4        259.02        252.00         9.52 o                         
   4  43   4        970.94       1035.05        82.69 o                         
   5  43   4          4.81          1.51         7.52 o                         
  -5  44   4        581.20        480.41        28.41 o                         
  -4  44   4        718.28        653.74        16.04 o                         
  -3  44   4        249.35        217.48        12.76 o                         
  -2  44   4        803.97        804.70        13.35 o                         
  -1  44   4        384.53        469.39         9.73 o                         
   0  44   4        125.82        120.45        11.70 o                         
   1  44   4        251.40        205.66         8.92 o                         
   2  44   4       1021.88       1056.37        15.52 o                         
   3  44   4        460.73        348.47        14.18 o                         
   4  44   4         22.30          9.68        11.30 o                         
  -5  45   4        394.04        283.04        19.98 o                         
  -4  45   4        179.21        148.54         8.28 o                         
  -3  45   4       1517.56       1478.01        94.10 o                         
  -2  45   4          2.57         10.32         8.68 o                         
  -1  45   4        592.35        573.51        12.50 o                         
   0  45   4       1327.84       1351.58        18.67 o                         
   1  45   4        712.79        631.86        16.01 o                         
   2  45   4        242.29        234.68         7.96 o                         
   3  45   4        128.22        115.29         8.15 o                         
   4  45   4         30.68         21.22         8.09 o                         
  -4  46   4         35.63         27.09         5.98 o                         
  -3  46   4         96.19        126.37         8.14 o                         
  -2  46   4        342.00        316.96         9.77 o                         
  -1  46   4        114.13        152.29         7.66 o                         
   0  46   4          0.91          4.48         8.44 o                         
   1  46   4        149.98        186.33         8.13 o                         
   2  46   4          2.39          4.32         5.42 o                         
   3  46   4         36.95         35.48         5.12 o                         
  -4  47   4         10.33          2.32         6.12 o                         
  -3  47   4         73.66         57.21         6.20 o                         
  -2  47   4        713.02        702.81        35.77 o                         
  -1  47   4         93.26         83.32         7.90 o                         
   0  47   4        193.13        147.31        13.19 o                         
   1  47   4       1685.12       1574.19        16.24 o                         
   2  47   4        837.21        579.88        11.26 o                         
  -3  48   4        244.68        121.66        10.89 o                         
  -2  48   4         18.21         20.87         7.10 o                         
  -1  48   4         25.02          4.26         6.07 o                         
   0  48   4         81.38         63.76        10.50 o                         
   1  48   4        117.20        136.27         6.28 o                         
   2  48   4        175.90        134.25         8.33 o                         
  -2  49   4         15.57          3.54         9.48 o                         
  -1  49   4         28.57         13.10         4.57 o                         
   0  49   4        191.13        151.39         7.90 o                         
   1  49   4        804.35        450.28        24.85 o                         
  -9   0   5       1187.84       1029.61        39.07 o                         
  -7   0   5        795.67        824.02        19.26 o                         
  -5   0   5        842.84        900.00        15.89 o                         
  -3   0   5        769.91       1809.73       401.99 o                         
  -1   0   5      17656.45      20217.70       318.67 o                         
   1   0   5       2672.25       2117.47        47.38 o                         
   3   0   5      36483.66      37269.92       315.99 o                         
   5   0   5       1693.11       1932.41        66.70 o                         
   7   0   5       1217.19       1032.66        24.46 o                         
   9   0   5         53.25         68.09        12.80 o                         
 -10   1   5       1034.47       1044.31        22.97 o                         
  -9   1   5       2744.17       2708.66        24.06 o                         
  -8   1   5        507.91        525.34        26.45 o                         
  -7   1   5        132.17        173.09        13.17 o                         
  -6   1   5      11368.04      10843.10        64.04 o                         
  -5   1   5       6371.04       5668.32        37.83 o                         
  -4   1   5       4924.84       4802.34        50.14 o                         
  -3   1   5     156603.42     163621.88      1451.22 o                         
  -2   1   5       1795.47       2330.86        32.06 o                         
  -1   1   5        969.32        914.99        12.97 o                         
   0   1   5       1529.12       1972.65        27.67 o                         
   1   1   5      10556.57      10297.37       128.73 o                         
   2   1   5      12007.93      13416.82        95.05 o                         
   3   1   5      23163.32      23143.75       138.50 o                         
   4   1   5       1019.62       1117.28        21.46 o                         
   5   1   5       5832.02       5454.96        62.47 o                         
   6   1   5       9042.81       8664.99        69.66 o                         
   7   1   5        173.19        185.84        16.29 o                         
   8   1   5       5678.04       6106.70        70.32 o                         
   9   1   5          1.36         -0.40         9.58 o                         
 -10   2   5       1072.96        813.64        25.35 o                         
  -9   2   5       3014.67       3324.86        34.36 o                         
  -8   2   5      11596.32      11898.80        65.00 o                         
  -7   2   5        664.45        537.01        18.50 o                         
  -6   2   5       2741.82       2605.93        23.98 o                         
  -5   2   5       1113.32        896.72        36.06 o                         
  -4   2   5      11366.31      11636.02       133.36 o                         
  -3   2   5      20518.11      21897.97       217.70 o                         
  -2   2   5       1396.09       1420.26        33.29 o                         
  -1   2   5         54.92         94.69         7.45 o                         
   0   2   5      11198.80      11772.40        81.98 o                         
   1   2   5        552.41        459.52        23.73 o                         
   2   2   5       3902.73       3640.90        38.64 o                         
   3   2   5       9577.18       8796.10        62.10 o                         
   4   2   5       3115.07       3097.19        31.85 o                         
   5   2   5      11382.27      11177.19       135.32 o                         
   6   2   5       3080.80       3017.92        43.98 o                         
   7   2   5       8478.25       8294.30        70.76 o                         
   8   2   5       1761.68       1976.23        80.16 o                         
   9   2   5        428.43        416.47        11.71 o                         
 -10   3   5       1186.92       1132.27        27.05 o                         
  -9   3   5         43.32         66.43        17.66 o                         
  -8   3   5        872.44        695.92        32.45 o                         
  -7   3   5        209.96        267.70        13.06 o                         
  -6   3   5       8160.59       7658.95        85.99 o                         
  -5   3   5       8874.11       7406.13       121.23 o                         
  -4   3   5       9284.95       9124.37        90.22 o                         
  -3   3   5      10421.15       9843.58        62.22 o                         
  -2   3   5       6566.79       7646.21        59.89 o                         
  -1   3   5      13054.21      14006.65        79.18 o                         
   0   3   5      52868.77      50915.07       450.61 o                         
   1   3   5       1574.98       1418.49        35.79 o                         
   2   3   5      80779.88      83013.23       595.13 o                         
   3   3   5       1993.69       2009.78        24.90 o                         
   4   3   5       5273.48       4657.06        75.37 o                         
   5   3   5       6237.24       5994.90        96.95 o                         
   6   3   5       6055.54       6073.88        45.37 o                         
   7   3   5        974.57        957.40        35.21 o                         
   8   3   5       4151.19       4276.93        31.69 o                         
   9   3   5        105.00        121.57        13.03 o                         
 -10   4   5       2971.44       3331.23        76.37 o                         
  -9   4   5        302.74        329.22        15.80 o                         
  -8   4   5       1409.08       1193.74        18.64 o                         
  -7   4   5        262.40        243.62        11.11 o                         
  -6   4   5      32897.62      30849.67       127.28 o                         
  -5   4   5      19148.81      18556.51       182.88 o                         
  -4   4   5        331.57        285.34        15.48 o                         
  -3   4   5         64.18        101.74         9.18 o                         
  -2   4   5        371.69        462.22        10.48 o                         
  -1   4   5      62150.95      59102.98       344.25 o                         
   0   4   5     161884.91     161787.92       919.15 o                         
   1   4   5       3439.00       3619.23        61.28 o                         
   2   4   5      11818.72      12521.03        88.21 o                         
   3   4   5       6265.64       5689.15        44.99 o                         
   4   4   5       2245.10       1952.91        28.54 o                         
   5   4   5       3484.09       3735.30        59.18 o                         
   6   4   5       1004.74        962.61        32.48 o                         
   7   4   5          4.32          9.92        12.44 o                         
   8   4   5       1910.74       1760.81        45.55 o                         
   9   4   5         15.60         14.78         9.50 o                         
  10   4   5        106.48        122.43        11.28 o                         
 -10   5   5        761.54        787.32        59.23 o                         
  -9   5   5        314.54        264.29        15.11 o                         
  -8   5   5       1633.92       1838.85        40.07 o                         
  -7   5   5       3235.27       2935.29        21.46 o                         
  -6   5   5        250.66        548.79        35.11 o                         
  -5   5   5       7111.02       7490.37        75.17 o                         
  -4   5   5       5503.52       5824.21        58.85 o                         
  -3   5   5       5301.82       5638.61        40.00 o                         
  -2   5   5         36.74         60.00         8.65 o                         
  -1   5   5       4991.96       5533.19        59.17 o                         
   0   5   5      10240.99      10338.21        76.27 o                         
   1   5   5       3267.74       2526.24        65.73 o                         
   2   5   5       2281.25       2103.08        21.15 o                         
   3   5   5       4879.55       4381.11        38.63 o                         
   4   5   5        355.27        291.03        16.57 o                         
   5   5   5       4648.51       4362.81        52.11 o                         
   6   5   5       1354.20       1362.72        13.78 o                         
   7   5   5        450.11        424.41        13.21 o                         
   8   5   5       2850.71       2952.35        62.90 o                         
   9   5   5        260.16        228.68         9.91 o                         
  10   5   5       1565.96       1477.05        22.26 o                         
 -10   6   5          4.33          2.69        29.41 o                         
  -9   6   5        167.07        237.47        16.16 o                         
  -8   6   5       9025.92       8548.37        42.88 o                         
  -7   6   5       9447.49       9828.57        46.92 o                         
  -6   6   5       6130.11       6321.16        73.02 o                         
  -5   6   5         24.76         38.49         7.76 o                         
  -4   6   5       2293.10       2282.25        42.17 o                         
  -3   6   5          8.04        122.92        13.05 o                         
  -2   6   5       3597.39       3866.01        32.29 o                         
  -1   6   5          7.76         15.35        16.29 o                         
   0   6   5       2724.89       2646.95        38.88 o                         
   1   6   5       7841.68       7742.36        76.59 o                         
   2   6   5       9580.09       9663.76        99.40 o                         
   3   6   5       1239.79       1391.05        22.50 o                         
   4   6   5        301.63        310.22        16.59 o                         
   5   6   5      14566.24      14620.91       161.75 o                         
   6   6   5       1059.70       1005.34        18.84 o                         
   7   6   5       4644.60       4521.94        33.59 o                         
   8   6   5       8133.38       8150.44        60.08 o                         
   9   6   5       1558.45       1785.55        16.37 o                         
  10   6   5        231.89        206.31        11.58 o                         
 -10   7   5        458.87        495.36        32.97 o                         
  -9   7   5       2154.03       2298.27        60.65 o                         
  -8   7   5        762.37        723.32        15.85 o                         
  -7   7   5       2468.93       2654.17        46.31 o                         
  -6   7   5       6089.29       6075.19        95.83 o                         
  -5   7   5        560.18        628.44        10.16 o                         
  -4   7   5      11219.45      10665.67        67.05 o                         
  -3   7   5      65277.94      66213.66       412.49 o                         
  -2   7   5      19105.74      19666.71       323.02 o                         
  -1   7   5       3531.08       3929.92        60.52 o                         
   0   7   5        335.64        499.75        21.81 o                         
   1   7   5       1213.90       1210.10        29.15 o                         
   2   7   5      17424.39      17616.71       116.89 o                         
   3   7   5       9413.21      10979.30       106.93 o                         
   4   7   5       1969.65       2109.91        29.90 o                         
   5   7   5       1694.56       2007.66        49.82 o                         
   6   7   5        165.07        171.70        11.38 o                         
   7   7   5       3570.96       3823.85        44.73 o                         
   8   7   5       2890.37       3042.84        35.84 o                         
   9   7   5       1393.45       1528.41        15.24 o                         
  10   7   5       1059.56       1085.33        18.36 o                         
 -10   8   5       1693.18       1711.21        42.06 o                         
  -9   8   5         47.01         39.93        17.68 o                         
  -8   8   5        116.96        136.93        16.59 o                         
  -7   8   5        437.81        492.15        12.16 o                         
  -6   8   5       1733.25       1789.98        30.72 o                         
  -5   8   5        743.43        649.12        16.90 o                         
  -4   8   5      28709.36      30583.05       500.59 o                         
  -3   8   5         37.45         78.69        11.62 o                         
  -2   8   5      12027.15      11077.41        97.45 o                         
  -1   8   5      11570.35      10790.58       165.61 o                         
   0   8   5        537.65        850.95        25.94 o                         
   1   8   5        175.85        202.07        20.18 o                         
   2   8   5       4320.67       3685.59        42.34 o                         
   3   8   5      11881.02      10664.11       151.59 o                         
   4   8   5       9984.54       9259.14       179.30 o                         
   5   8   5       7793.38       7975.30        98.47 o                         
   6   8   5        737.56        688.64        14.39 o                         
   7   8   5       1124.55       1261.15        15.73 o                         
   8   8   5        566.97        652.58        14.11 o                         
   9   8   5        191.44        192.63         8.92 o                         
  10   8   5        214.47        245.38        11.68 o                         
 -10   9   5         30.00          7.10        29.33 o                         
  -9   9   5       3230.69       2869.41        29.78 o                         
  -8   9   5        142.18        199.23        19.99 o                         
  -7   9   5       1454.89       1560.76        19.70 o                         
  -6   9   5        250.19        340.20        10.78 o                         
  -5   9   5       9843.89      10694.35       119.00 o                         
  -4   9   5      18541.32      18619.03       103.08 o                         
  -3   9   5        920.47        616.97        17.04 o                         
  -2   9   5      30942.44      30194.70       186.19 o                         
  -1   9   5      24900.32      26329.76       206.56 o                         
   0   9   5       3617.19       3896.02        51.31 o                         
   1   9   5       1995.02       1559.41        32.74 o                         
   2   9   5      80888.74      79493.37       401.17 o                         
   3   9   5      15184.63      15062.18        73.56 o                         
   4   9   5       4532.53       4050.52       104.83 o                         
   5   9   5       5049.60       4618.46        93.96 o                         
   6   9   5       5573.25       5437.38        40.59 o                         
   7   9   5       2369.77       2430.66        23.41 o                         
   8   9   5          1.60         10.82        12.01 o                         
   9   9   5       1089.57       1168.67        12.08 o                         
  10   9   5        282.64        258.76        12.06 o                         
 -11  10   5         13.89         24.22        20.83 o                         
 -10  10   5         53.95         17.87        28.58 o                         
  -9  10   5       3422.48       3879.00        64.58 o                         
  -8  10   5         12.79         42.57        22.41 o                         
  -7  10   5       7174.33       6905.73        49.55 o                         
  -6  10   5        770.38        832.79        29.76 o                         
  -5  10   5       4736.50       4467.52        68.95 o                         
  -4  10   5        885.42        832.96        56.00 o                         
  -3  10   5      15065.85      13365.06        87.06 o                         
  -2  10   5       1062.46       1177.75        21.15 o                         
  -1  10   5       2024.92       2221.12        37.26 o                         
   0  10   5         78.41        123.84        21.15 o                         
   1  10   5       5962.68       5614.73        65.22 o                         
   2  10   5        689.84        527.75        17.33 o                         
   3  10   5       9365.90       8327.77        56.14 o                         
   4  10   5        787.98        891.80        30.38 o                         
   5  10   5         11.17         33.08        27.82 o                         
   6  10   5       2436.50       2256.02        29.61 o                         
   7  10   5       1748.25       1893.37        35.06 o                         
   8  10   5       1634.10       1509.30        17.27 o                         
   9  10   5        585.25        695.60        10.43 o                         
  10  10   5        626.59        536.15        13.33 o                         
 -10  11   5       1372.10       1352.92        39.64 o                         
  -9  11   5       3766.25       3279.00        44.60 o                         
  -8  11   5        616.66        637.88        24.87 o                         
  -7  11   5       7686.82       7664.03        67.97 o                         
  -6  11   5       7556.90       7363.40        44.68 o                         
  -5  11   5         22.32         19.88         7.78 o                         
  -4  11   5        467.37        315.64        16.29 o                         
  -3  11   5      10670.82      10903.16       272.42 o                         
  -2  11   5      24852.20      24127.40       152.40 o                         
  -1  11   5       3171.35       3111.83        45.16 o                         
   0  11   5        185.03        186.67        22.05 o                         
   1  11   5       8856.54       9099.01        74.24 o                         
   2  11   5      38028.95      36336.66       284.56 o                         
   3  11   5      33560.01      33619.02       248.79 o                         
   4  11   5      14013.56      13877.49       122.44 o                         
   5  11   5        120.35        149.14        35.04 o                         
   6  11   5        162.66        175.82        11.60 o                         
   7  11   5        247.91        259.24        12.23 o                         
   8  11   5        265.05        307.12        11.32 o                         
   9  11   5        704.64        829.52        10.45 o                         
  10  11   5        168.51        161.54        10.20 o                         
 -10  12   5        469.38        456.88        23.57 o                         
  -9  12   5        119.70        181.27        18.78 o                         
  -8  12   5        187.03        227.86        29.05 o                         
  -7  12   5       2237.55       2364.39       140.67 o                         
  -6  12   5         39.28         28.59         9.09 o                         
  -5  12   5      29264.29      28677.89       140.65 o                         
  -4  12   5       4409.04       4911.35        52.64 o                         
  -3  12   5        665.71        692.72        19.19 o                         
  -2  12   5       9287.41       8874.22        69.70 o                         
  -1  12   5      30790.92      31587.11       308.33 o                         
   0  12   5        480.98        494.78        26.22 o                         
   1  12   5       7030.51       7266.86        51.58 o                         
   2  12   5          7.93         50.64        16.57 o                         
   3  12   5         58.33        152.05        13.67 o                         
   4  12   5       1563.83       1843.84        29.93 o                         
   5  12   5       5327.55       5204.06        97.98 o                         
   6  12   5       2789.48       2646.05        34.19 o                         
   7  12   5        616.90        696.56        13.29 o                         
   8  12   5         11.03         20.36        10.16 o                         
   9  12   5        405.81        514.20         8.82 o                         
 -10  13   5        966.74       1117.08        66.86 o                         
  -9  13   5         95.23        197.40        22.76 o                         
  -8  13   5        123.92        108.45        23.35 o                         
  -7  13   5       9136.63       9040.22        64.17 o                         
  -6  13   5       8364.91       8026.66        38.98 o                         
  -5  13   5       7898.13       7237.72        46.17 o                         
  -4  13   5        505.59        564.59        18.18 o                         
  -3  13   5       2704.01       2523.52        44.14 o                         
  -2  13   5        260.10        195.89        15.36 o                         
  -1  13   5       4572.24       3829.46        52.61 o                         
   0  13   5       1525.07       1485.80        34.47 o                         
   1  13   5      63003.29      63378.77       459.16 o                         
   2  13   5        307.47        342.12        19.73 o                         
   3  13   5       4745.98       5153.02        88.02 o                         
   4  13   5       4772.43       4767.99        46.87 o                         
   5  13   5       1131.62       1290.22        40.13 o                         
   6  13   5       4068.04       3787.85        26.11 o                         
   7  13   5       1269.10       1167.53        25.98 o                         
   8  13   5        318.82        424.52        10.76 o                         
   9  13   5         53.98         33.23         8.25 o                         
 -10  14   5        180.34        136.26        21.49 o                         
  -9  14   5       2833.71       2877.64        33.56 o                         
  -8  14   5         99.71        123.94        18.08 o                         
  -7  14   5       5424.80       5087.38        36.01 o                         
  -6  14   5       2801.37       3052.55        32.32 o                         
  -5  14   5        104.95        172.09         8.97 o                         
  -4  14   5        648.51        843.01        20.13 o                         
  -3  14   5       1588.29       1696.16        38.60 o                         
  -2  14   5       1203.51       1334.45        34.79 o                         
  -1  14   5        506.04        703.79        27.65 o                         
   0  14   5        846.72        948.22        51.68 o                         
   1  14   5       5993.80       6002.15        52.54 o                         
   2  14   5       3365.47       3637.70        44.99 o                         
   3  14   5       2640.71       2391.99        25.13 o                         
   4  14   5       4060.53       3976.18        82.94 o                         
   5  14   5        182.34        199.89        28.48 o                         
   6  14   5      20293.11      19323.81       183.63 o                         
   7  14   5        699.05        624.02        11.52 o                         
   8  14   5       8338.02       8513.58        65.65 o                         
   9  14   5         81.21        107.49        10.17 o                         
 -10  15   5       1343.49       1419.81        39.92 o                         
  -9  15   5       4480.67       4228.58        66.64 o                         
  -8  15   5        774.71        736.14        20.64 o                         
  -7  15   5         80.67         92.29        15.06 o                         
  -6  15   5         72.54        106.59         8.80 o                         
  -5  15   5       5590.50       6164.94       102.27 o                         
  -4  15   5       1395.64       1245.49        22.75 o                         
  -3  15   5       4417.31       4573.75        47.53 o                         
  -2  15   5      57974.88      56799.94       422.36 o                         
  -1  15   5        243.57        164.56        38.42 o                         
   0  15   5         18.67         75.49        34.73 o                         
   1  15   5         66.83         67.38        13.96 o                         
   2  15   5      11704.12      10692.03        75.08 o                         
   3  15   5       1136.56       1067.20        25.22 o                         
   4  15   5       9023.84       8843.03        68.91 o                         
   5  15   5       1617.84       1571.83        24.36 o                         
   6  15   5       5906.68       6193.64        88.73 o                         
   7  15   5         36.12         49.12         9.71 o                         
   8  15   5         12.83         34.74         8.51 o                         
   9  15   5       1218.96       1530.11        28.43 o                         
 -10  16   5        244.15        189.99        29.80 o                         
  -9  16   5       1003.49        990.84        23.88 o                         
  -8  16   5         26.96         26.42        17.85 o                         
  -7  16   5         45.02         64.25        16.93 o                         
  -6  16   5       8723.42       8317.66        50.65 o                         
  -5  16   5       9119.78       8416.08        96.21 o                         
  -4  16   5      14072.19      13921.90       136.32 o                         
  -3  16   5       4602.09       4465.18        57.03 o                         
  -2  16   5      22687.45      21620.62       142.12 o                         
  -1  16   5      17596.32      16305.22       220.97 o                         
   0  16   5       6517.43       5871.45        84.61 o                         
   1  16   5        112.13        185.69        14.54 o                         
   2  16   5        297.30        218.40        11.99 o                         
   3  16   5       9136.10       8125.40        65.81 o                         
   4  16   5       6877.65       6773.44        75.21 o                         
   5  16   5       1682.20       1780.41        55.39 o                         
   6  16   5       3213.37       3030.68        24.49 o                         
   7  16   5        162.27        149.71         9.83 o                         
   8  16   5         34.58         55.86        10.64 o                         
   9  16   5        877.52        792.90        21.51 o                         
 -11  17   5        978.43        862.31        19.89 o                         
 -10  17   5         86.28         83.06        27.69 o                         
  -9  17   5       1060.47        962.81        23.39 o                         
  -8  17   5       6143.73       5623.96        58.95 o                         
  -7  17   5       1346.16       1391.69        41.42 o                         
  -6  17   5       1467.76       1547.17        20.58 o                         
  -5  17   5       1443.24       1373.43        56.13 o                         
  -4  17   5         70.26        181.12        17.95 o                         
  -3  17   5      11672.55      10421.52        86.35 o                         
  -2  17   5        421.03        387.44        18.80 o                         
  -1  17   5        131.10        129.54        20.49 o                         
   0  17   5       3495.81       3918.33        45.36 o                         
   1  17   5       4369.09       4137.82        89.95 o                         
   2  17   5      33893.48      32869.89       147.75 o                         
   3  17   5        521.75        582.64        16.39 o                         
   4  17   5       1128.98       1302.03        51.26 o                         
   5  17   5        108.11        157.70        15.82 o                         
   6  17   5        234.34        231.86        11.72 o                         
   7  17   5        548.53        519.51        14.65 o                         
   8  17   5       1979.81       2074.22        31.35 o                         
   9  17   5         75.91         66.14        15.63 o                         
 -11  18   5        184.57        165.29        13.08 o                         
 -10  18   5         22.63         15.68        25.92 o                         
  -9  18   5        611.44        752.30        24.09 o                         
  -8  18   5       4154.22       4186.31        36.22 o                         
  -7  18   5        168.61        128.97        19.95 o                         
  -6  18   5        265.34        217.59        17.89 o                         
  -5  18   5          4.17         31.08        19.07 o                         
  -4  18   5        535.70        441.38        27.66 o                         
  -3  18   5      10354.01       9925.67       112.38 o                         
  -2  18   5       5102.12       4619.13        58.26 o                         
  -1  18   5       5157.93       5168.05       282.80 o                         
   0  18   5        715.66        776.26        23.66 o                         
   1  18   5        272.14        344.08        16.82 o                         
   2  18   5       1598.67       1397.77        29.17 o                         
   3  18   5       9992.30       9556.73        77.35 o                         
   4  18   5        592.38        569.19        19.17 o                         
   5  18   5       4333.33       4492.04        42.36 o                         
   6  18   5         87.76         81.64        16.79 o                         
   7  18   5        445.04        487.37        35.15 o                         
   8  18   5       1416.97       1321.99        25.31 o                         
   9  18   5       1286.24       1284.17        23.09 o                         
 -10  19   5          8.18         14.50        24.45 o                         
  -9  19   5        901.67        931.38        28.33 o                         
  -8  19   5       1201.57       1343.58        23.40 o                         
  -7  19   5        260.00        249.53        26.95 o                         
  -6  19   5       1087.45       1180.12        30.00 o                         
  -5  19   5      11508.87      12211.99       177.41 o                         
  -4  19   5       2434.10       2639.48        42.49 o                         
  -3  19   5      37608.57      37040.55       244.42 o                         
  -2  19   5       1242.92       1360.88        36.91 o                         
  -1  19   5       3805.44       3415.00        45.08 o                         
   0  19   5        117.56        130.22        18.42 o                         
   1  19   5       2652.08       2873.50        34.13 o                         
   2  19   5       3206.25       3442.20        41.18 o                         
   3  19   5      38608.80      38358.06       314.17 o                         
   4  19   5        311.46        291.65        21.00 o                         
   5  19   5       3254.61       3105.26        48.41 o                         
   6  19   5        319.18        240.96        17.31 o                         
   7  19   5       1652.11       1539.54        50.35 o                         
   8  19   5        701.47        792.06        21.30 o                         
   9  19   5        171.99        277.98        14.08 o                         
 -10  20   5        651.32        630.68        26.91 o                         
  -9  20   5         22.12         11.48        32.58 o                         
  -8  20   5         59.12         30.76        20.22 o                         
  -7  20   5        254.06        301.36        22.66 o                         
  -6  20   5       8845.76       8482.59        60.99 o                         
  -5  20   5      16473.70      15704.62       200.31 o                         
  -4  20   5         95.97        137.78        21.70 o                         
  -3  20   5        435.11        415.83        16.79 o                         
  -2  20   5       1071.62        964.46        20.11 o                         
  -1  20   5      15979.50      14670.40        93.19 o                         
   0  20   5      42966.45      43610.30       494.33 o                         
   1  20   5          1.80         19.02        15.88 o                         
   2  20   5        706.45        761.31        23.54 o                         
   3  20   5       3687.84       4009.88        68.72 o                         
   4  20   5        143.22        164.70        20.06 o                         
   5  20   5        442.05        473.91        15.64 o                         
   6  20   5       1033.72        934.15        20.00 o                         
   7  20   5        699.12        788.14        23.18 o                         
   8  20   5        201.92        216.16        17.03 o                         
   9  20   5        119.74        132.02        11.91 o                         
 -10  21   5        154.45        197.42        22.29 o                         
  -9  21   5         44.72         40.68        30.35 o                         
  -8  21   5         60.97         92.87        19.61 o                         
  -7  21   5       1484.26       1376.04        28.13 o                         
  -6  21   5       6580.42       6404.84        61.34 o                         
  -5  21   5       5651.76       5152.03        88.67 o                         
  -4  21   5        756.36        768.91        40.37 o                         
  -3  21   5       3943.91       4297.55        43.67 o                         
  -2  21   5       3222.45       2962.89       104.91 o                         
  -1  21   5       2246.72       1962.48        33.75 o                         
   0  21   5      16012.13      15368.49       116.87 o                         
   1  21   5       9728.39       9137.28        67.30 o                         
   2  21   5        190.22        217.44        20.57 o                         
   3  21   5       2753.10       2880.49        53.69 o                         
   4  21   5        343.10        351.84        16.49 o                         
   5  21   5       3163.16       3527.23        51.48 o                         
   6  21   5       7923.47       7666.70        50.95 o                         
   7  21   5        339.36        287.35        39.45 o                         
   8  21   5         49.15         29.68        15.48 o                         
   9  21   5         41.06         22.28         9.51 o                         
 -10  22   5         17.17         43.14        20.19 o                         
  -9  22   5       1441.98       1590.04        41.85 o                         
  -8  22   5         12.35          9.62        19.34 o                         
  -7  22   5         59.94         42.58        21.42 o                         
  -6  22   5        790.83        789.12        16.90 o                         
  -5  22   5          2.28         24.47        22.57 o                         
  -4  22   5        713.47        685.94        31.59 o                         
  -3  22   5        200.90        178.58        15.42 o                         
  -2  22   5       4421.87       4213.25        70.44 o                         
  -1  22   5       1290.67       1315.13        26.04 o                         
   0  22   5         51.60         97.51        24.34 o                         
   1  22   5        118.86        141.55        19.07 o                         
   2  22   5       9272.84       9279.26        79.26 o                         
   3  22   5       7285.15       7421.24        68.40 o                         
   4  22   5         16.43         23.62        15.01 o                         
   5  22   5      13670.82      13586.39        99.82 o                         
   6  22   5       3240.37       3055.28        29.10 o                         
   7  22   5        560.10        519.44        58.18 o                         
   8  22   5        169.85        193.84        17.02 o                         
   9  22   5        678.75        610.18        12.04 o                         
 -10  23   5       1128.02       1209.00        26.28 o                         
  -9  23   5         28.55         56.29        28.68 o                         
  -8  23   5        235.78        243.65        21.43 o                         
  -7  23   5        802.75        719.22        23.91 o                         
  -6  23   5        216.88        151.65        14.84 o                         
  -5  23   5        521.72        437.43        21.59 o                         
  -4  23   5         23.88         17.44        24.50 o                         
  -3  23   5       3386.78       3340.41        50.86 o                         
  -2  23   5       6210.21       5894.60        77.88 o                         
  -1  23   5         97.49        110.89        16.20 o                         
   0  23   5         80.34        132.41        20.91 o                         
   1  23   5        208.95        190.43        19.88 o                         
   2  23   5       4958.08       5189.23        82.37 o                         
   3  23   5         54.74         77.79        21.64 o                         
   4  23   5         52.57         27.92        15.37 o                         
   5  23   5       8142.74       8668.86        69.97 o                         
   6  23   5        961.18        954.46        19.16 o                         
   7  23   5       4610.55       4525.63        92.19 o                         
   8  23   5       1705.04       1783.43        26.35 o                         
 -10  24   5       1525.72       1310.60        25.31 o                         
  -9  24   5       1682.09       1682.14        38.91 o                         
  -8  24   5         27.12         18.09        18.38 o                         
  -7  24   5        530.59        535.94        23.19 o                         
  -6  24   5       4584.71       4462.61        54.26 o                         
  -5  24   5       1384.08       1340.78        25.07 o                         
  -4  24   5          6.49         14.05        25.42 o                         
  -3  24   5       3655.40       3746.51        46.51 o                         
  -2  24   5        220.13        224.25        17.56 o                         
  -1  24   5        205.84        245.35        17.50 o                         
   0  24   5      10671.44       9579.77       102.70 o                         
   1  24   5          9.04         31.47        19.58 o                         
   2  24   5        198.65        180.58        19.46 o                         
   3  24   5      14189.87      14682.33       133.74 o                         
   4  24   5       2390.75       2281.23        33.81 o                         
   5  24   5        253.16        216.79        17.14 o                         
   6  24   5       1164.13       1207.43        24.94 o                         
   7  24   5         10.33         26.92        16.25 o                         
   8  24   5         11.03          6.87        11.92 o                         
 -10  25   5        252.71        263.27        15.68 o                         
  -9  25   5        237.16        263.16        26.61 o                         
  -8  25   5       1683.86       1704.09        70.98 o                         
  -7  25   5          7.16         -8.32        15.69 o                         
  -6  25   5       2559.96       2565.42        27.02 o                         
  -5  25   5       1005.06       1070.13        32.71 o                         
  -4  25   5        919.95        772.97        33.20 o                         
  -3  25   5      32190.21      30841.75       242.84 o                         
  -2  25   5        261.68        251.82        18.15 o                         
  -1  25   5       4015.15       3656.88        43.16 o                         
   0  25   5        968.06       1078.23        23.17 o                         
   1  25   5       1706.02       1841.50        33.00 o                         
   2  25   5        108.40        146.33        19.97 o                         
   3  25   5       6207.25       6542.93        56.59 o                         
   4  25   5       1267.87       1248.81        18.96 o                         
   5  25   5       3707.71       3878.84        59.82 o                         
   6  25   5        733.65        738.42        17.00 o                         
   7  25   5        315.97        329.14        16.70 o                         
   8  25   5        525.21        502.10        20.31 o                         
 -10  26   5        704.03        776.46        16.56 o                         
  -9  26   5         59.62         28.31        22.77 o                         
  -8  26   5       2412.44       2896.67        50.34 o                         
  -7  26   5       1417.94       1433.24        20.81 o                         
  -6  26   5        107.10        100.56        16.08 o                         
  -5  26   5        892.55        907.23        21.69 o                         
  -4  26   5       2014.00       2107.46        55.55 o                         
  -3  26   5        886.40        767.46        22.49 o                         
  -2  26   5        941.65       1018.84        23.76 o                         
  -1  26   5      14263.64      13755.72        92.35 o                         
   0  26   5         60.69         65.63        21.50 o                         
   1  26   5       1209.86       1121.94        33.11 o                         
   2  26   5      10788.65      10352.60       125.72 o                         
   3  26   5       1542.16       1603.33        26.54 o                         
   4  26   5        876.15        890.12        23.74 o                         
   5  26   5        207.93        224.77        32.23 o                         
   6  26   5        225.66        243.71        14.50 o                         
   7  26   5        876.48        700.68        32.16 o                         
   8  26   5        906.04        926.44        15.95 o                         
 -10  27   5         63.03         95.88         9.31 o                         
  -9  27   5          4.21         -3.56        21.51 o                         
  -8  27   5        280.59        217.51        21.51 o                         
  -7  27   5         61.48         59.14        19.61 o                         
  -6  27   5        236.06        211.84        15.87 o                         
  -5  27   5       1707.87       1495.98        43.89 o                         
  -4  27   5      11235.35      11838.62        87.42 o                         
  -3  27   5       3896.09       3570.55        53.14 o                         
  -2  27   5         39.82         38.49        17.15 o                         
  -1  27   5        300.76        265.04        18.90 o                         
   0  27   5        393.80        363.63        24.23 o                         
   1  27   5       1042.73       1027.55        33.00 o                         
   2  27   5       9407.09       9633.94        79.31 o                         
   3  27   5       3559.60       3871.22        76.25 o                         
   4  27   5       9448.54       9732.48        62.67 o                         
   5  27   5       4361.65       4570.77        94.27 o                         
   6  27   5         34.29         47.25        13.17 o                         
   7  27   5       1767.44       1512.74        20.60 o                         
  -9  28   5         64.01         33.74        19.67 o                         
  -8  28   5         44.31         83.36        19.79 o                         
  -7  28   5       1068.67       1142.95        25.22 o                         
  -6  28   5        260.38        259.10        16.18 o                         
  -5  28   5        217.54        180.46        22.16 o                         
  -4  28   5        742.80        733.33        19.80 o                         
  -3  28   5        622.05        619.50        17.28 o                         
  -2  28   5        987.85        838.03        22.85 o                         
  -1  28   5       1589.32       1477.90        27.02 o                         
   0  28   5      17219.71      16559.18       136.89 o                         
   1  28   5       1692.23       1747.35        39.40 o                         
   2  28   5       1488.17       1321.74        16.83 o                         
   3  28   5        416.53        337.43        18.32 o                         
   4  28   5        467.43        542.25        16.21 o                         
   5  28   5        204.36        231.53        14.44 o                         
   6  28   5        501.95        540.63        22.79 o                         
   7  28   5        138.54        226.07        22.77 o                         
  -9  29   5         39.74         48.00        17.09 o                         
  -8  29   5         31.16         39.34        18.07 o                         
  -7  29   5       2039.35       1992.21        34.28 o                         
  -6  29   5        120.76        121.72        19.85 o                         
  -5  29   5        917.80        924.62        23.97 o                         
  -4  29   5       1045.08        925.35        22.24 o                         
  -3  29   5         84.46        118.92        12.84 o                         
  -2  29   5       4031.79       4255.41        36.65 o                         
  -1  29   5         41.83         50.70        21.86 o                         
   0  29   5       6923.32       6834.67        67.46 o                         
   1  29   5       3539.62       3380.35        51.75 o                         
   2  29   5        207.08        255.91        16.79 o                         
   3  29   5        144.09        153.00        16.31 o                         
   4  29   5        737.68        760.45        17.03 o                         
   5  29   5       3226.01       3319.54        26.44 o                         
   6  29   5        504.79        507.14        21.42 o                         
   7  29   5       2711.11       2676.36        40.16 o                         
  -9  30   5        237.19        195.02        15.86 o                         
  -8  30   5        757.91        737.50        42.57 o                         
  -7  30   5        821.23        892.30        26.17 o                         
  -6  30   5        115.96        113.89        30.50 o                         
  -5  30   5        150.14        142.39        30.71 o                         
  -4  30   5         20.81         17.72        29.66 o                         
  -3  30   5        125.46        146.45        13.47 o                         
  -2  30   5        247.06        317.10        16.79 o                         
  -1  30   5         16.95         22.59        15.75 o                         
   0  30   5        877.23        956.92        22.32 o                         
   1  30   5        982.47        956.92        16.36 o                         
   2  30   5       7887.92       7771.83       118.45 o                         
   3  30   5        522.25        578.01        18.30 o                         
   4  30   5       2189.10       2325.43        25.76 o                         
   5  30   5       1228.17       1194.00        17.30 o                         
   6  30   5         25.74         35.65        18.05 o                         
   7  30   5       1080.08       1046.28        47.07 o                         
  -9  31   5        237.71        228.88        13.66 o                         
  -8  31   5        381.59        390.16        17.27 o                         
  -7  31   5        324.76        289.79        22.02 o                         
  -6  31   5        139.40        188.98        35.84 o                         
  -5  31   5        223.12        336.10        39.27 o                         
  -4  31   5        417.68        366.12        31.66 o                         
  -3  31   5       2071.11       2028.58        29.46 o                         
  -2  31   5       4462.21       4414.50        45.10 o                         
  -1  31   5       1251.07       1318.88        51.33 o                         
   0  31   5        245.15        300.56        22.43 o                         
   1  31   5       1439.59       1442.24        17.56 o                         
   2  31   5       1204.59       1172.50        21.55 o                         
   3  31   5        141.81        159.84        16.22 o                         
   4  31   5       2590.77       2829.13        27.69 o                         
   5  31   5        447.04        480.89        14.05 o                         
   6  31   5        182.24        152.24        17.32 o                         
   7  31   5       2385.28       2437.83        92.13 o                         
  -9  32   5        177.94        157.60         9.51 o                         
  -8  32   5        254.83        334.95        15.23 o                         
  -7  32   5        196.97        220.13        20.18 o                         
  -6  32   5        663.58        644.68        19.16 o                         
  -5  32   5       1061.95       1115.03        32.02 o                         
  -4  32   5       1681.27       1803.99        44.52 o                         
  -3  32   5       1844.36       1815.42        22.17 o                         
  -2  32   5        868.84        903.54        24.01 o                         
  -1  32   5       1267.42       1344.74        27.73 o                         
   0  32   5        202.59        233.36        19.15 o                         
   1  32   5       1797.33       1663.72        22.20 o                         
   2  32   5       1246.84       1344.57        24.32 o                         
   3  32   5       3979.90       3963.22        35.87 o                         
   4  32   5       5020.85       5597.46        47.37 o                         
   5  32   5       3749.01       3997.27        40.44 o                         
   6  32   5        758.52        808.71        35.80 o                         
   7  32   5         73.69         77.85        11.45 o                         
  -8  33   5          4.36         21.74        12.54 o                         
  -7  33   5        332.87        283.77        18.83 o                         
  -6  33   5         47.94         59.75        15.33 o                         
  -5  33   5       2589.08       2664.40        74.72 o                         
  -4  33   5       3807.09       3975.29        63.21 o                         
  -3  33   5       2353.20       2091.72        43.83 o                         
  -2  33   5       5118.11       5115.30       197.09 o                         
  -1  33   5        653.75        650.60        21.47 o                         
   0  33   5       1006.67        955.73        23.17 o                         
   1  33   5        938.70       1008.16        23.16 o                         
   2  33   5       5998.22       5896.66        51.50 o                         
   3  33   5        355.55        363.53        13.68 o                         
   4  33   5        956.57        976.84        39.12 o                         
   5  33   5        274.94        277.20        19.51 o                         
   6  33   5       1507.61       1524.43        44.64 o                         
   7  33   5        141.91        134.01        16.53 o                         
  -8  34   5        392.89        364.52        12.42 o                         
  -7  34   5       1816.08       1806.08        26.09 o                         
  -6  34   5       1551.45       1586.94        26.06 o                         
  -5  34   5       1201.00       1243.11        27.90 o                         
  -4  34   5       4518.30       4857.75        53.54 o                         
  -3  34   5       1824.34       1700.40        29.43 o                         
  -2  34   5       4644.17       4842.58        53.37 o                         
  -1  34   5       1022.33       1110.39        21.60 o                         
   0  34   5       4250.39       4290.06        44.84 o                         
   1  34   5       3791.41       4216.58        40.51 o                         
   2  34   5         57.53         59.93        14.16 o                         
   3  34   5         77.59        118.80        13.36 o                         
   4  34   5       1159.55       1295.73        16.90 o                         
   5  34   5        148.87        140.02        14.93 o                         
   6  34   5        169.58        126.68        15.69 o                         
   7  34   5         85.44         99.30        13.99 o                         
  -8  35   5        104.54         75.65         8.62 o                         
  -7  35   5        223.20        291.88        15.52 o                         
  -6  35   5        312.96        263.84        18.76 o                         
  -5  35   5        166.67        177.41        21.03 o                         
  -4  35   5       2005.60       1998.93        34.73 o                         
  -3  35   5        134.96        129.88        23.34 o                         
  -2  35   5        207.90        210.83        17.20 o                         
  -1  35   5        427.42        443.42        18.58 o                         
   0  35   5         35.39         63.73        18.70 o                         
   1  35   5         30.41         26.78        18.52 o                         
   2  35   5       1754.33       1708.45        24.19 o                         
   3  35   5       4045.16       4230.17        32.33 o                         
   4  35   5       7440.63       8183.46        64.70 o                         
   5  35   5         43.53         45.71        11.74 o                         
   6  35   5         18.46         29.30        20.51 o                         
   7  35   5         25.03         21.43         9.96 o                         
  -8  36   5        298.35        292.50        13.46 o                         
  -7  36   5         33.12         62.76        16.02 o                         
  -6  36   5         11.50         19.15        12.29 o                         
  -5  36   5         72.89         86.10        18.95 o                         
  -4  36   5         36.94         33.40        15.16 o                         
  -3  36   5         12.52         19.75        22.93 o                         
  -2  36   5       1705.96       1632.86        28.63 o                         
  -1  36   5       1770.89       1908.20        33.17 o                         
   0  36   5       1648.87       1591.06        26.05 o                         
   1  36   5        456.36        427.26        19.19 o                         
   2  36   5        292.57        308.67        12.37 o                         
   3  36   5        265.32        254.72        12.00 o                         
   4  36   5        229.22        213.98        12.68 o                         
   5  36   5        325.74        374.54        32.65 o                         
   6  36   5        795.28        903.14        17.29 o                         
  -8  37   5        783.22        491.29        12.50 o                         
  -7  37   5       1665.77       1609.41        24.49 o                         
  -6  37   5        511.41        581.43        14.67 o                         
  -5  37   5         70.67         88.17        18.22 o                         
  -4  37   5          5.73         28.20        15.04 o                         
  -3  37   5        521.77        618.46        25.79 o                         
  -2  37   5         75.54        102.49        17.58 o                         
  -1  37   5       1402.57       1466.91        30.57 o                         
   0  37   5         12.56         35.50        16.25 o                         
   1  37   5       9859.19      10487.79       192.06 o                         
   2  37   5        695.48        652.70        12.68 o                         
   3  37   5         12.74          8.25        10.72 o                         
   4  37   5        337.17        297.22        13.79 o                         
   5  37   5       1131.41       1206.02        31.34 o                         
   6  37   5       1574.48       1661.79        47.49 o                         
  -6  38   5        351.81        374.29        17.42 o                         
  -5  38   5        508.39        515.41        19.89 o                         
  -4  38   5         89.08        106.42        14.40 o                         
  -3  38   5        136.61        137.94        15.73 o                         
  -2  38   5        323.34        291.10        21.66 o                         
  -1  38   5        327.91        326.97        23.34 o                         
   0  38   5        114.66        124.10        15.93 o                         
   1  38   5       2061.26       2175.33        31.01 o                         
   2  38   5          3.36         23.87        11.96 o                         
   3  38   5        442.62        483.11        15.50 o                         
   4  38   5        957.42        970.10        14.18 o                         
   5  38   5         72.72         89.14        20.65 o                         
   6  38   5        796.73        741.58        34.70 o                         
  -6  39   5        508.48        585.48        11.67 o                         
  -5  39   5        104.88        139.62        30.92 o                         
  -4  39   5        828.61        926.66        35.78 o                         
  -3  39   5       3810.19       3910.46        46.17 o                         
  -2  39   5        174.63        164.67        13.88 o                         
  -1  39   5       2457.94       2535.15        36.84 o                         
   0  39   5         16.82         40.41        14.32 o                         
   1  39   5        811.38        848.22        16.44 o                         
   2  39   5         91.28         96.51        11.34 o                         
   3  39   5        289.21        300.71        13.29 o                         
   4  39   5        224.12        212.61        11.38 o                         
   5  39   5          4.77         14.74        16.88 o                         
   6  39   5        334.64        239.82        17.06 o                         
  -6  40   5        195.24        150.44        22.59 o                         
  -5  40   5       3519.47       3597.16        35.57 o                         
  -4  40   5       1215.08       1264.26        34.66 o                         
  -3  40   5          0.16         16.87        13.98 o                         
  -2  40   5          2.80         12.69        14.65 o                         
  -1  40   5       1239.15       1164.67        22.80 o                         
   0  40   5        732.81        878.95        17.69 o                         
   1  40   5        449.45        434.29        12.55 o                         
   2  40   5       1989.04       1903.79        17.94 o                         
   3  40   5         11.29         16.28        11.13 o                         
   4  40   5        285.91        275.64        15.14 o                         
   5  40   5        498.87        488.60        17.22 o                         
  -7  41   5         88.76         41.93         7.05 o                         
  -6  41   5         61.11         79.00        15.38 o                         
  -5  41   5        930.34        872.26        13.37 o                         
  -4  41   5         26.90         44.05        10.83 o                         
  -3  41   5       2392.31       2572.25        27.16 o                         
  -2  41   5        195.65        197.56        20.90 o                         
  -1  41   5         38.64         58.16        12.43 o                         
   0  41   5          7.57          1.07        18.33 o                         
   1  41   5       1014.64        859.88        15.01 o                         
   2  41   5         55.76         74.71         9.45 o                         
   3  41   5         65.60         82.68        10.31 o                         
   4  41   5        566.37        564.40        10.74 o                         
   5  41   5         23.99         20.76         7.18 o                         
  -6  42   5        638.72        594.89        16.09 o                         
  -5  42   5        406.53        394.83        10.34 o                         
  -4  42   5       1390.74       1587.41        18.86 o                         
  -3  42   5         36.99         51.13        11.71 o                         
  -2  42   5       3341.15       3222.03        44.04 o                         
  -1  42   5       1953.06       1962.67        19.11 o                         
   0  42   5        856.18        875.88        17.66 o                         
   1  42   5        664.26        655.78        16.02 o                         
   2  42   5        632.94        720.89        16.41 o                         
   3  42   5       1419.25       1468.17        37.61 o                         
   4  42   5        450.29        442.58        16.94 o                         
   5  42   5         43.57         32.52         6.30 o                         
  -6  43   5         11.15          5.10         8.69 o                         
  -5  43   5       1153.84       1222.06        15.25 o                         
  -4  43   5         15.93         18.26         7.12 o                         
  -3  43   5         18.56         23.22        10.43 o                         
  -2  43   5        293.23        241.08        17.65 o                         
  -1  43   5        351.16        431.74        11.49 o                         
   0  43   5          1.85          0.77        12.09 o                         
   1  43   5         29.38         27.68         8.28 o                         
   2  43   5         47.81         60.40         7.36 o                         
   3  43   5        470.68        512.69        13.58 o                         
   4  43   5         68.28         56.18         6.42 o                         
  -5  44   5          7.91          5.29         6.24 o                         
  -4  44   5         13.62         17.88         5.47 o                         
  -3  44   5        235.46        216.61         9.95 o                         
  -2  44   5        627.69        649.49        19.04 o                         
  -1  44   5        306.80        302.97         8.48 o                         
   0  44   5         64.99         76.29        10.84 o                         
   1  44   5        839.20        787.60        12.42 o                         
   2  44   5          2.98          3.45         6.23 o                         
   3  44   5         16.33         27.03         8.35 o                         
   4  44   5        103.97        100.01        12.23 o                         
  -5  45   5        364.94        219.70         9.20 o                         
  -4  45   5         74.15         74.99         7.79 o                         
  -3  45   5         16.35         20.42         6.52 o                         
  -2  45   5       1269.76       1207.88        31.23 o                         
  -1  45   5       1123.87       1043.29        16.83 o                         
   0  45   5       1021.95       1009.21        17.44 o                         
   1  45   5         28.64         35.33         7.90 o                         
   2  45   5       1080.82        938.58        13.71 o                         
   3  45   5         71.66         66.19         6.14 o                         
  -4  46   5        457.73        278.71         8.46 o                         
  -3  46   5         18.28         14.03         5.96 o                         
  -2  46   5         34.32         34.70        11.29 o                         
  -1  46   5         77.90         97.01         8.72 o                         
   0  46   5         40.71         56.64        13.84 o                         
   1  46   5        271.52        307.64         9.35 o                         
   2  46   5        456.11        408.95        60.53 o                         
   3  46   5         37.26         31.49         8.67 o                         
  -4  47   5        239.31        155.18         8.26 o                         
  -3  47   5         36.50         26.50         4.59 o                         
  -2  47   5        701.71        570.06        45.44 o                         
  -1  47   5         16.41         10.16         6.90 o                         
   0  47   5        348.38        365.21        13.54 o                         
   1  47   5        154.31        134.28         9.42 o                         
   2  47   5        337.57        237.83         6.43 o                         
  -3  48   5         49.77         30.68         7.08 o                         
  -2  48   5         54.71         39.41        10.84 o                         
  -1  48   5         23.86         15.86         5.38 o                         
   0  48   5        132.05         93.73         9.09 o                         
   1  48   5        247.68        177.17         4.44 o                         
  -2  49   5         90.50         49.27         7.22 o                         
  -1  49   5         94.61         79.38         4.40 o                         
   0  49   5        160.79         79.98         6.07 o                         
 -10   0   6      16887.31      14731.95       161.19 o                         
  -8   0   6        154.99        239.11        44.11 o                         
  -6   0   6      26042.53      26398.17       147.09 o                         
  -4   0   6         49.11         22.68        21.93 o                         
  -2   0   6      59223.50      55167.33       557.68 o                         
   0   0   6        450.44        527.58        29.83 o                         
   2   0   6       8043.84       8056.22       186.14 o                         
   4   0   6      26123.66      25249.33       212.15 o                         
   6   0   6       3074.86       3277.42        99.82 o                         
   8   0   6        398.16        413.27        16.89 o                         
 -10   1   6       3220.59       3210.96        36.73 o                         
  -9   1   6       1703.99       1670.67        24.98 o                         
  -8   1   6       5163.68       4868.65        37.41 o                         
  -7   1   6       1918.36       1632.19        27.29 o                         
  -6   1   6        789.67        989.31        44.66 o                         
  -5   1   6      15578.24      14967.09       105.35 o                         
  -4   1   6        558.37        578.02        27.42 o                         
  -3   1   6      10444.14       9957.51        91.37 o                         
  -2   1   6      58799.55      58854.09       419.47 o                         
  -1   1   6       9417.36      10341.02        88.44 o                         
   0   1   6       5749.94       4768.92        54.80 o                         
   1   1   6      11188.13      11050.78       273.15 o                         
   2   1   6      24234.19      22025.06       127.57 o                         
   3   1   6      14109.43      13716.72        92.79 o                         
   4   1   6        431.16        416.61        20.37 o                         
   5   1   6       2613.48       2617.47        54.04 o                         
   6   1   6       2263.36       2024.80        26.10 o                         
   7   1   6       1272.94       1208.97        20.44 o                         
   8   1   6        173.11        210.97        12.47 o                         
   9   1   6       1870.09       2083.82        19.89 o                         
 -10   2   6        252.68        163.94        18.29 o                         
  -9   2   6       1175.87       1382.63        31.87 o                         
  -8   2   6         88.61         98.28        11.54 o                         
  -7   2   6      11351.97      11328.74       189.33 o                         
  -6   2   6         32.94         29.85        13.20 o                         
  -5   2   6       4118.50       3694.66        85.88 o                         
  -4   2   6       7024.94       6578.31        95.00 o                         
  -3   2   6      17158.78      17710.11       129.59 o                         
  -2   2   6      13964.91      13102.81       107.68 o                         
  -1   2   6        315.61        380.33        10.52 o                         
   0   2   6        144.75        168.48        12.67 o                         
   1   2   6       5616.90       5129.44        84.28 o                         
   2   2   6       3294.29       2576.60        30.54 o                         
   3   2   6       9893.53       9870.86        70.56 o                         
   4   2   6       2246.89       2470.56        30.83 o                         
   5   2   6       1260.16       1263.32        35.34 o                         
   6   2   6       9176.29       9385.17        93.04 o                         
   7   2   6        743.13        737.33        24.50 o                         
   8   2   6       4188.81       4291.92        46.76 o                         
   9   2   6       1291.62       1458.14        28.59 o                         
 -10   3   6       3892.53       3744.08        59.05 o                         
  -9   3   6       2881.39       3182.43        29.48 o                         
  -8   3   6        737.21        841.69        13.60 o                         
  -7   3   6        123.36        146.81        14.29 o                         
  -6   3   6        890.70        786.79        33.40 o                         
  -5   3   6       1421.36       2001.74        94.19 o                         
  -4   3   6       2733.83       2566.13        45.38 o                         
  -3   3   6      12162.63      11720.04        73.41 o                         
  -2   3   6        495.31        673.76        12.87 o                         
  -1   3   6         75.53        181.92        10.14 o                         
   0   3   6       5103.06       4731.21        43.61 o                         
   1   3   6      13980.26      12660.72       153.63 o                         
   2   3   6        810.66       1021.29        24.63 o                         
   3   3   6       3886.77       4257.13        36.82 o                         
   4   3   6       2693.84       2535.01        32.53 o                         
   5   3   6       2678.81       2505.77        47.79 o                         
   6   3   6        225.67        254.38        13.19 o                         
   7   3   6        926.21       1041.13        21.59 o                         
   8   3   6        359.52        415.10        37.26 o                         
   9   3   6        181.97        248.88        11.42 o                         
 -10   4   6        840.86        709.14        24.78 o                         
  -9   4   6       3190.84       2880.59        51.97 o                         
  -8   4   6        252.03        239.22        16.30 o                         
  -7   4   6         68.46         64.06        11.24 o                         
  -6   4   6      11478.86      11691.47        92.17 o                         
  -5   4   6     114646.60     111368.27       764.50 o                         
  -4   4   6       1539.92       1858.25        63.51 o                         
  -3   4   6       1764.81       2167.82        27.44 o                         
  -2   4   6         18.39         17.45         9.49 o                         
  -1   4   6       7905.72       7846.65        51.13 o                         
   0   4   6        317.04        273.40        17.27 o                         
   1   4   6       2000.24       1685.83        43.90 o                         
   2   4   6        246.86        181.50        18.12 o                         
   3   4   6        134.37         99.37        14.80 o                         
   4   4   6         78.04         96.54        15.30 o                         
   5   4   6        513.72        585.68        25.92 o                         
   6   4   6        189.78        196.01        11.86 o                         
   7   4   6       3666.83       3615.84        24.73 o                         
   8   4   6       2265.04       2236.37        28.80 o                         
   9   4   6       1628.51       1556.08        13.16 o                         
 -10   5   6        926.30        966.12        31.52 o                         
  -9   5   6          4.71         30.70        15.16 o                         
  -8   5   6       8262.13       7964.22        55.85 o                         
  -7   5   6       1047.32        999.31        14.46 o                         
  -6   5   6      15783.53      16718.22       145.37 o                         
  -5   5   6       9541.01       8567.64       132.96 o                         
  -4   5   6         56.26         63.11        14.64 o                         
  -3   5   6       1113.34       1295.48        17.60 o                         
  -2   5   6        135.35        128.88        14.99 o                         
  -1   5   6       8798.99       9939.69        62.12 o                         
   0   5   6        915.20        878.74        16.72 o                         
   1   5   6      14502.11      12012.76       150.77 o                         
   2   5   6       8417.54       8941.03        71.56 o                         
   3   5   6      24611.51      23694.25       136.65 o                         
   4   5   6        268.10        229.13        16.15 o                         
   5   5   6        177.58        195.64        22.61 o                         
   6   5   6       1972.94       1998.54        18.49 o                         
   7   5   6        754.19        728.95        14.25 o                         
   8   5   6          4.10         23.82        10.13 o                         
   9   5   6       1971.97       2180.24        30.77 o                         
 -10   6   6        309.07        192.48        35.01 o                         
  -9   6   6        120.10        146.52        15.38 o                         
  -8   6   6       2153.66       2108.69        36.42 o                         
  -7   6   6       4287.36       4522.46        54.85 o                         
  -6   6   6       4594.74       5143.20       119.94 o                         
  -5   6   6       1150.51       1162.54        25.63 o                         
  -4   6   6       4000.33       3635.19        34.94 o                         
  -3   6   6       9303.93       9172.49        72.09 o                         
  -2   6   6       1191.05       1223.40        17.33 o                         
  -1   6   6       1695.11       1940.61        35.45 o                         
   0   6   6       6401.51       7194.88        74.59 o                         
   1   6   6       9612.47       9322.04       126.95 o                         
   2   6   6       2937.02       2680.24        34.24 o                         
   3   6   6      55885.00      53681.87       282.19 o                         
   4   6   6       2022.89       1786.65        27.21 o                         
   5   6   6       1192.63       1198.91        38.49 o                         
   6   6   6       3941.25       3955.49        25.15 o                         
   7   6   6         11.75         26.49        11.80 o                         
   8   6   6       1337.45       1384.97        17.30 o                         
   9   6   6        346.76        380.64         8.78 o                         
 -10   7   6       1123.55       1319.20        23.37 o                         
  -9   7   6        268.33        314.72        15.62 o                         
  -8   7   6        443.69        576.88        25.76 o                         
  -7   7   6       1006.75       1004.17        14.51 o                         
  -6   7   6       6630.60       6347.65        67.82 o                         
  -5   7   6       1328.44       1303.98        21.91 o                         
  -4   7   6       3883.05       3658.60        51.02 o                         
  -3   7   6      32225.89      31840.17       175.65 o                         
  -2   7   6      20276.61      20718.38       115.39 o                         
  -1   7   6      28927.26      30244.07       235.05 o                         
   0   7   6      21903.58      22063.31       178.65 o                         
   1   7   6       9580.00       9295.40       315.40 o                         
   2   7   6      10153.22      10849.40        83.90 o                         
   3   7   6      17229.49      16317.46       101.78 o                         
   4   7   6       2149.14       2040.85        28.49 o                         
   5   7   6       8739.65       9405.95        94.65 o                         
   6   7   6         46.01         32.61        10.91 o
[truncated: 569,512 more chars]
